# Supplementary material for: Dietary Inclusion of Seabuckthorn (Hippophae rhamnoides) Mitigates Foodborne Enteritis in Zebrafish Through the Gut-Liver Immune Axis
Source: Front Physiol. 2022 Apr 6;13:831226. doi: 10.3389/fphys.2022.831226 (PMC9019508; doi:10.3389/fphys.2022.831226)
Supplement: Supplementary file 1 [file Table2.XLSX]

## Sheet: Sheet1
1-50	51-100	101-150	151-200	201-250	251-300
arrb2b	gtf2f2b	pik3ca	oxct1	hsp70l	asb12b
saga	nos2b	impdh1b	dvl2	nalcn	dvl1b
ctsl.1	nsfa	nattl	LOC106456330	LOC101477648	cdk2
top2b	LOC100702678	rhof	43170	hdac1	myo5aa
dpep1	ehmt1a	atoh1c	mapk6	mapk7	epgn
mhc2dab	smarca2	cdk14	slc13a1	gucy2f	mrc1
aclyb	enpep	heyl	insb	tmtopsb	tssk6
gad1b	ins	prkacab	rps6ka2	mapk4	slc3a2
acaca	mapk12a	eprs	ep300b	agrp	vtg4
acacb	cubn	paics	ctnnd2a	rhoj	jak2b
abcg2b	tas1r2.1	hsp90b1	th	myf5	erbb4a
tp53	pdzk1	slc5a1	zap70	pou4f2	bmp2b
gm4070	cdk1	LOC10053605	pik3cg	izumo1	plg
uckl1a	gsk3b	pck1	olfcj1	foxi3b	mtnr1ab
aqp10b	slc13a5a	mhc1uda	rspo4	pcdhgb7	pcsk5a
hsp90ab1	actr1	six3a	slc2a15a	dnm1a	rhoua
hadhaa	rhobtb1	gspatt00033266	cldnj	aicda	casr
actc1a	jupb	six7	gnat1	wnt10a	pde11al
rac2	cdk21	prkg2	cdh3	cth1	h6pd
umps	mep1a.1	ebf2	naaladl1	sst1.1	guk1b
dnajc3a	ash1l	nkx2.5	tnni2a.4	plaub	gphna
alpi.2	ckmt2b	lrguk	col9a1	trhrb	dusp13a
ahsg2	pimr50	LOC106362556	esr1	hpdb	jun
fosab	hist2h2bf	fabp11b	prkacbb	LOC103467890	cryba2a
slc12a1	serpinb5l	cyp51	pfas	stx1b	kcnk10a
ehmt1b	actr10	col17a1a	lrfn1	aacs	tmbi1
myo16	sqlea	spink1	trap1	rbl1	otpb
gb	cdc42l	hadhab	aldh1a3	LOC106096711	mc1r
mapk3	impdh2	frk	mc6ast4	prdm12	pbx3a
cpo	mapk13	pcsk1	neurl2	ephb1	asb14b
neurog1	mapk14a	notch2	pyya	LOC106935824	tmem74b
ctnnb1	LOC106514468	pvalb1	cacna1sb	six6b	pimr210
prkacba	avpr2	nceh1a	uba52	fgf6b	grk7a
actb2	smarca4a	gpha2	nt5c1a	slc22a4	acat2
src	LOC100333266	entpd5a	LOC104946958	il10	tcf3a
gem	fras1	ca10b	LOC100535760	anfc3	slc6a5
mep1a.2	lrit3b	rhogb	odf3b	cacna1sa	figla
fgf8a	foxa2	opn4b	aqp4	rem2	dnaaf1
rac3a	mycb	fndc4b	her11	kdr	sin3ab
LOC103358295	rps27a	six3b	pbx4	lrrc4.2	isg15
mapk11	yes1	cbln8	rasl10a	mos	myh6
LOC103358295	rps27a	six3b	pbx4	lrrc4.2	isg15
mapk11	yes1	cbln8	rasl10a	mos	myh6
f2	dpydb	vtg1	nos2a	atoh7	LOC106581374
hbbe2	aifm3	fyna	gsc	dhcr24	rhov
rab32	zgc:195245	pikfyve	fgf17	mtnr1bb	aifm5
cps1	notch3	gsk3ab	abl2	hsp70.1	mad2l1
gmps	lin28a	dhx8	pik3cd	uprt	prdm13
fynb	mapk14b	egr2b	gcgb	htr2aa	sgk2b
mapk1	mc4r	myca	yars	shha	rdh13
jupa	hsp90aa1.1	syt1a	LOC100538302	slc1a1	myo5b
ctsbb	dnajc10	slc22a6l	rhoq	hmx1	lyn
