# Supplementary material for: Dietary Inclusion of Seabuckthorn (Hippophae rhamnoides) Mitigates Foodborne Enteritis in Zebrafish Through the Gut-Liver Immune Axis
Source: Front Physiol. 2022 Apr 6;13:831226. doi: 10.3389/fphys.2022.831226 (PMC9019508; doi:10.3389/fphys.2022.831226)
Supplement: Supplementary file 2 [file Table3.XLSX]

## Sheet: Upregulated gut DEG (SB vs SBM)
baseMean	description	log2FoldChange	lfcSE	stat	pvalue	padj
c1qc	complement component 1, q subcomponent, C chain [Source:ZFIN;Acc:ZDB-GENE-041010-51]	4.7915	0.772516	6.20246	5.55867e-10	7.74879e-06
LOC108180146		4.04052	0.826153	4.89076	1.00445e-06	0.0048836
coro1a	coronin, actin binding protein, 1A [Source:ZFIN;Acc:ZDB-GENE-030131-9512]	3.31814	0.702067	4.72624	2.28712e-06	0.0079706
si:dkeyp-73d8.6	si:dkeyp-73d8.6 [Source:ZFIN;Acc:ZDB-GENE-070912-683]	4.28788	0.925292	4.63409	3.58517e-06	0.00999545
kng1	kininogen 1 [Source:ZFIN;Acc:ZDB-GENE-041010-56]	4.17143	0.916523	4.55136	5.32991e-06	0.0123832
mylpfa	myosin light chain, phosphorylatable, fast skeletal muscle a [Source:ZFIN;Acc:ZDB-GENE-990712-15]	4.7063	1.10396	4.26312	2.0159e-05	0.031224
ccdc12	coiled-coil domain containing 12 [Source:ZFIN;Acc:ZDB-GENE-040801-108]	4.45743	1.06839	4.17212	3.01778e-05	0.0342663
cyp7a1	cytochrome P450, family 7, subfamily A, polypeptide 1 [Source:ZFIN;Acc:ZDB-GENE-040426-1296]	3.33407	0.813526	4.09829	4.16206e-05	0.036262
si:dkey-222e15.4		2.82286	0.687566	4.10558	4.03298e-05	0.036262
sdccag3		2.9738	0.73083	4.06907	4.72013e-05	0.0365548
nr2c1	nuclear receptor subfamily 2, group C, member 1 [Source:ZFIN;Acc:ZDB-GENE-041210-198]	3.35572	0.832381	4.03147	5.54297e-05	0.0367948
prune2	prune homolog 2 with BCH domain [Source:ZFIN;Acc:ZDB-GENE-050309-222]	3.95807	0.976259	4.05433	5.02787e-05	0.0367948
fkbp11	FKBP prolyl isomerase 11 [Source:ZFIN;Acc:ZDB-GENE-030616-357]	3.31896	0.82241	4.03565	5.44523e-05	0.0367948

## Sheet: downregulated gut DEG (SBvsSBM)
baseMean	description	log2FoldChange	lfcSE	stat	pvalue	padj
zbtb11	zinc finger and BTB domain containing 11 [Source:ZFIN;Acc:ZDB-GENE-030131-5055]	-4.6002	0.942307	-4.88184	1.05099e-06	0.0048836
cdt1	chromatin licensing and DNA replication factor 1 [Source:ZFIN;Acc:ZDB-GENE-070111-1]	-4.42847	0.99581	-4.4471	8.70355e-06	0.016122
foxf2b	forkhead box F2b [Source:ZFIN;Acc:ZDB-GENE-041001-130]	-6.42168	1.4483	-4.43395	9.2522e-06	0.016122
nabp1b	nucleic acid binding protein 1b [Source:ZFIN;Acc:ZDB-GENE-050913-74]	-5.09499	1.2048	-4.22891	2.34825e-05	0.0327346
chaf1b	chromatin assembly factor 1, subunit B [Source:ZFIN;Acc:ZDB-GENE-040426-1947]	-3.58251	0.851525	-4.20717	2.58591e-05	0.0327705
trim36	tripartite motif containing 36 [Source:ZFIN;Acc:ZDB-GENE-040426-2936]	-4.49641	1.08111	-4.15906	3.19556e-05	0.0342663
rbm18	RNA binding motif protein 18 [Source:NCBI gene;Acc:393766]	-2.94252	0.716134	-4.1089	3.97548e-05	0.036262
rfc3	replication factor C (activator 1) 3 [Source:ZFIN;Acc:ZDB-GENE-020809-3]	-4.57855	1.12381	-4.07415	4.61826e-05	0.0365548

## Sheet: all DEG in gut (SB vs SBM)
Row.names	baseMean	log2FoldChange	lfcSE	stat	pvalue	padj	SB5000G1	SB5000G2	SB5000G3	50SBMG1	50SBMG2	50SBMG3
LOC100332081	20.8687	21.4488	3.90956	5.48623	NA	NA	0	0	125.212	0	0	0
pvalb9	302.103	7.2415	2.18763	3.3102	NA	NA	12.9446	1.69873	1786.17	0.904511	1.9126	8.98287
LOC110439060	5.44544	6.19547	2.14361	2.8902	0.00384993	NA	0	28.8783	3.79431	0	0	0
osbpl1a	5.68812	6.19353	1.92719	3.21377	0.00131005	NA	25.8891	2.54809	5.69147	0	0	0
si:dkey-192d15.2	5.21718	6.1235	2.46264	2.48656	0.0128984	NA	0	0	31.3031	0	0	0
si:dkey-183c6.7	4.51865	5.92373	2.22741	2.65946	0.00782654	NA	0	3.39745	23.7145	0	0	0
LOC110439324	3.93788	5.73142	2.25241	2.54457	0.0109413	NA	0	16.9873	6.64005	0	0	0
rims4	4.07	5.70939	2.35049	2.42902	0.0151397	NA	21.5743	0	2.84574	0	0	0
chmp2ba	3.82012	5.68517	2.26682	2.50799	0.0121421	NA	0	6.7949	16.1258	0	0	0
LOC110438136	3.71163	5.64241	2.30903	2.44363	0.0145405	NA	0	4.24681	18.023	0	0	0
oxtrl	3.82515	5.62726	2.34156	2.4032	0.0162522	NA	17.2594	0	5.69147	0	0	0
LOC110438004	3.80861	5.61248	2.16026	2.59806	0.0093752	NA	17.2594	0.849363	4.74289	0	0	0
si:ch211-22d5.2	11.5128	5.54502	1.72707	3.21064	0.00132438	NA	10.7871	56.0579	0.948578	0	0	1.28327
LOC108192008	3.52038	5.52147	2.17143	2.54279	0.0109973	NA	10.7871	0.849363	9.48578	0	0	0
lta	3.37371	5.48987	2.17583	2.52312	0.011632	NA	4.31486	1.69873	14.2287	0	0	0
izumo1	6.4119	5.42052	2.06511	2.62481	0.00866966	NA	4.31486	0	33.2002	0	0.956301	0
col21a1	3.10506	5.38993	2.38676	2.25826	0.0239294	NA	0	11.0417	7.58863	0	0	0
LOC103911003	6.162	5.3874	1.93538	2.78363	0.00537537	NA	2.15743	32.2758	1.89716	0	0	0.641634
si:ch211-285c6.6	3.04618	5.36033	2.40753	2.22649	0.0259817	NA	0	5.94554	12.3315	0	0	0
espnlb	3.07813	5.33184	2.14392	2.48695	0.0128842	NA	8.62972	5.09618	4.74289	0	0	0
LOC100537702	3.09978	5.30819	2.28465	2.32342	0.0201568	NA	15.102	2.54809	0.948578	0	0	0
si:ch211-157b11.14	2.81266	5.24244	2.53466	2.0683	0.0386122	NA	0	1.69873	15.1773	0	0	0
LOC110439365	5.73694	5.21977	2.03084	2.57024	0.0101627	NA	21.5743	11.8911	0	0	0.956301	0
LOC110438162	2.87657	5.20761	2.87966	1.80841	0.0705423	NA	17.2594	0	0	0	0	0
si:dkey-63j12.4	2.68764	5.1707	2.8882	1.79028	0.0734083	NA	0	0	16.1258	0	0	0
LOC108184008	5.20111	5.14166	2.00049	2.5702	0.0101641	NA	0	14.4392	16.1258	0	0	0.641634
zgc:112970	2.54809	5.09939	2.92579	1.74291	0.0813486	NA	0	15.2885	0	0	0	0
si:ch211-134a4.2	10.2422	5.09841	1.78811	2.85129	0.00435421	NA	6.47229	0	53.1204	0.904511	0.956301	0
btbd11a	2.50574	5.08204	2.54666	1.99557	0.0459804	NA	0	9.34299	5.69147	0	0	0
LOC103911121	2.48921	5.07278	2.55855	1.98268	0.0474031	NA	0	10.1924	4.74289	0	0	0
cart1	2.45614	5.05372	2.59582	1.94687	0.0515504	NA	0	11.8911	2.84574	0	0	0
LOC110437888	2.44686	5.04515	2.57594	1.95857	0.0501635	NA	0	4.24681	10.4344	0	0	0
mtnr1al	2.55527	5.03545	2.34077	2.15119	0.0314609	NA	10.7871	1.69873	2.84574	0	0	0
LOC110438069	2.39725	5.01748	2.57726	1.94682	0.0515558	NA	0	6.7949	7.58863	0	0	0
cracr2ab	2.39725	5.01748	2.57726	1.94682	0.0515558	NA	0	6.7949	7.58863	0	0	0
si:dkeyp-10a3.2	2.33111	4.97864	2.61889	1.90105	0.0572953	NA	0	10.1924	3.79431	0	0	0
LOC568656	9.15691	4.96591	1.75798	2.82479	0.00473117	NA	0	16.1379	36.9946	1.80902	0	0
prf1.7	2.38686	4.95483	2.64751	1.8715	0.0612753	NA	8.62972	0	5.69147	0	0	0
LOC101883472	2.41371	4.94955	2.42523	2.04086	0.0412645	NA	10.7871	0.849363	2.84574	0	0	0
tmsb	4.6204	4.94923	2.17103	2.27967	0.0226274	NA	4.31486	0	22.7659	0	0	0.641634
LOC108184001	2.35379	4.92649	2.37733	2.07228	0.0382391	NA	8.62972	1.69873	3.79431	0	0	0
fam84b	7.01202	4.91776	3.89767	1.26172	0.20705	NA	0	0	40.7889	0	0	1.28327
LOC101884019	2.28765	4.89376	2.67599	1.82877	0.0674346	NA	8.62972	5.09618	0	0	0	0
LOC101882658	2.21335	4.89166	3.05578	1.60079	0.109424	NA	0	0	13.2801	0	0	0
LOC103909694	2.18028	4.8771	2.7177	1.79457	0.072722	NA	0	1.69873	11.3829	0	0	0
gfap	2.29899	4.87428	2.77265	1.75799	0.0787496	NA	12.9446	0.849363	0	0	0	0
LOC793862	4.43434	4.86823	2.14165	2.27312	0.0230189	NA	10.7871	0	15.1773	0	0	0.641634
si:ch211-283g2.3	2.22877	4.8517	2.70647	1.79263	0.0730322	NA	8.62972	0	4.74289	0	0	0
ndufb4	331.916	4.8415	1.09051	4.43969	NA	NA	1855.39	26.3302	42.686	16.2812	31.5579	19.249
zgc:195001	2.08106	4.81473	2.69794	1.78459	0.0743273	NA	0	6.7949	5.69147	0	0	0
c1qc	104.584	4.7915	0.772516	6.20246	5.56e-10	7.75e-06	43.1486	269.248	293.111	6.33157	8.60671	7.05797
ckmt2a	2.15743	4.78826	3.12294	1.53325	0.125213	NA	12.9446	0	0	0	0	0
LOC101882875	2.15743	4.78826	3.12294	1.53325	0.125213	NA	12.9446	0	0	0	0	0
thbs2b	2.15743	4.78826	3.12294	1.53325	0.125213	NA	12.9446	0	0	0	0	0
LOC101884619	2.05525	4.78514	3.12581	1.53085	0.125807	NA	0	0	12.3315	0	0	0
LOC108182396	2.02218	4.76909	2.77871	1.7163	0.0861079	NA	0	1.69873	10.4344	0	0	0
si:ch211-260e23.8	60.7871	4.75005	1.11025	4.27837	NA	NA	321.457	15.2885	15.1773	5.42706	0.956301	6.41634
LOC108190978	1.98288	4.7325	2.49381	1.8977	0.057736	NA	2.15743	5.94554	3.79431	0	0	0
LOC101882255	1.95604	4.7248	2.75455	1.71527	0.0862956	NA	0	5.09618	6.64005	0	0	0
LOC101886724	3.92907	4.72309	2.46289	1.9177	0.0551486	NA	0	22.9328	0	0	0	0.641634
LOC110438438	2.0376	4.70706	2.51186	1.87394	0.0609393	NA	8.62972	1.69873	1.89716	0	0	0
si:dkey-237m9.1	4.07365	4.70701	2.03841	2.30916	0.0209345	NA	17.2594	0.849363	5.69147	0	0	0.641634
mylpfa	83.5944	4.7063	1.10396	4.26312	2.02e-05	0.031224	30.204	5.09618	447.729	5.42706	6.69411	6.41634
LOC110438845	7.01335	4.69271	1.56892	2.99105	0.00278024	NA	6.47229	16.9873	17.0744	0.904511	0	0.641634
LOC110438427	3.85448	4.67904	2.16301	2.16321	0.0305254	NA	0	5.09618	17.0744	0	0.956301	0
LOC103909422	1.87439	4.64827	2.5407	1.82952	0.0673213	NA	2.15743	3.39745	5.69147	0	0	0
LOC101883512	1.90123	4.64776	2.50772	1.85338	0.0638281	NA	4.31486	4.24681	2.84574	0	0	0
LOC100535079	1.95595	4.63964	2.90116	1.59924	0.109768	NA	10.7871	0	0.948578	0	0	0
htr2b	3.8288	4.62969	2.04551	2.26334	0.0236149	NA	12.9446	0.849363	8.53721	0	0	0.641634
LOC100537993	1.83101	4.62862	2.82706	1.63726	0.101577	NA	0	3.39745	7.58863	0	0	0
LOC559501	1.93942	4.62709	2.90768	1.59133	0.111534	NA	10.7871	0.849363	0	0	0	0
LOC103910300	1.93942	4.62709	2.90768	1.59133	0.111534	NA	10.7871	0.849363	0	0	0	0
si:dkey-16l2.20	14.5256	4.59748	1.45993	3.1491	0.00163772	NA	2.15743	14.4392	67.3491	0	0	3.20817
gpr17	3.57053	4.59009	2.217	2.07041	0.0384142	NA	0	16.9873	3.79431	0	0	0.641634
LOC110438914	1.82582	4.58619	2.88548	1.5894	0.111969	NA	4.31486	0	6.64005	0	0	0
pvalb2	1.76487	4.57845	2.85758	1.60221	0.109109	NA	0	6.7949	3.79431	0	0	0
LOC101882309	7.04518	4.57077	1.63081	2.80276	0.00506668	NA	2.15743	13.5898	24.663	0.904511	0.956301	0
LOC100151468	1.78244	4.56856	2.94279	1.55246	0.120553	NA	2.15743	0	8.53721	0	0	0
zgc:173709	1.7659	4.55794	2.66808	1.70832	0.0875766	NA	2.15743	0.849363	7.58863	0	0	0
ankra2	16.0306	4.55293	2.84751	1.59892	0.109838	NA	0	29.7277	62.6062	0	0	3.8498
LOC101883383	1.80305	4.5449	2.61447	1.73836	0.082147	NA	6.47229	3.39745	0.948578	0	0	0
LOC108183687	1.71526	4.53753	2.96427	1.53074	0.125833	NA	0	9.34299	0.948578	0	0	0
LOC103909745	1.72252	4.53736	2.96609	1.52974	0.12608	NA	0	0.849363	9.48578	0	0	0
vsig8a	1.70599	4.52507	2.92877	1.54504	0.122337	NA	0	1.69873	8.53721	0	0	0
LOC110438576	1.79786	4.52267	3.30313	1.36921	0.170934	NA	10.7871	0	0	0	0	0
LOC110439516	1.69873	4.51713	3.31607	1.36219	0.173136	NA	0	10.1924	0	0	0	0
zgc:113276	1.69873	4.51713	3.31607	1.36219	0.173136	NA	0	10.1924	0	0	0	0
LOC101882039	1.69873	4.51713	3.31607	1.36219	0.173136	NA	0	10.1924	0	0	0	0
LOC110437724	1.67292	4.4991	2.91216	1.54494	0.122362	NA	0	3.39745	6.64005	0	0	0
sult1st9	1.67292	4.4991	2.91216	1.54494	0.122362	NA	0	3.39745	6.64005	0	0	0
LOC110439689	1.63984	4.47199	2.92504	1.52886	0.126298	NA	0	5.09618	4.74289	0	0	0
im:7160157	1.73794	4.46425	2.72058	1.64092	0.100814	NA	8.62972	0.849363	0.948578	0	0	0
LOC101885684	1.62331	4.4581	2.9376	1.5176	0.129116	NA	0	5.94554	3.79431	0	0	0
ccdc12	35.3952	4.45743	1.06839	4.17212	3.02e-05	0.0342663	122.973	4.24681	75.8863	5.42706	1.9126	1.9249
si:dkey-22h13.6	3.28888	4.44814	2.21854	2.00498	0.0449648	NA	0	9.34299	9.48578	0.904511	0	0
LOC108182660	1.69456	4.44805	2.67728	1.66141	0.0966314	NA	6.47229	0.849363	2.84574	0	0	0
zgc:113096	3.24507	4.44783	2.22655	1.99763	0.0457563	NA	0	9.34299	9.48578	0	0	0.641634
pcdh1a	1.63362	4.44744	3.0173	1.47398	0.140487	NA	2.15743	7.64426	0	0	0	0
LOC103911631	3.32131	4.44589	2.55908	1.7373	0.0823342	NA	0	0	18.9716	0	0.956301	0
arl4cb	7.96313	4.44264	1.71424	2.5916	0.00955295	NA	4.31486	1.69873	39.8403	0	0	1.9249
cxcl11.6	1.67803	4.43309	2.65947	1.66691	0.0955326	NA	6.47229	1.69873	1.89716	0	0	0
olfm1a	1.59024	4.42923	2.99069	1.481	0.138606	NA	0	7.64426	1.89716	0	0	0
si:dkey-27p18.3	53.089	4.42523	1.22046	3.62586	NA	NA	4.31486	7.64426	292.162	4.52255	8.60671	1.28327
LOC108184011	1.60781	4.42075	2.74299	1.61166	0.107037	NA	2.15743	0.849363	6.64005	0	0	0
si:ch211-216b21.2	1.63465	4.42003	2.65809	1.66286	0.0963407	NA	4.31486	1.69873	3.79431	0	0	0
gpr183b	1.58096	4.40792	3.40229	1.29557	0.195123	NA	0	0	9.48578	0	0	0
cavin1a	1.58096	4.40792	3.40229	1.29557	0.195123	NA	0	0	9.48578	0	0	0
LOC103908722	1.58096	4.40792	3.40229	1.29557	0.195123	NA	0	0	9.48578	0	0	0
LOC101885030	1.58096	4.40792	3.40229	1.29557	0.195123	NA	0	0	9.48578	0	0	0
LOC108180185	1.56443	4.39915	3.05725	1.43892	0.150172	NA	0	0.849363	8.53721	0	0	0
LOC108181556	1.56443	4.39915	3.05725	1.43892	0.150172	NA	0	0.849363	8.53721	0	0	0
LOC110439617	1.55716	4.39213	3.41401	1.2865	0.198269	NA	0	9.34299	0	0	0	0
pcdh1gb2	3.34352	4.38419	2.34796	1.86724	0.0618687	NA	17.2594	0	1.89716	0.904511	0	0
il11a	3.09624	4.37721	2.3793	1.83971	0.0658108	NA	0	16.9873	0.948578	0	0	0.641634
si:ch211-126g16.8	3.30014	4.37179	2.31368	1.88954	0.0588197	NA	15.102	0	3.79431	0.904511	0	0
LOC110440099	1.53136	4.37128	3.01204	1.45127	0.146705	NA	0	2.54809	6.64005	0	0	0
si:dkey-109j17.5	1.56851	4.36512	3.02586	1.4426	0.149132	NA	4.31486	5.09618	0	0	0	0
LOC103910226	5.85634	4.3587	1.62153	2.68801	0.00718793	NA	17.2594	6.7949	9.48578	0	0.956301	0.641634
slc7a11	1.51482	4.35669	3.01275	1.44608	0.148155	NA	0	3.39745	5.69147	0	0	0
si:dkey-19b23.15	1.52513	4.34861	2.73835	1.58804	0.112277	NA	2.15743	5.09618	1.89716	0	0	0
sox8a	1.59638	4.34507	3.08322	1.40927	0.158756	NA	8.62972	0	0.948578	0	0	0
ptchd4	1.59638	4.34507	3.08322	1.40927	0.158756	NA	8.62972	0	0.948578	0	0	0
LOC100006104	6.15236	4.33769	1.64406	2.6384	0.00832984	NA	10.7871	3.39745	20.8687	0.904511	0.956301	0
LOC101884533	3.00429	4.33464	2.30254	1.88255	0.0597614	NA	0	13.5898	3.79431	0	0	0.641634
lmx1al	1.57985	4.32971	3.0925	1.40007	0.161493	NA	8.62972	0.849363	0	0	0	0
gfra2a	1.57985	4.32971	3.0925	1.40007	0.161493	NA	8.62972	0.849363	0	0	0	0
LOC103912037	1.57985	4.32971	3.0925	1.40007	0.161493	NA	8.62972	0.849363	0	0	0	0
cdh4	3.05945	4.3179	2.07038	2.08556	0.0370182	NA	4.31486	9.34299	3.79431	0.904511	0	0
si:dkeyp-122a9.1	1.50962	4.30359	3.07236	1.40075	0.16129	NA	4.31486	0	4.74289	0	0	0
LOC110440171	3.13933	4.30222	2.06994	2.07843	0.03767	NA	10.7871	4.24681	2.84574	0	0.956301	0
LOC101886186	5.92094	4.29592	1.79365	2.39507	0.016617	NA	0	20.3847	13.2801	0.904511	0.956301	0
LOC103910524	1.44868	4.2952	3.08497	1.3923	0.163832	NA	0	6.7949	1.89716	0	0	0
si:dkeyp-73d8.6	123.805	4.28788	0.925292	4.63409	3.59e-06	0.00999545	125.131	423.832	157.464	0	26.7764	9.62451
LOC100151503	5.49574	4.27827	1.64305	2.60385	0.00921825	NA	12.9446	12.7404	5.69147	0	0.956301	0.641634
rhoga	5.41169	4.27094	1.63526	2.61179	0.00900695	NA	12.9446	8.49363	9.48578	0.904511	0	0.641634
LOC101885541	1.47655	4.26737	2.75469	1.54913	0.121351	NA	4.31486	1.69873	2.84574	0	0	0
cks2	93.6548	4.26541	1.07774	3.95773	NA	NA	8.62972	23.7822	501.798	7.23609	7.65041	12.8327
cpne9	2.96809	4.26106	2.34461	1.81739	0.0691575	NA	8.62972	0	8.53721	0	0	0.641634
cldn10b	1.42287	4.25639	3.52711	1.20676	0.227523	NA	0	0	8.53721	0	0	0
ankar	1.42287	4.25639	3.52711	1.20676	0.227523	NA	0	0	8.53721	0	0	0
si:dkey-93m18.3	1.42287	4.25639	3.52711	1.20676	0.227523	NA	0	0	8.53721	0	0	0
lrrn2	1.43317	4.25341	2.79896	1.51964	0.128601	NA	2.15743	1.69873	4.74289	0	0	0
neu3.4	2.95156	4.24811	2.1629	1.96408	0.0495209	NA	8.62972	0.849363	7.58863	0	0	0.641634
gngt2a	1.40633	4.24618	3.16489	1.34165	0.179709	NA	0	0.849363	7.58863	0	0	0
LOC100536660	1.40633	4.24618	3.16489	1.34165	0.179709	NA	0	0.849363	7.58863	0	0	0
nr0b2b	1.40633	4.24618	3.16489	1.34165	0.179709	NA	0	0.849363	7.58863	0	0	0
LOC103908842	2.88177	4.22914	2.42664	1.7428	0.0813687	NA	2.15743	0	14.2287	0.904511	0	0
myo15ab	2.8666	4.22887	2.13143	1.98405	0.0472503	NA	2.15743	9.34299	4.74289	0	0.956301	0
LOC103911961	1.42695	4.22366	3.12577	1.35124	0.176619	NA	4.31486	4.24681	0	0	0	0
zmp:0000001168	2.82322	4.21417	2.31085	1.82365	0.0682057	NA	0	9.34299	6.64005	0	0.956301	0
LOC108191720	1.35672	4.19858	3.13207	1.34051	0.180078	NA	0	3.39745	4.74289	0	0	0
LOC101886504	1.35672	4.19858	3.13207	1.34051	0.180078	NA	0	3.39745	4.74289	0	0	0
LOC100538336	1.43829	4.19785	3.55432	1.18106	0.23758	NA	8.62972	0	0	0	0	0
tmem8c	1.43829	4.19785	3.55432	1.18106	0.23758	NA	8.62972	0	0	0	0	0
si:dkey-183k8.2	1.43829	4.19785	3.55432	1.18106	0.23758	NA	8.62972	0	0	0	0	0
si:ch211-180f4.1	1.43829	4.19785	3.55432	1.18106	0.23758	NA	8.62972	0	0	0	0	0
lrrtm4l1	1.43829	4.19785	3.55432	1.18106	0.23758	NA	8.62972	0	0	0	0	0
arhgap44	1.43829	4.19785	3.55432	1.18106	0.23758	NA	8.62972	0	0	0	0	0
soga3	1.43829	4.19785	3.55432	1.18106	0.23758	NA	8.62972	0	0	0	0	0
rnasel4	1.43829	4.19785	3.55432	1.18106	0.23758	NA	8.62972	0	0	0	0	0
LOC571123	1.43829	4.19785	3.55432	1.18106	0.23758	NA	8.62972	0	0	0	0	0
gata1a	2.95087	4.19253	2.4099	1.73971	0.0819105	NA	15.102	1.69873	0	0.904511	0	0
kng1	621.417	4.17143	0.916523	4.55136	5.33e-06	0.0123832	2166.06	1334.35	32.2517	51.5571	62.1596	82.1291
LOC110438467	2.73917	4.1704	2.33736	1.78423	0.0743856	NA	0	5.09618	10.4344	0.904511	0	0
LOC110438360	1.35049	4.16882	3.21184	1.29795	0.194303	NA	2.15743	5.94554	0	0	0	0
LOC100536422	1.32365	4.16483	3.16469	1.31603	0.188164	NA	0	5.09618	2.84574	0	0	0
si:ch211-8c17.3	1.39491	4.16006	3.17885	1.30867	0.190648	NA	6.47229	0	1.89716	0	0	0
map1aa	2.82937	4.15065	2.14059	1.93902	0.0524993	NA	8.62972	1.69873	5.69147	0	0.956301	0
LOC108181546	1.30712	4.14731	3.19607	1.29763	0.194415	NA	0	5.94554	1.89716	0	0	0
LOC103910200	2.64575	4.14419	2.35004	1.76345	0.0778242	NA	0	7.64426	7.58863	0	0	0.641634
LOC101886404	5.46254	4.1329	1.92228	2.15	0.0315551	NA	0	11.8911	18.9716	0	1.9126	0
LOC101885700	1.29058	4.12901	3.25191	1.26972	0.204185	NA	0	6.7949	0.948578	0	0	0
LOC103910840	1.30815	4.11604	3.25297	1.26532	0.205757	NA	2.15743	0	5.69147	0	0	0
prkg1l	1.27404	4.10375	3.6609	1.12097	0.262301	NA	0	7.64426	0	0	0	0
myh14	1.27404	4.10375	3.6609	1.12097	0.262301	NA	0	7.64426	0	0	0	0
LOC101885764	2.73015	4.10365	2.38757	1.71876	0.0856582	NA	8.62972	6.7949	0	0	0.956301	0
si:dkeyp-66d1.7	1.29161	4.0991	2.93791	1.39524	0.162942	NA	2.15743	0.849363	4.74289	0	0	0
LOC103909893	1.26477	4.08697	3.67596	1.11181	0.26622	NA	0	0	7.58863	0	0	0
sox8b	1.26477	4.08697	3.67596	1.11181	0.26622	NA	0	0	7.58863	0	0	0
LOC101882751	1.26477	4.08697	3.67596	1.11181	0.26622	NA	0	0	7.58863	0	0	0
cysltr3	1.26477	4.08697	3.67596	1.11181	0.26622	NA	0	0	7.58863	0	0	0
LOC110439912	1.26477	4.08697	3.67596	1.11181	0.26622	NA	0	0	7.58863	0	0	0
mustn1b	1.26477	4.08697	3.67596	1.11181	0.26622	NA	0	0	7.58863	0	0	0
LOC571499	1.26477	4.08697	3.67596	1.11181	0.26622	NA	0	0	7.58863	0	0	0
fgf1a	1.26477	4.08697	3.67596	1.11181	0.26622	NA	0	0	7.58863	0	0	0
LOC101883115	1.26477	4.08697	3.67596	1.11181	0.26622	NA	0	0	7.58863	0	0	0
lrrc39	1.26477	4.08697	3.67596	1.11181	0.26622	NA	0	0	7.58863	0	0	0
si:ch211-262i1.2	5.20137	4.08602	1.8755	2.17862	0.0293596	NA	8.62972	0.849363	19.9201	1.80902	0	0
nyap2a	2.69571	4.08449	2.40351	1.69939	0.0892463	NA	8.62972	0	6.64005	0.904511	0	0
LOC101884756	2.58971	4.08046	2.37096	1.72101	0.0852482	NA	0	5.09618	9.48578	0	0.956301	0
si:ch211-147k10.5	2.68905	4.08002	2.43714	1.6741	0.0941105	NA	12.9446	2.54809	0	0	0	0.641634
LOC101886872	1.24824	4.07492	3.29435	1.23694	0.216108	NA	0	0.849363	6.64005	0	0	0
si:dkey-51d8.11	1.24824	4.07492	3.29435	1.23694	0.216108	NA	0	0.849363	6.64005	0	0	0
LOC110439610	1.24824	4.07492	3.29435	1.23694	0.216108	NA	0	0.849363	6.64005	0	0	0
rln	1.24824	4.07492	3.29435	1.23694	0.216108	NA	0	0.849363	6.64005	0	0	0
si:dkey-23c22.6	2.56514	4.06274	2.45267	1.65645	0.0976301	NA	4.31486	0	10.4344	0	0	0.641634
si:dkey-260c8.6	2.51347	4.06074	2.73333	1.48564	0.137375	NA	0	14.4392	0	0	0	0.641634
znf1043	1.2317	4.05751	3.26794	1.24161	0.21438	NA	0	1.69873	5.69147	0	0	0
peli1b	6.18055	4.05482	1.71494	2.3644	0.0180593	NA	8.62972	24.6315	1.89716	0	0	1.9249
mxi1	21.2321	4.04486	1.18176	3.42273	0.000619952	0.201901	81.9823	32.2758	5.69147	3.61804	3.8252	0
clstn3	9.86973	4.0426	1.24442	3.24859	0.0011598	NA	25.8891	20.3847	9.48578	0.904511	1.9126	0.641634
LOC110438613	2.67638	4.04069	2.73812	1.47572	0.14002	NA	15.102	0	0	0	0.956301	0
LOC108180146	82.8371	4.04052	0.826153	4.89076	1e-06	0.0048836	40.9912	82.3882	345.283	7.23609	7.65041	13.4743
LOC110438075	2.56922	4.02941	2.19313	1.83728	0.066168	NA	8.62972	4.24681	1.89716	0	0	0.641634
adrb3a	2.5246	4.02746	2.22635	1.809	0.0704512	NA	2.15743	2.54809	9.48578	0	0.956301	0
zgc:123096	33.0485	4.02733	2.80943	1.43351	NA	NA	0	0	186.87	1.80902	1.9126	7.69961
si:ch73-177h5.3	1.22547	4.02656	2.98396	1.3494	0.177209	NA	2.15743	4.24681	0.948578	0	0	0
LOC103910662	1.22547	4.02656	2.98396	1.3494	0.177209	NA	2.15743	4.24681	0.948578	0	0	0
mfn1a	1.19863	4.02087	3.27683	1.22706	0.219799	NA	0	3.39745	3.79431	0	0	0
ppp1r3aa	1.19863	4.02087	3.27683	1.22706	0.219799	NA	0	3.39745	3.79431	0	0	0
necab3	2.53615	4.01806	2.43625	1.64928	0.0990906	NA	8.62972	5.94554	0	0	0	0.641634
LOC793750	2.46593	4.00645	2.17938	1.83834	0.0660117	NA	4.31486	5.09618	4.74289	0	0	0.641634
LOC101884652	5.03786	4.00561	1.96314	2.04041	0.0413096	NA	0	9.34299	18.9716	0	1.9126	0
dnai2a	2.43225	3.99144	2.51204	1.58892	0.112077	NA	0	12.7404	0.948578	0.904511	0	0
sult1st7	2.45846	3.98994	2.20913	1.80611	0.070901	NA	2.15743	5.94554	5.69147	0	0.956301	0
tmem38a	2.54625	3.98726	2.44138	1.6332	0.102427	NA	8.62972	0	5.69147	0	0.956301	0
LOC110440091	1.23681	3.97625	3.34918	1.18723	0.235137	NA	6.47229	0	0.948578	0	0	0
LOC108179794	2.42538	3.97009	2.22765	1.78219	0.0747184	NA	2.15743	7.64426	3.79431	0	0.956301	0
cadm3	1.14902	3.96208	3.38483	1.17054	0.241784	NA	0	5.94554	0.948578	0	0	0
prune2	80.4417	3.95807	0.976259	4.05433	5.03e-05	0.0367948	25.8891	119.76	307.339	5.42706	22.9512	1.28327
LOC110440078	1.22027	3.95646	3.3635	1.17629	0.239479	NA	6.47229	0.849363	0	0	0	0
LOC100151294	3.80976	3.95588	2.11037	1.87449	0.0608627	NA	0	10.1924	11.3829	0	0	1.28327
bcam	28.2139	3.94445	1.15907	3.40311	0.000666246	0.201901	2.15743	28.8783	128.058	0.904511	2.8689	6.41634
LOC103909481	4.22242	3.94366	1.83993	2.14338	0.0320827	NA	2.15743	17.8366	3.79431	0.904511	0	0.641634
tomm22	108.863	3.93798	0.967311	4.07106	NA	NA	552.302	28.8783	32.2517	14.4722	10.5193	14.7576
tnni2b.2	16.9512	3.93484	1.44408	2.72481	0.00643376	0.473632	2.15743	3.39745	90.1149	0.904511	0	5.13307
LOC108186899	1.13248	3.93445	3.82013	1.02993	0.303045	NA	0	6.7949	0	0	0	0
si:dkey-208k4.3	1.13248	3.93445	3.82013	1.02993	0.303045	NA	0	6.7949	0	0	0	0
LOC101885452	1.13248	3.93445	3.82013	1.02993	0.303045	NA	0	6.7949	0	0	0	0
LOC108181457	2.34893	3.93401	2.44569	1.60855	0.107716	NA	0	9.34299	3.79431	0	0.956301	0
LOC110439418	2.43673	3.93013	2.1954	1.79016	0.0734278	NA	6.47229	3.39745	3.79431	0	0.956301	0
ttn.1	6.06473	3.9156	2.04058	1.91886	0.0550017	NA	0	0	34.1488	0	0.956301	1.28327
pigrl2.3	4.82281	3.91422	1.88031	2.08169	0.0373706	NA	10.7871	15.2885	0.948578	0	1.9126	0
LOC101886439	2.47491	3.91152	2.55392	1.53158	0.125627	NA	12.9446	0	0.948578	0	0.956301	0
LOC100538037	2.47491	3.91152	2.55392	1.53158	0.125627	NA	12.9446	0	0.948578	0	0.956301	0
unc5b	2.47491	3.91152	2.55392	1.53158	0.125627	NA	12.9446	0	0.948578	0	0.956301	0
LOC108183925	4.19597	3.90363	1.84636	2.11423	0.034496	NA	2.15743	3.39745	18.023	0	0.956301	0.641634
gig2q	1.16036	3.90307	3.04047	1.28371	0.199245	NA	4.31486	1.69873	0.948578	0	0	0
zgc:153157	2.29933	3.9	2.5465	1.53151	0.125643	NA	0	11.8911	0.948578	0	0.956301	0
shank1	1.10667	3.89488	3.85796	1.00957	0.312702	NA	0	0	6.64005	0	0	0
LOC103910891	1.10667	3.89488	3.85796	1.00957	0.312702	NA	0	0	6.64005	0	0	0
zmp:0000001074	1.10667	3.89488	3.85796	1.00957	0.312702	NA	0	0	6.64005	0	0	0
LOC101883352	1.10667	3.89488	3.85796	1.00957	0.312702	NA	0	0	6.64005	0	0	0
rab3ab	1.14382	3.89014	3.38775	1.14829	0.250847	NA	4.31486	2.54809	0	0	0	0
si:ch73-157i16.3	2.24792	3.88606	2.26541	1.71539	0.086274	NA	2.15743	5.94554	4.74289	0	0	0.641634
LOC101882528	1.09014	3.88045	3.45325	1.12371	0.261137	NA	0	0.849363	5.69147	0	0	0
znf512	2.20454	3.8703	2.47565	1.56335	0.117971	NA	0	5.94554	6.64005	0	0	0.641634
LOC101884367	1.0736	3.86031	3.43309	1.12444	0.260825	NA	0	1.69873	4.74289	0	0	0
dio3b	11.5899	3.858	1.27229	3.03232	0.00242683	NA	43.1486	12.7404	9.48578	0	0.956301	3.20817
LOC110438134	3.5339	3.85666	2.50368	1.5404	0.123463	NA	0	0	19.9201	0	0	1.28327
LOC110437919	3.68985	3.85599	1.90704	2.02198	0.0431782	NA	6.47229	6.7949	7.58863	0	0	1.28327
LOC110437985	21.0837	3.84814	1.03525	3.71713	0.000201502	0.112357	32.3614	20.3847	65.4519	0	5.7378	2.56654
zrsr2	4.53977	3.84381	2.02294	1.90012	0.0574179	NA	0	18.686	6.64005	0	1.9126	0
LOC110439603	1.05707	3.83943	3.43867	1.11655	0.264188	NA	0	2.54809	3.79431	0	0	0
LOC108191646	1.05707	3.83943	3.43867	1.11655	0.264188	NA	0	2.54809	3.79431	0	0	0
slc6a9	2.16219	3.82784	2.85158	1.34236	0.17948	NA	0	0	12.3315	0	0	0.641634
LOC110437763	2.16219	3.82784	2.85158	1.34236	0.17948	NA	0	0	12.3315	0	0	0.641634
tunar	2.18221	3.8267	2.50926	1.52503	0.127251	NA	0	9.34299	2.84574	0.904511	0	0
LOC108182487	2.20905	3.82611	2.57808	1.48409	0.137784	NA	2.15743	10.1924	0	0.904511	0	0
clcf1	1.06737	3.82236	3.48655	1.09631	0.272941	NA	2.15743	4.24681	0	0	0	0
LOC560647	1.06737	3.82236	3.48655	1.09631	0.272941	NA	2.15743	4.24681	0	0	0	0
grin1a	1.06737	3.82236	3.48655	1.09631	0.272941	NA	2.15743	4.24681	0	0	0	0
LOC110438011	1.04053	3.81801	3.45722	1.10436	0.269438	NA	0	3.39745	2.84574	0	0	0
lgals9l4	2.26437	3.81555	2.85957	1.33431	0.182104	NA	12.9446	0	0	0	0	0.641634
zgc:171740	2.26437	3.81555	2.85957	1.33431	0.182104	NA	12.9446	0	0	0	0	0.641634
LOC570185	2.22662	3.81505	2.25064	1.6951	0.0900573	NA	4.31486	3.39745	4.74289	0.904511	0	0
LOC101885553	2.31681	3.81461	2.8406	1.34289	0.179308	NA	12.9446	0	0	0	0.956301	0
LOC101884156	5.7908	3.81064	1.6741	2.27623	0.0228322	NA	10.7871	0.849363	20.8687	0	0.956301	1.28327
icmt	58.0615	3.80693	1.04943	3.62762	0.000286042	0.137497	273.993	47.5643	3.79431	5.42706	8.60671	8.98287
si:ch211-171h4.3	2.10532	3.80157	2.60579	1.4589	0.144594	NA	0	11.0417	0.948578	0	0	0.641634
LOC103909439	2.12289	3.79683	2.30314	1.64854	0.0992414	NA	2.15743	4.24681	5.69147	0	0	0.641634
LOC103910593	1.024	3.79597	3.48969	1.08777	0.276697	NA	0	4.24681	1.89716	0	0	0
urad	7.5934	3.7822	1.91572	1.9743	0.0483479	NA	0	42.4681	0	1.80902	0	1.28327
zgc:174314	6.64958	3.78214	1.61974	2.33502	0.0195423	NA	17.2594	0.849363	18.9716	0.904511	1.9126	0
sorcs2	2.07951	3.78092	2.52502	1.49738	0.134294	NA	0	4.24681	7.58863	0	0	0.641634
map6d1	1.07871	3.77938	3.93357	0.960802	0.336652	NA	6.47229	0	0	0	0	0
rgmd	37.8265	3.77436	1.34529	2.8056	NA	NA	0	6.7949	204.893	1.80902	1.9126	11.5494
si:dkey-6l15.1	1.00746	3.77308	3.54715	1.06369	0.287468	NA	0	5.09618	0.948578	0	0	0
LOC101884662	1.00746	3.77308	3.54715	1.06369	0.287468	NA	0	5.09618	0.948578	0	0	0
sc:d217	6.05089	3.77067	1.6801	2.24431	0.0248124	NA	6.47229	26.3302	0.948578	0	1.9126	0.641634
LOC797305	2.10056	3.75121	2.34614	1.59889	0.109846	NA	2.15743	7.64426	1.89716	0.904511	0	0
LOC110440020	0.990923	3.74326	3.96347	0.944441	0.344944	NA	0	5.94554	0	0	0	0
si:ch73-87e17.1	0.990923	3.74326	3.96347	0.944441	0.344944	NA	0	5.94554	0	0	0	0
rp1l1b	0.990923	3.74326	3.96347	0.944441	0.344944	NA	0	5.94554	0	0	0	0
LOC101883645	0.990923	3.74326	3.96347	0.944441	0.344944	NA	0	5.94554	0	0	0	0
pbdc1	82.0062	3.74108	1.02554	3.64793	NA	NA	420.699	13.5898	23.7145	8.1406	14.3445	11.5494
LOC103910620	2.09266	3.73867	2.39369	1.56189	0.118315	NA	2.15743	8.49363	0.948578	0	0.956301	0
LOC108190653	2.09266	3.73867	2.39369	1.56189	0.118315	NA	2.15743	8.49363	0.948578	0	0.956301	0
wdr17	2.06581	3.73557	2.53314	1.47468	0.140299	NA	0	7.64426	3.79431	0	0.956301	0
zgc:172282	2.19698	3.73532	2.32398	1.6073	0.107989	NA	8.62972	1.69873	1.89716	0	0.956301	0
LOC100149229	0.991957	3.70826	3.58664	1.03391	0.301179	NA	2.15743	0	3.79431	0	0	0
LOC103910441	0.991957	3.70826	3.58664	1.03391	0.301179	NA	2.15743	0	3.79431	0	0	0
si:ch73-170d6.4	0.991957	3.70826	3.58664	1.03391	0.301179	NA	2.15743	0	3.79431	0	0	0
LOC101884286	0.991957	3.70826	3.58664	1.03391	0.301179	NA	2.15743	0	3.79431	0	0	0
pard6a	0.991957	3.70826	3.58664	1.03391	0.301179	NA	2.15743	0	3.79431	0	0	0
LOC110439164	0.991957	3.70826	3.58664	1.03391	0.301179	NA	2.15743	0	3.79431	0	0	0
nkx6.3	3.20318	3.70764	2.33567	1.5874	0.112422	NA	0	16.9873	0.948578	0	0	1.28327
LOC108183319	2.03137	3.70759	2.63444	1.40735	0.159323	NA	0	0.849363	10.4344	0.904511	0	0
ptger2b	1.0188	3.70265	3.21496	1.15169	0.249447	NA	4.31486	0.849363	0.948578	0	0	0
LOC108179354	2.01621	3.69722	2.63331	1.40402	0.160313	NA	0	10.1924	0.948578	0	0.956301	0
LOC110439306	1.00226	3.68879	3.56716	1.0341	0.301091	NA	4.31486	1.69873	0	0	0	0
tgfbr3	1.00226	3.68879	3.56716	1.0341	0.301091	NA	4.31486	1.69873	0	0	0	0
asb18	1.00226	3.68879	3.56716	1.0341	0.301091	NA	4.31486	1.69873	0	0	0	0
mir92a-1	0.948578	3.67452	3.96618	0.926463	0.354206	NA	0	0	5.69147	0	0	0
si:dkey-256e7.8	0.948578	3.67452	3.96618	0.926463	0.354206	NA	0	0	5.69147	0	0	0
LOC108190565	0.948578	3.67452	3.96618	0.926463	0.354206	NA	0	0	5.69147	0	0	0
LOC101887025	0.948578	3.67452	3.96618	0.926463	0.354206	NA	0	0	5.69147	0	0	0
LOC103910457	0.948578	3.67452	3.96618	0.926463	0.354206	NA	0	0	5.69147	0	0	0
tmem232	0.948578	3.67452	3.96618	0.926463	0.354206	NA	0	0	5.69147	0	0	0
LOC101882153	0.948578	3.67452	3.96618	0.926463	0.354206	NA	0	0	5.69147	0	0	0
LOC103911349	0.948578	3.67452	3.96618	0.926463	0.354206	NA	0	0	5.69147	0	0	0
LOC101883956	0.948578	3.67452	3.96618	0.926463	0.354206	NA	0	0	5.69147	0	0	0
LOC571282	0.948578	3.67452	3.96618	0.926463	0.354206	NA	0	0	5.69147	0	0	0
LOC108179296	0.948578	3.67452	3.96618	0.926463	0.354206	NA	0	0	5.69147	0	0	0
LOC570184	0.948578	3.67452	3.96618	0.926463	0.354206	NA	0	0	5.69147	0	0	0
pimr109	0.948578	3.67452	3.96618	0.926463	0.354206	NA	0	0	5.69147	0	0	0
LOC110439006	1.9904	3.67419	2.56394	1.43302	0.151851	NA	0	3.39745	7.58863	0	0.956301	0
LOC110440013	1.93795	3.6735	2.58503	1.42107	0.155298	NA	0	3.39745	7.58863	0	0	0.641634
LOC100333844	2.06289	3.66583	2.67137	1.37226	0.169981	NA	10.7871	0	0.948578	0	0	0.641634
cttnbp2nlb	0.932042	3.6554	3.65417	1.00034	0.317147	NA	0	0.849363	4.74289	0	0	0
si:dkey-35i13.1	0.932042	3.6554	3.65417	1.00034	0.317147	NA	0	0.849363	4.74289	0	0	0
zgc:171957	0.932042	3.6554	3.65417	1.00034	0.317147	NA	0	0.849363	4.74289	0	0	0
LOC797104	2.04636	3.65316	2.67625	1.36503	0.172243	NA	10.7871	0.849363	0	0	0	0.641634
si:ch211-194b1.1	1.94079	3.63765	2.57288	1.41384	0.157409	NA	0	5.94554	4.74289	0	0.956301	0
LOC101886169	0.915506	3.63163	3.643	0.99688	0.318823	NA	0	1.69873	3.79431	0	0	0
LOC103908843	0.915506	3.63163	3.643	0.99688	0.318823	NA	0	1.69873	3.79431	0	0	0
igic1s1	6.02918	3.62899	1.55455	2.33443	0.0195733	NA	21.5743	4.24681	7.58863	1.80902	0.956301	0
tppp2	1.92425	3.62493	2.58532	1.40212	0.160879	NA	0	6.7949	3.79431	0	0.956301	0
LOC110438916	1.92425	3.62493	2.58532	1.40212	0.160879	NA	0	6.7949	3.79431	0	0.956301	0
ccdc36	2.05542	3.62392	2.40758	1.50521	0.132271	NA	8.62972	0.849363	1.89716	0	0.956301	0
efcc1	0.925813	3.61149	3.67335	0.983161	0.325528	NA	2.15743	3.39745	0	0	0	0
LOC101886756	0.925813	3.61149	3.67335	0.983161	0.325528	NA	2.15743	3.39745	0	0	0	0
glra2	1.93456	3.6106	2.66896	1.35281	0.176115	NA	2.15743	8.49363	0	0	0.956301	0
polr2c	52.0512	3.60262	2.28228	1.57852	NA	NA	286.938	1.69873	0	5.42706	6.69411	11.5494
si:ch211-106h4.9	5.52082	3.60091	1.57567	2.28532	0.0222942	NA	12.9446	3.39745	14.2287	0	1.9126	0.641634
twist2	1.92529	3.59866	2.44941	1.46919	0.14178	NA	2.15743	0.849363	7.58863	0	0.956301	0
LOC110437818	3.03685	3.59527	2.08912	1.72095	0.0852606	NA	2.15743	3.39745	11.3829	0	0	1.28327
LOC110439568	1.95213	3.59387	2.36595	1.519	0.128763	NA	4.31486	1.69873	4.74289	0	0.956301	0
myoz1a	1.88981	3.58863	2.96005	1.21236	0.225376	NA	0	0	10.4344	0.904511	0	0
il26	3.42202	3.58706	1.93037	1.85823	0.0631371	NA	2.15743	2.54809	14.2287	0	0.956301	0.641634
zmp:0000000937	0.882435	3.58165	3.69145	0.970253	0.33192	NA	0	3.39745	1.89716	0	0	0
si:dkey-49c17.3	0.882435	3.58165	3.69145	0.970253	0.33192	NA	0	3.39745	1.89716	0	0	0
ppp2r2cb	0.882435	3.58165	3.69145	0.970253	0.33192	NA	0	3.39745	1.89716	0	0	0
si:ch211-134a4.3	1.86537	3.57039	2.6482	1.34823	0.177584	NA	0	1.69873	8.53721	0	0.956301	0
si:dkey-33i11.4	5.76996	3.56703	1.9586	1.82121	0.0685744	NA	0	1.69873	30.3545	0	0	2.56654
tulp1a	1.85811	3.56265	2.96822	1.20026	0.230037	NA	0	10.1924	0	0	0.956301	0
mxra5a	5.79647	3.56223	1.62872	2.18713	0.0287333	NA	10.7871	5.94554	15.1773	0	2.8689	0
mybpc1	1.87568	3.56118	2.39032	1.48984	0.136267	NA	2.15743	3.39745	4.74289	0	0.956301	0
LOC100332035	1.8402	3.55789	2.63594	1.34976	0.177093	NA	0	2.54809	7.58863	0.904511	0	0
LOC101886187	0.865899	3.55531	3.75072	0.947901	0.34318	NA	0	4.24681	0.948578	0	0	0
LOC100148951	0.865899	3.55531	3.75072	0.947901	0.34318	NA	0	4.24681	0.948578	0	0	0
LOC103908925	0.865899	3.55531	3.75072	0.947901	0.34318	NA	0	4.24681	0.948578	0	0	0
ppp1r3ab	0.865899	3.55531	3.75072	0.947901	0.34318	NA	0	4.24681	0.948578	0	0	0
LOC110438144	1.9048	3.54828	2.99752	1.18374	0.236516	NA	10.7871	0	0	0	0	0.641634
LOC110438432	1.94861	3.54725	2.97674	1.19166	0.233396	NA	10.7871	0	0	0.904511	0	0
si:ch211-137j23.9	1.8323	3.54521	2.62625	1.34992	0.177043	NA	0	3.39745	6.64005	0	0.956301	0
LOC569077	1.8323	3.54521	2.62625	1.34992	0.177043	NA	0	3.39745	6.64005	0	0.956301	0
cmya5	1.87735	3.54218	2.42822	1.45876	0.144632	NA	4.31486	5.09618	0.948578	0.904511	0	0
fgfbp1b	3.29867	3.54045	1.90331	1.86015	0.0628637	NA	4.31486	2.54809	11.3829	0.904511	0	0.641634
LOC103911912	5.13131	3.52915	1.66479	2.11987	0.0340167	NA	2.15743	20.3847	5.69147	0	1.9126	0.641634
LOC110439775	0.849363	3.52539	3.97252	0.887446	0.374839	NA	0	5.09618	0	0	0	0
si:ch211-243a20.3	0.849363	3.52539	3.97252	0.887446	0.374839	NA	0	5.09618	0	0	0	0
LOC101882729	0.849363	3.52539	3.97252	0.887446	0.374839	NA	0	5.09618	0	0	0	0
nitr1b	0.849363	3.52539	3.97252	0.887446	0.374839	NA	0	5.09618	0	0	0	0
si:busm1-71b9.3	0.849363	3.52539	3.97252	0.887446	0.374839	NA	0	5.09618	0	0	0	0
si:ch211-175m2.4	0.849363	3.52539	3.97252	0.887446	0.374839	NA	0	5.09618	0	0	0	0
LOC101884594	0.849363	3.52539	3.97252	0.887446	0.374839	NA	0	5.09618	0	0	0	0
LOC101886939	0.849363	3.52539	3.97252	0.887446	0.374839	NA	0	5.09618	0	0	0	0
cers4b	3.90314	3.52459	2.16913	1.62488	0.104188	NA	17.2594	4.24681	0	0	1.9126	0
pvalb1	31.8845	3.52345	1.11559	3.15839	0.00158643	0.27411	12.9446	8.49363	154.618	7.23609	0.956301	7.05797
LOC101885943	10.9535	3.52342	1.16583	3.02225	0.00250904	NA	17.2594	10.1924	33.2002	0.904511	0.956301	3.20817
LOC101882435	5.83354	3.5181	1.74827	2.01233	0.0441855	NA	25.8891	3.39745	2.84574	0	2.8689	0
LOC103910373	1.86142	3.51569	2.70097	1.30164	0.193041	NA	8.62972	0	1.89716	0	0	0.641634
LOC108179161	5.43729	3.51543	1.80476	1.94786	0.0514318	NA	0	4.24681	25.6116	1.80902	0.956301	0
si:dkey-11k2.7	36.9979	3.51509	1.14332	3.07445	0.00210888	0.309451	161.807	19.5353	22.7659	16.2812	0.956301	0.641634
LOC100329351	4.65114	3.51121	1.81918	1.9301	0.0535944	NA	0	7.64426	18.023	0	0.956301	1.28327
LOC108182859	4.83144	3.51097	1.67511	2.09597	0.036085	NA	17.2594	7.64426	1.89716	0.904511	0	1.28327
LOC110437904	1.71371	3.49002	2.68832	1.29822	0.194213	NA	0	6.7949	2.84574	0	0	0.641634
gpr142	1.74055	3.48883	2.74963	1.26884	0.204499	NA	2.15743	7.64426	0	0	0	0.641634
LOC100334155	0.877239	3.48243	3.78107	0.921017	0.357042	NA	4.31486	0	0.948578	0	0	0
kcnj11	0.877239	3.48243	3.78107	0.921017	0.357042	NA	4.31486	0	0.948578	0	0	0
btr12	3.58008	3.4821	2.188	1.59145	0.111508	NA	8.62972	11.0417	0	1.80902	0	0
LOC101884217	3.13787	3.46525	2.06812	1.67555	0.0938257	NA	0	6.7949	10.4344	0	0.956301	0.641634
plcxd1	2.88386	3.4619	2.10006	1.64848	0.0992545	NA	8.62972	1.69873	5.69147	0	0	1.28327
LOC110439384	1.73308	3.46078	2.74365	1.26138	0.207173	NA	0	8.49363	0.948578	0	0.956301	0
LOC101883513	3.11678	3.45753	1.99184	1.73585	0.0825902	NA	4.31486	11.8911	0.948578	0.904511	0	0.641634
si:dkey-4j21.1	0.860703	3.45458	3.80629	0.907597	0.364091	NA	4.31486	0.849363	0	0	0	0
si:dkey-96l17.6	0.860703	3.45458	3.80629	0.907597	0.364091	NA	4.31486	0.849363	0	0	0	0
LOC101886710	0.860703	3.45458	3.80629	0.907597	0.364091	NA	4.31486	0.849363	0	0	0	0
matn1	1.74035	3.45207	3.03205	1.13853	0.2549	NA	0	0	9.48578	0	0.956301	0
insm2	1.73172	3.45197	3.03689	1.13668	0.255672	NA	0	0	9.48578	0.904511	0	0
LOC101885617	1.6879	3.4515	3.06206	1.12718	0.259666	NA	0	0	9.48578	0	0	0.641634
si:dkeyp-13d11.1	0.833861	3.45046	3.82731	0.901537	0.367303	NA	2.15743	0	2.84574	0	0	0
si:ch211-149b19.2	0.833861	3.45046	3.82731	0.901537	0.367303	NA	2.15743	0	2.84574	0	0	0
LOC108191960	1.74202	3.4476	2.47016	1.3957	0.162806	NA	2.15743	1.69873	5.69147	0.904511	0	0
si:ch211-28p3.3	3.11206	3.43974	2.38995	1.43925	0.15008	NA	0	0	17.0744	0	0.956301	0.641634
LOC108184024	1.6641	3.43737	3.06928	1.11993	0.262744	NA	0	9.34299	0	0	0	0.641634
cdk21	1.73412	3.43373	2.45424	1.3991	0.161782	NA	2.15743	2.54809	4.74289	0	0.956301	0
svopa	1.73412	3.43373	2.45424	1.3991	0.161782	NA	2.15743	2.54809	4.74289	0	0.956301	0
si:dkey-182g1.4	7.33026	3.43363	1.47847	2.32242	0.0202103	NA	21.5743	16.9873	1.89716	0	0.956301	2.56654
gig2i	31.5175	3.42033	0.999176	3.42315	0.000618994	0.201901	21.5743	11.0417	140.39	3.61804	4.7815	7.69961
si:dkey-6n21.13	1.71758	3.41955	2.45427	1.39331	0.163527	NA	2.15743	3.39745	3.79431	0	0.956301	0
LOC101885304	0.817325	3.41895	3.45439	0.989741	0.322301	NA	2.15743	0.849363	1.89716	0	0	0
cadpsb	0.817325	3.41895	3.45439	0.989741	0.322301	NA	2.15743	0.849363	1.89716	0	0	0
si:dkey-196j8.2	5.10456	3.41707	1.81208	1.88572	0.059333	NA	0	5.09618	22.7659	1.80902	0.956301	0
LOC110438226	6.52884	3.417	1.354	2.52363	0.0116151	NA	12.9446	7.64426	15.1773	1.80902	0.956301	0.641634
LOC101884154	0.790482	3.41584	3.97759	0.858771	0.390467	NA	0	0	4.74289	0	0	0
si:dkey-33c14.6	0.790482	3.41584	3.97759	0.858771	0.390467	NA	0	0	4.74289	0	0	0
tnw	0.790482	3.41584	3.97759	0.858771	0.390467	NA	0	0	4.74289	0	0	0
LOC100536608	0.790482	3.41584	3.97759	0.858771	0.390467	NA	0	0	4.74289	0	0	0
LOC101884513	0.790482	3.41584	3.97759	0.858771	0.390467	NA	0	0	4.74289	0	0	0
si:dkeyp-35e5.10	0.790482	3.41584	3.97759	0.858771	0.390467	NA	0	0	4.74289	0	0	0
LOC108183929	0.790482	3.41584	3.97759	0.858771	0.390467	NA	0	0	4.74289	0	0	0
LOC101885638	0.790482	3.41584	3.97759	0.858771	0.390467	NA	0	0	4.74289	0	0	0
stac3	0.790482	3.41584	3.97759	0.858771	0.390467	NA	0	0	4.74289	0	0	0
kcnk17	0.790482	3.41584	3.97759	0.858771	0.390467	NA	0	0	4.74289	0	0	0
LOC108179142	0.790482	3.41584	3.97759	0.858771	0.390467	NA	0	0	4.74289	0	0	0
znf1085	2.9546	3.40176	2.09755	1.62178	0.104851	NA	0	7.64426	8.53721	0.904511	0	0.641634
LOC110437864	3.44963	3.39789	2.27643	1.49264	0.135532	NA	0	17.8366	0.948578	0	1.9126	0
bcl11ab	29.2715	3.38998	1.14327	2.96517	0.00302514	0.367878	4.31486	14.4392	141.338	1.80902	10.5193	3.20817
LOC108179169	0.773946	3.3884	3.91795	0.864838	0.387127	NA	0	0.849363	3.79431	0	0	0
si:dkey-14d8.21	0.773946	3.3884	3.91795	0.864838	0.387127	NA	0	0.849363	3.79431	0	0	0
si:dkey-207l24.2	0.773946	3.3884	3.91795	0.864838	0.387127	NA	0	0.849363	3.79431	0	0	0
anks1ab	0.773946	3.3884	3.91795	0.864838	0.387127	NA	0	0.849363	3.79431	0	0	0
nitr3d	0.773946	3.3884	3.91795	0.864838	0.387127	NA	0	0.849363	3.79431	0	0	0
si:rp71-1c10.10	0.773946	3.3884	3.91795	0.864838	0.387127	NA	0	0.849363	3.79431	0	0	0
plekhs1	0.773946	3.3884	3.91795	0.864838	0.387127	NA	0	0.849363	3.79431	0	0	0
ftr14l	0.773946	3.3884	3.91795	0.864838	0.387127	NA	0	0.849363	3.79431	0	0	0
LOC101887106	0.773946	3.3884	3.91795	0.864838	0.387127	NA	0	0.849363	3.79431	0	0	0
mhc1lja	0.773946	3.3884	3.91795	0.864838	0.387127	NA	0	0.849363	3.79431	0	0	0
LOC110438681	0.773946	3.3884	3.91795	0.864838	0.387127	NA	0	0.849363	3.79431	0	0	0
LOC110438753	0.773946	3.3884	3.91795	0.864838	0.387127	NA	0	0.849363	3.79431	0	0	0
LOC103909689	0.773946	3.3884	3.91795	0.864838	0.387127	NA	0	0.849363	3.79431	0	0	0
calhm2	4.65668	3.38676	1.56778	2.16022	0.0307557	NA	4.31486	5.94554	15.1773	0.904511	0.956301	0.641634
LOC110438211	6.92641	3.38469	1.71677	1.97154	0.0486618	NA	8.62972	0	29.4059	0	0.956301	2.56654
LOC101884038	1.64113	3.37401	2.71308	1.24361	0.213643	NA	0	5.09618	3.79431	0	0.956301	0
LOC101883230	1.64113	3.37401	2.71308	1.24361	0.213643	NA	0	5.09618	3.79431	0	0.956301	0
adamts6	1.74713	3.36834	2.7892	1.20764	0.227187	NA	8.62972	0	0.948578	0.904511	0	0
dlx2a	1.75577	3.36809	2.78515	1.2093	0.226547	NA	8.62972	0	0.948578	0	0.956301	0
LOC103909705	1.75577	3.36809	2.78515	1.2093	0.226547	NA	8.62972	0	0.948578	0	0.956301	0
spegb	3.37173	3.36737	1.84363	1.82648	0.0677773	NA	8.62972	5.94554	3.79431	0.904511	0.956301	0
wu:fd14a01	3.36494	3.36442	2.17042	1.55012	0.121112	NA	0	5.94554	12.3315	0	1.9126	0
si:ch73-44m9.1	0.784253	3.36401	3.91256	0.859799	0.3899	NA	2.15743	2.54809	0	0	0	0
LOC108182866	0.75741	3.35952	3.91989	0.857045	0.39142	NA	0	1.69873	2.84574	0	0	0
mpp2a	0.75741	3.35952	3.91989	0.857045	0.39142	NA	0	1.69873	2.84574	0	0	0
LOC110439620	0.75741	3.35952	3.91989	0.857045	0.39142	NA	0	1.69873	2.84574	0	0	0
nr2c1	45.6672	3.35572	0.832381	4.03147	5.54e-05	0.0367948	62.5654	163.078	23.7145	9.94962	9.56301	5.13307
LOC110438821	1.68679	3.3541	2.81705	1.19064	0.233794	NA	8.62972	0.849363	0	0	0	0.641634
LOC110438172	1.7306	3.35281	2.7957	1.19927	0.230423	NA	8.62972	0.849363	0	0.904511	0	0
si:ch211-202m22.1	1.73923	3.35255	2.7916	1.20095	0.229772	NA	8.62972	0.849363	0	0	0.956301	0
LOC560278	2.91363	3.35163	2.11097	1.58772	0.11235	NA	0	10.1924	5.69147	0	0.956301	0.641634
LOC110438785	2.85539	3.35095	2.15885	1.55219	0.120616	NA	0	12.7404	2.84574	0.904511	0	0.641634
LOC101882493	11.1944	3.34975	1.2285	2.72669	0.00639734	NA	25.8891	15.2885	19.9201	5.42706	0	0.641634
crlf2	1.55562	3.34188	2.7881	1.19862	0.230674	NA	0	6.7949	1.89716	0	0	0.641634
ier5l	2.51192	3.33831	2.42254	1.37802	0.168198	NA	0	11.8911	1.89716	0	0	1.28327
LOC101886760	5.03213	3.3361	1.72924	1.92923	0.0537027	NA	2.15743	9.34299	16.1258	0	0	2.56654
LOC100333723	10.1715	3.33454	1.58637	2.10199	0.0355541	NA	45.306	10.1924	0	3.61804	1.9126	0
cyp7a1	1212.41	3.33407	0.813526	4.09829	4.16e-05	0.036262	2735.62	215.738	3667.2	233.364	96.5864	325.95
LOC108183703	0.740874	3.32956	3.9523	0.842437	0.399543	NA	0	2.54809	1.89716	0	0	0
LOC110439519	0.740874	3.32956	3.9523	0.842437	0.399543	NA	0	2.54809	1.89716	0	0	0
si:ch73-139e5.2	0.740874	3.32956	3.9523	0.842437	0.399543	NA	0	2.54809	1.89716	0	0	0
fkbp11	448.062	3.31896	0.82241	4.03565	5.45e-05	0.0367948	273.993	1984.11	184.973	113.064	91.8049	40.4229
coro1a	572.416	3.31814	0.702067	4.72624	2.29e-06	0.0079706	2045.24	385.611	690.565	104.923	158.746	49.4058
LOC101887030	6.98925	3.31764	1.62515	2.04144	0.0412074	NA	0	6.7949	31.3031	0	1.9126	1.9249
LOC110438746	1.65247	3.31671	2.52541	1.31334	0.18907	NA	4.31486	0.849363	3.79431	0	0.956301	0
LOC103909991	3.16785	3.31383	2.00324	1.65424	0.0980796	NA	4.31486	3.39745	9.48578	1.80902	0	0
si:dkey-34d22.2	3.24919	3.31053	2.1919	1.51035	0.130955	NA	0	11.8911	5.69147	0	1.9126	0
psmd10	32.3921	3.30955	1.07518	3.07813	0.00208304	0.30891	10.7871	148.638	17.0744	0.904511	8.60671	8.34124
ftr22	1.61033	3.30501	2.79284	1.18339	0.236655	NA	6.47229	2.54809	0	0	0	0.641634
LOC103911657	1.57499	3.30173	3.11917	1.05853	0.289813	NA	0	8.49363	0	0	0.956301	0
si:dkey-30k22.10	0.724338	3.29903	3.98342	0.828191	0.407562	NA	0	3.39745	0.948578	0	0	0
brinp2	0.724338	3.29903	3.98342	0.828191	0.407562	NA	0	3.39745	0.948578	0	0	0
LOC100535636	0.724338	3.29903	3.98342	0.828191	0.407562	NA	0	3.39745	0.948578	0	0	0
c6ast1	0.724338	3.29903	3.98342	0.828191	0.407562	NA	0	3.39745	0.948578	0	0	0
adrb1	0.724338	3.29903	3.98342	0.828191	0.407562	NA	0	3.39745	0.948578	0	0	0
LOC103911946	0.724338	3.29903	3.98342	0.828191	0.407562	NA	0	3.39745	0.948578	0	0	0
znf1002	0.724338	3.29903	3.98342	0.828191	0.407562	NA	0	3.39745	0.948578	0	0	0
c1ql3a	0.724338	3.29903	3.98342	0.828191	0.407562	NA	0	3.39745	0.948578	0	0	0
LOC103911601	0.724338	3.29903	3.98342	0.828191	0.407562	NA	0	3.39745	0.948578	0	0	0
LOC110439040	0.724338	3.29903	3.98342	0.828191	0.407562	NA	0	3.39745	0.948578	0	0	0
ldb3b	2.7707	3.2949	2.25308	1.4624	0.143632	NA	0	0.849363	14.2287	0.904511	0	0.641634
LOC103909625	1.51327	3.29124	2.86023	1.15069	0.24986	NA	0	0.849363	7.58863	0	0	0.641634
vstm5	2.81441	3.28955	2.43809	1.34923	0.177262	NA	0	15.2885	0	0	0.956301	0.641634
galnt8a.2	3.24503	3.28141	1.99052	1.64851	0.0992471	NA	6.47229	2.54809	8.53721	0	1.9126	0
asb12a	14.9097	3.27777	1.16747	2.80758	0.00499152	NA	64.7229	12.7404	3.79431	1.80902	3.8252	2.56654
zbtb7c	2.80617	3.27219	2.03215	1.61021	0.107352	NA	2.15743	1.69873	11.3829	0	0.956301	0.641634
LOC108179597	1.60286	3.26927	2.54313	1.28553	0.198608	NA	4.31486	3.39745	0.948578	0	0.956301	0
LOC110439834	0.707802	3.26846	3.98502	0.820188	0.412109	NA	0	4.24681	0	0	0	0
LOC101885607	0.707802	3.26846	3.98502	0.820188	0.412109	NA	0	4.24681	0	0	0	0
LOC101885779	0.707802	3.26846	3.98502	0.820188	0.412109	NA	0	4.24681	0	0	0	0
LOC108182910	0.707802	3.26846	3.98502	0.820188	0.412109	NA	0	4.24681	0	0	0	0
LOC110439789	0.707802	3.26846	3.98502	0.820188	0.412109	NA	0	4.24681	0	0	0	0
LOC101885660	0.707802	3.26846	3.98502	0.820188	0.412109	NA	0	4.24681	0	0	0	0
LOC108179181	0.707802	3.26846	3.98502	0.820188	0.412109	NA	0	4.24681	0	0	0	0
LOC100001534	0.707802	3.26846	3.98502	0.820188	0.412109	NA	0	4.24681	0	0	0	0
gabrd	0.707802	3.26846	3.98502	0.820188	0.412109	NA	0	4.24681	0	0	0	0
LOC101883451	0.707802	3.26846	3.98502	0.820188	0.412109	NA	0	4.24681	0	0	0	0
LOC108181223	0.707802	3.26846	3.98502	0.820188	0.412109	NA	0	4.24681	0	0	0	0
LOC103911293	1.53264	3.26202	2.78386	1.17176	0.241293	NA	0	2.54809	5.69147	0	0.956301	0
LOC101882509	3.94333	3.25371	1.93058	1.68535	0.0919201	NA	0	3.39745	18.023	0	0.956301	1.28327
znf1069	3.20573	3.24657	2.013	1.6128	0.106787	NA	8.62972	6.7949	1.89716	0	1.9126	0
LOC101886917	1.51611	3.24612	2.78424	1.16589	0.243658	NA	0	3.39745	4.74289	0	0.956301	0
LOC101884769	1.51611	3.24612	2.78424	1.16589	0.243658	NA	0	3.39745	4.74289	0	0.956301	0
si:dkey-261j4.3	1.51611	3.24612	2.78424	1.16589	0.243658	NA	0	3.39745	4.74289	0	0.956301	0
tekt2	1.51611	3.24612	2.78424	1.16589	0.243658	NA	0	3.39745	4.74289	0	0.956301	0
LOC103910799	1.46366	3.24509	2.81653	1.15216	0.249255	NA	0	3.39745	4.74289	0	0	0.641634
LOC110437982	2.72972	3.24388	2.16771	1.49645	0.134536	NA	0	3.39745	11.3829	0	0.956301	0.641634
pop4	9.61149	3.24058	1.42107	2.28039	0.0225846	NA	43.1486	4.24681	4.74289	3.61804	1.9126	0
LOC110439393	2.33728	3.23571	2.76862	1.16871	0.242521	NA	0	12.7404	0	0	0	1.28327
si:ch73-236c18.2	3.01735	3.23514	1.93475	1.67212	0.0945005	NA	2.15743	9.34299	4.74289	0.904511	0.956301	0
LOC103908725	4.16968	3.23413	1.95691	1.65267	0.0983974	NA	0	1.69873	20.8687	1.80902	0	0.641634
si:dkey-16p21.7	1.49094	3.22962	2.79798	1.15427	0.248389	NA	0	4.24681	3.79431	0.904511	0	0
LOC110440199	1.49094	3.22962	2.79798	1.15427	0.248389	NA	0	4.24681	3.79431	0.904511	0	0
angpt4	1.47397	3.22891	2.62709	1.22908	0.21904	NA	2.15743	5.09618	0.948578	0	0	0.641634
ppp2r4	16.8925	3.22846	1.19975	2.69094	0.00712507	0.503736	0	44.1669	47.4289	2.71353	1.9126	5.13307
vsg1	105.563	3.2226	0.945798	3.40728	0.000656145	0.201901	353.818	205.546	13.2801	7.23609	12.4319	41.0646
si:cabz01054394.5	1.54522	3.22119	3.18737	1.01061	0.312202	NA	8.62972	0	0	0	0	0.641634
hmx4	1.58904	3.21976	3.15878	1.01931	0.308058	NA	8.62972	0	0	0.904511	0	0
LOC101886337	1.58904	3.21976	3.15878	1.01931	0.308058	NA	8.62972	0	0	0.904511	0	0
si:dkey-100n19.2	1.58904	3.21976	3.15878	1.01931	0.308058	NA	8.62972	0	0	0.904511	0	0
si:dkey-193b15.8	1.59767	3.21948	3.15329	1.02099	0.307259	NA	8.62972	0	0	0	0.956301	0
LOC101884100	1.59767	3.21948	3.15329	1.02099	0.307259	NA	8.62972	0	0	0	0.956301	0
LOC100535655	1.59767	3.21948	3.15329	1.02099	0.307259	NA	8.62972	0	0	0	0.956301	0
tradd	24.9089	3.21824	1.28677	2.50103	0.0123834	0.58319	0	5.94554	129.007	3.61804	3.8252	7.05797
LOC101884649	9.87338	3.21574	1.36035	2.36391	0.0180833	NA	0	14.4392	38.8917	2.71353	1.9126	1.28327
LOC110437802	1.48304	3.21302	2.80927	1.14372	0.252739	NA	0	5.09618	2.84574	0	0.956301	0
neflb	1.48304	3.21302	2.80927	1.14372	0.252739	NA	0	5.09618	2.84574	0	0.956301	0
taf8	18.5919	3.20937	1.22529	2.61927	0.00881186	0.533984	90.612	1.69873	8.53721	2.71353	4.7815	3.20817
LOC108190448	2.31148	3.20599	2.42156	1.32394	0.185524	NA	0	5.94554	6.64005	0	0	1.28327
ugt5a5	1.4665	3.19568	2.83703	1.12642	0.25999	NA	0	5.94554	1.89716	0	0.956301	0
grin3a	4.73239	3.19028	1.71626	1.85886	0.0630466	NA	12.9446	3.39745	9.48578	0	0	2.56654
LOC110438009	4.08214	3.18887	1.69395	1.8825	0.0597681	NA	2.15743	16.9873	2.84574	0.904511	0.956301	0.641634
ccl39.6	1.50185	3.1861	2.87223	1.10928	0.26731	NA	6.47229	0	1.89716	0	0	0.641634
nfat5a	2.61397	3.18051	2.17441	1.4627	0.14355	NA	0	9.34299	4.74289	0	0.956301	0.641634
spic	10.7952	3.17842	1.18164	2.68984	0.00714862	NA	10.7871	7.64426	39.8403	3.61804	0.956301	1.9249
LOC101884710	8.76834	3.17775	1.5839	2.00628	0.0448262	NA	0	10.1924	36.9946	0	4.7815	0.641634
cfap99	1.44996	3.17728	2.88921	1.09971	0.27146	NA	0	6.7949	0.948578	0	0.956301	0
vsnl1b	1.39752	3.17615	2.92337	1.08647	0.27727	NA	0	6.7949	0.948578	0	0	0.641634
zgc:173705	4.10242	3.17115	1.6582	1.91241	0.055824	NA	8.62972	5.94554	7.58863	1.80902	0	0.641634
LOC110439007	1.50228	3.16983	2.85055	1.112	0.266136	NA	4.31486	0	3.79431	0.904511	0	0
LOC110439362	1.51091	3.16971	2.8454	1.11398	0.265289	NA	4.31486	0	3.79431	0	0.956301	0
si:dkey-19h16.6	2.37131	3.16954	2.80757	1.12892	0.25893	NA	12.9446	0	0	0	0	1.28327
c1ql4l	0.719143	3.16893	3.99046	0.794127	0.427121	NA	4.31486	0	0	0	0	0
LOC101885432	0.719143	3.16893	3.99046	0.794127	0.427121	NA	4.31486	0	0	0	0	0
LOC101882965	0.719143	3.16893	3.99046	0.794127	0.427121	NA	4.31486	0	0	0	0	0
si:dkey-261e22.4	0.719143	3.16893	3.99046	0.794127	0.427121	NA	4.31486	0	0	0	0	0
si:ch211-105f12.2	0.719143	3.16893	3.99046	0.794127	0.427121	NA	4.31486	0	0	0	0	0
LOC101883049	0.719143	3.16893	3.99046	0.794127	0.427121	NA	4.31486	0	0	0	0	0
LOC100334996	0.719143	3.16893	3.99046	0.794127	0.427121	NA	4.31486	0	0	0	0	0
LOC100537432	0.719143	3.16893	3.99046	0.794127	0.427121	NA	4.31486	0	0	0	0	0
LOC108179569	0.719143	3.16893	3.99046	0.794127	0.427121	NA	4.31486	0	0	0	0	0
LOC110439293	7.47514	3.16601	1.80576	1.75329	0.0795525	NA	25.8891	14.4392	0	4.52255	0	0
fbxo40.1	8.8336	3.16546	1.37151	2.30802	0.020998	NA	2.15743	40.7694	4.74289	1.80902	0.956301	2.56654
ptmaa	751.516	3.16394	0.855949	3.69641	0.000218672	0.117242	179.067	746.59	3130.31	186.329	218.037	48.7642
LOC100002266	12.2207	3.16308	1.35722	2.33056	0.0197765	NA	10.7871	25.4809	29.4059	0	7.65041	0
rorca	7.01141	3.15738	1.73654	1.81819	0.0690344	NA	34.5189	3.39745	0	0	2.8689	1.28327
znf973	3.00641	3.15297	2.58407	1.22016	0.222405	NA	0	0	16.1258	0	1.9126	0
si:ch211-198g14.4	1.43343	3.15099	3.21244	0.980869	0.326657	NA	0	7.64426	0	0	0.956301	0
LOC100535131	1.51259	3.14964	2.86286	1.10017	0.271257	NA	6.47229	1.69873	0	0.904511	0	0
LOC100331508	17.084	3.14279	1.58789	1.97923	NA	NA	0	0	92.0121	0.904511	5.7378	3.8498
LOC101885949	0.675764	3.13363	3.99248	0.784883	0.432522	NA	2.15743	0	1.89716	0	0	0
LOC110439406	0.675764	3.13363	3.99248	0.784883	0.432522	NA	2.15743	0	1.89716	0	0	0
LOC110438675	2.91646	3.13257	2.28992	1.36798	0.171317	NA	0	12.7404	2.84574	0	1.9126	0
LOC110437891	1.41552	3.13205	3.23146	0.969234	0.332428	NA	0	0	7.58863	0.904511	0	0
LOC101883900	4.69361	3.12412	1.6247	1.92289	0.0544933	NA	2.15743	12.7404	10.4344	0.904511	0	1.9249
LOC100004016	4.49511	3.1224	1.75493	1.77922	0.0752043	NA	17.2594	5.94554	0.948578	0.904511	1.9126	0
LOC103911418	1.40762	3.12154	2.92053	1.06883	0.285148	NA	0	0.849363	6.64005	0	0.956301	0
wu:fc21g02	9.64982	3.12144	1.18873	2.62586	0.00864305	NA	6.47229	27.1796	18.023	2.71353	2.8689	0.641634
popdc2	1.39899	3.12139	2.92627	1.06668	0.286118	NA	0	0.849363	6.64005	0.904511	0	0
LOC110438418	10.6433	3.12068	1.50308	2.07619	0.0378766	NA	0	46.7149	10.4344	5.42706	0	1.28327
sh3bp1	1.40886	3.11084	2.64862	1.17451	0.240189	NA	4.31486	2.54809	0.948578	0	0	0.641634
LOC101882264	22.7349	3.10944	2.77236	1.12159	NA	NA	0	1.69873	120.469	1.80902	12.4319	0
LOC103909161	36.8232	3.10933	1.014	3.06638	0.00216665	0.311372	32.3614	47.5643	117.624	9.04511	14.3445	0
tapt1a	3.57027	3.10325	1.95012	1.59131	0.111539	NA	0	14.4392	4.74289	0	0.956301	1.28327
LOC101883466	0.632386	3.10007	3.99444	0.776097	0.437692	NA	0	0	3.79431	0	0	0
si:ch211-113e8.9	0.632386	3.10007	3.99444	0.776097	0.437692	NA	0	0	3.79431	0	0	0
trnae-cuc	0.632386	3.10007	3.99444	0.776097	0.437692	NA	0	0	3.79431	0	0	0
si:ch211-1f22.3	0.632386	3.10007	3.99444	0.776097	0.437692	NA	0	0	3.79431	0	0	0
LOC110437999	0.632386	3.10007	3.99444	0.776097	0.437692	NA	0	0	3.79431	0	0	0
LOC101882645	0.632386	3.10007	3.99444	0.776097	0.437692	NA	0	0	3.79431	0	0	0
mafga	0.632386	3.10007	3.99444	0.776097	0.437692	NA	0	0	3.79431	0	0	0
casc1	0.632386	3.10007	3.99444	0.776097	0.437692	NA	0	0	3.79431	0	0	0
LOC101886199	0.632386	3.10007	3.99444	0.776097	0.437692	NA	0	0	3.79431	0	0	0
LOC100331219	0.632386	3.10007	3.99444	0.776097	0.437692	NA	0	0	3.79431	0	0	0
LOC101885037	0.632386	3.10007	3.99444	0.776097	0.437692	NA	0	0	3.79431	0	0	0
zgc:194908	0.632386	3.10007	3.99444	0.776097	0.437692	NA	0	0	3.79431	0	0	0
slc25a35	0.632386	3.10007	3.99444	0.776097	0.437692	NA	0	0	3.79431	0	0	0
ntrk2b	0.632386	3.10007	3.99444	0.776097	0.437692	NA	0	0	3.79431	0	0	0
LOC108190486	0.632386	3.10007	3.99444	0.776097	0.437692	NA	0	0	3.79431	0	0	0
dzip1l	0.632386	3.10007	3.99444	0.776097	0.437692	NA	0	0	3.79431	0	0	0
si:dkey-28d5.14	0.632386	3.10007	3.99444	0.776097	0.437692	NA	0	0	3.79431	0	0	0
LOC103908707	0.632386	3.10007	3.99444	0.776097	0.437692	NA	0	0	3.79431	0	0	0
LOC101883064	0.632386	3.10007	3.99444	0.776097	0.437692	NA	0	0	3.79431	0	0	0
crygm2a	0.632386	3.10007	3.99444	0.776097	0.437692	NA	0	0	3.79431	0	0	0
synpo2la	0.632386	3.10007	3.99444	0.776097	0.437692	NA	0	0	3.79431	0	0	0
pimr135	0.632386	3.10007	3.99444	0.776097	0.437692	NA	0	0	3.79431	0	0	0
LOC108179338	0.632386	3.10007	3.99444	0.776097	0.437692	NA	0	0	3.79431	0	0	0
pimr108	0.632386	3.10007	3.99444	0.776097	0.437692	NA	0	0	3.79431	0	0	0
ankrd34a	0.632386	3.10007	3.99444	0.776097	0.437692	NA	0	0	3.79431	0	0	0
si:dkey-84k15.7	0.632386	3.10007	3.99444	0.776097	0.437692	NA	0	0	3.79431	0	0	0
ngb	0.632386	3.10007	3.99444	0.776097	0.437692	NA	0	0	3.79431	0	0	0
LOC101884166	0.632386	3.10007	3.99444	0.776097	0.437692	NA	0	0	3.79431	0	0	0
si:ch73-125k17.2	0.632386	3.10007	3.99444	0.776097	0.437692	NA	0	0	3.79431	0	0	0
LOC103909265	0.632386	3.10007	3.99444	0.776097	0.437692	NA	0	0	3.79431	0	0	0
si:ch211-198b3.4	0.632386	3.10007	3.99444	0.776097	0.437692	NA	0	0	3.79431	0	0	0
LOC110438283	0.632386	3.10007	3.99444	0.776097	0.437692	NA	0	0	3.79431	0	0	0
LOC101885468	0.632386	3.10007	3.99444	0.776097	0.437692	NA	0	0	3.79431	0	0	0
LOC100329245	0.632386	3.10007	3.99444	0.776097	0.437692	NA	0	0	3.79431	0	0	0
slc1a2b	0.632386	3.10007	3.99444	0.776097	0.437692	NA	0	0	3.79431	0	0	0
LOC101882230	0.632386	3.10007	3.99444	0.776097	0.437692	NA	0	0	3.79431	0	0	0
LOC100534673	0.632386	3.10007	3.99444	0.776097	0.437692	NA	0	0	3.79431	0	0	0
LOC110438972	0.632386	3.10007	3.99444	0.776097	0.437692	NA	0	0	3.79431	0	0	0
LOC110439037	0.632386	3.10007	3.99444	0.776097	0.437692	NA	0	0	3.79431	0	0	0
LOC100535857	1.39232	3.09912	2.91444	1.06337	0.287615	NA	4.31486	3.39745	0	0	0	0.641634
plekhd1	1.39232	3.09912	2.91444	1.06337	0.287615	NA	4.31486	3.39745	0	0	0	0.641634
gng13a	0.659228	3.09455	3.76633	0.821633	0.411286	NA	2.15743	0.849363	0.948578	0	0	0
matn4	0.659228	3.09455	3.76633	0.821633	0.411286	NA	2.15743	0.849363	0.948578	0	0	0
s100z	2.15441	3.07713	2.58215	1.19169	0.233381	NA	2.15743	0	9.48578	0	0	1.28327
LOC110438659	18.0383	3.07451	1.0136	3.03326	0.00241925	0.333904	8.62972	27.1796	60.709	1.80902	6.69411	3.20817
LOC101885762	15.3964	3.0733	1.05856	2.90328	0.0036928	NA	28.0466	18.686	36.046	0	3.8252	5.7747
tgfbr1b	2.73423	3.07143	1.97913	1.55191	0.120683	NA	2.15743	7.64426	4.74289	0.904511	0.956301	0
LOC108181536	6.43729	3.06997	1.54386	1.9885	0.0467565	NA	12.9446	16.1379	5.69147	0	0	3.8498
LOC100329723	1.34938	3.06915	2.89306	1.06087	0.28875	NA	0	3.39745	3.79431	0.904511	0	0
LOC101886429	4.54311	3.06905	1.81173	1.69399	0.0902669	NA	0	18.686	5.69147	0	0.956301	1.9249
grm2b	1.30557	3.06814	2.92522	1.04886	0.294243	NA	0	3.39745	3.79431	0	0	0.641634
mrps36	189.813	3.06505	0.973031	3.15	0.0016327	0.27411	226.53	13.5898	776.886	49.7481	59.2907	12.8327
LOC101882989	0.61585	3.06503	3.99654	0.766921	0.443129	NA	0	0.849363	2.84574	0	0	0
LOC110437794	0.61585	3.06503	3.99654	0.766921	0.443129	NA	0	0.849363	2.84574	0	0	0
LOC110439903	0.61585	3.06503	3.99654	0.766921	0.443129	NA	0	0.849363	2.84574	0	0	0
si:dkey-201g16.1	0.61585	3.06503	3.99654	0.766921	0.443129	NA	0	0.849363	2.84574	0	0	0
LOC103908739	0.61585	3.06503	3.99654	0.766921	0.443129	NA	0	0.849363	2.84574	0	0	0
LOC797394	0.61585	3.06503	3.99654	0.766921	0.443129	NA	0	0.849363	2.84574	0	0	0
LOC110438308	0.61585	3.06503	3.99654	0.766921	0.443129	NA	0	0.849363	2.84574	0	0	0
LOC103910207	0.642692	3.06153	3.99675	0.766006	0.443673	NA	2.15743	1.69873	0	0	0	0
LOC101884919	0.642692	3.06153	3.99675	0.766006	0.443673	NA	2.15743	1.69873	0	0	0	0
myoz2a	0.642692	3.06153	3.99675	0.766006	0.443673	NA	2.15743	1.69873	0	0	0	0
klhl10b.2	0.642692	3.06153	3.99675	0.766006	0.443673	NA	2.15743	1.69873	0	0	0	0
si:ch211-219a15.3	0.642692	3.06153	3.99675	0.766006	0.443673	NA	2.15743	1.69873	0	0	0	0
zgc:153031	38.341	3.05752	1.04179	2.93487	0.0033369	0.384433	49.6209	140.994	15.1773	1.80902	1.9126	20.5323
LOC101882480	2.78032	3.05643	2.08616	1.4651	0.142894	NA	8.62972	3.39745	2.84574	1.80902	0	0
LOC101882691	2.78217	3.05133	2.30599	1.32322	0.185762	NA	0	3.39745	11.3829	0	1.9126	0
tnnt1	1.34147	3.05076	2.90196	1.05128	0.293132	NA	0	4.24681	2.84574	0	0.956301	0
trnae-uuc	1.28903	3.0495	2.94097	1.0369	0.299781	NA	0	4.24681	2.84574	0	0	0.641634
LOC108191478	5.54245	3.04673	1.50711	2.02157	0.0432212	NA	4.31486	9.34299	16.1258	0.904511	0	2.56654
apc2	1.36832	3.04636	2.95062	1.03245	0.301863	NA	2.15743	5.09618	0	0	0.956301	0
LOC103909775	6.97627	3.04232	1.45534	2.09046	0.0365766	NA	6.47229	3.39745	27.5088	0	1.9126	2.56654
sh3rf2	2.65641	3.03376	2.42638	1.25032	0.211181	NA	0	0.849363	13.2801	1.80902	0	0
LOC103910951	3.72056	3.03196	1.93578	1.56627	0.117285	NA	0	0.849363	18.9716	0.904511	0.956301	0.641634
LOC101885510	1.32494	3.03153	2.92907	1.03498	0.300679	NA	0	5.09618	1.89716	0	0.956301	0
LOC110438610	0.599314	3.02923	3.99873	0.757547	0.448722	NA	0	1.69873	1.89716	0	0	0
LOC100537504	0.599314	3.02923	3.99873	0.757547	0.448722	NA	0	1.69873	1.89716	0	0	0
LOC101886492	0.599314	3.02923	3.99873	0.757547	0.448722	NA	0	1.69873	1.89716	0	0	0
LOC103911913	0.599314	3.02923	3.99873	0.757547	0.448722	NA	0	1.69873	1.89716	0	0	0
LOC110437779	0.599314	3.02923	3.99873	0.757547	0.448722	NA	0	1.69873	1.89716	0	0	0
LOC110438684	0.599314	3.02923	3.99873	0.757547	0.448722	NA	0	1.69873	1.89716	0	0	0
smyd1b	3.25219	3.02629	2.04398	1.48059	0.138716	NA	12.9446	0.849363	3.79431	0	0	1.9249
LOC100333042	2.82035	3.02608	2.33781	1.29441	0.195524	NA	6.47229	0	8.53721	0	1.9126	0
ftr92	2.39076	3.01948	2.06012	1.46568	0.142736	NA	2.15743	6.7949	3.79431	0	0.956301	0.641634
LOC101883317	81.2794	3.0118	1.12567	2.67555	0.00746068	0.507326	34.5189	5.94554	393.66	4.52255	8.60671	40.4229
ptafr	1.3084	3.01122	2.9812	1.01007	0.312463	NA	0	5.94554	0.948578	0	0.956301	0
LOC103909669	1.3084	3.01122	2.9812	1.01007	0.312463	NA	0	5.94554	0.948578	0	0.956301	0
ahr1a	17.2952	3.00938	1.24338	2.42032	0.0155067	0.621158	0	53.5098	38.8917	2.71353	0.956301	7.69961
LOC101883813	5.44858	2.99492	1.86895	1.60246	0.109053	NA	0	12.7404	16.1258	0	3.8252	0
elfn1b	0.582778	2.99261	4.00102	0.747962	0.454483	NA	0	2.54809	0.948578	0	0	0
znf1079	0.582778	2.99261	4.00102	0.747962	0.454483	NA	0	2.54809	0.948578	0	0	0
dbh	0.582778	2.99261	4.00102	0.747962	0.454483	NA	0	2.54809	0.948578	0	0	0
si:ch211-149k23.9	0.582778	2.99261	4.00102	0.747962	0.454483	NA	0	2.54809	0.948578	0	0	0
si:dkey-12e7.4	0.582778	2.99261	4.00102	0.747962	0.454483	NA	0	2.54809	0.948578	0	0	0
LOC110438366	0.582778	2.99261	4.00102	0.747962	0.454483	NA	0	2.54809	0.948578	0	0	0
LOC108179745	2.34842	2.982	2.15674	1.38264	0.166774	NA	2.15743	0.849363	9.48578	0	0.956301	0.641634
grin1b	1.30037	2.98075	2.98931	0.997138	0.318698	NA	4.31486	0	2.84574	0	0	0.641634
LOC100535229	1.35282	2.97962	2.95129	1.0096	0.312688	NA	4.31486	0	2.84574	0	0.956301	0
sdccag3	71.9123	2.9738	0.73083	4.06907	4.72e-05	0.0365548	86.2972	84.0869	212.482	5.42706	20.0823	23.0988
zbtb47b	4.62966	2.97202	1.60961	1.84642	0.0648307	NA	2.15743	11.0417	11.3829	0	1.9126	1.28327
si:dkey-208b23.5	2.0397	2.96642	2.58428	1.14787	0.251021	NA	4.31486	0	6.64005	0	0	1.28327
gzma	2.63334	2.96455	2.35055	1.26121	0.207232	NA	0	11.0417	2.84574	0	1.9126	0
LOC110438962	1.30081	2.96451	3.00431	0.986753	0.323764	NA	2.15743	0	4.74289	0.904511	0	0
zgc:113265	4.86464	2.96355	1.5209	1.94855	0.0513495	NA	2.15743	9.34299	14.2287	0.904511	1.9126	0.641634
dlgap1a	2.32733	2.95898	2.29296	1.29046	0.19689	NA	6.47229	5.94554	0	0.904511	0	0.641634
and1	3.89803	2.95624	1.95443	1.51258	0.130386	NA	0	2.54809	18.023	0.904511	1.9126	0
si:ch211-217k17.9	0.566242	2.9552	4.00343	0.738168	0.460412	NA	0	3.39745	0	0	0	0
LOC108190353	0.566242	2.9552	4.00343	0.738168	0.460412	NA	0	3.39745	0	0	0	0
LOC101883506	0.566242	2.9552	4.00343	0.738168	0.460412	NA	0	3.39745	0	0	0	0
LOC110438058	0.566242	2.9552	4.00343	0.738168	0.460412	NA	0	3.39745	0	0	0	0
LOC101884669	0.566242	2.9552	4.00343	0.738168	0.460412	NA	0	3.39745	0	0	0	0
LOC110438928	0.566242	2.9552	4.00343	0.738168	0.460412	NA	0	3.39745	0	0	0	0
syt3	0.566242	2.9552	4.00343	0.738168	0.460412	NA	0	3.39745	0	0	0	0
LOC103910280	0.566242	2.9552	4.00343	0.738168	0.460412	NA	0	3.39745	0	0	0	0
LOC110439553	0.566242	2.9552	4.00343	0.738168	0.460412	NA	0	3.39745	0	0	0	0
LOC101884093	0.566242	2.9552	4.00343	0.738168	0.460412	NA	0	3.39745	0	0	0	0
epd	0.566242	2.9552	4.00343	0.738168	0.460412	NA	0	3.39745	0	0	0	0
LOC101882386	0.566242	2.9552	4.00343	0.738168	0.460412	NA	0	3.39745	0	0	0	0
si:dkey-62k3.6	0.566242	2.9552	4.00343	0.738168	0.460412	NA	0	3.39745	0	0	0	0
rnf220b	0.566242	2.9552	4.00343	0.738168	0.460412	NA	0	3.39745	0	0	0	0
LOC103911494	0.566242	2.9552	4.00343	0.738168	0.460412	NA	0	3.39745	0	0	0	0
ren	0.566242	2.9552	4.00343	0.738168	0.460412	NA	0	3.39745	0	0	0	0
fgf18b	0.566242	2.9552	4.00343	0.738168	0.460412	NA	0	3.39745	0	0	0	0
LOC110440118	0.566242	2.9552	4.00343	0.738168	0.460412	NA	0	3.39745	0	0	0	0
pimr46	0.566242	2.9552	4.00343	0.738168	0.460412	NA	0	3.39745	0	0	0	0
si:ch73-49p17.1	0.566242	2.9552	4.00343	0.738168	0.460412	NA	0	3.39745	0	0	0	0
LOC110440190	0.566242	2.9552	4.00343	0.738168	0.460412	NA	0	3.39745	0	0	0	0
gpr75	0.566242	2.9552	4.00343	0.738168	0.460412	NA	0	3.39745	0	0	0	0
ablim3	0.566242	2.9552	4.00343	0.738168	0.460412	NA	0	3.39745	0	0	0	0
rnmtl1a	0.566242	2.9552	4.00343	0.738168	0.460412	NA	0	3.39745	0	0	0	0
LOC100333163	0.566242	2.9552	4.00343	0.738168	0.460412	NA	0	3.39745	0	0	0	0
LOC108179558	0.566242	2.9552	4.00343	0.738168	0.460412	NA	0	3.39745	0	0	0	0
LOC110437995	0.566242	2.9552	4.00343	0.738168	0.460412	NA	0	3.39745	0	0	0	0
six9	0.566242	2.9552	4.00343	0.738168	0.460412	NA	0	3.39745	0	0	0	0
LOC110438142	0.566242	2.9552	4.00343	0.738168	0.460412	NA	0	3.39745	0	0	0	0
LOC108180207	0.566242	2.9552	4.00343	0.738168	0.460412	NA	0	3.39745	0	0	0	0
LOC108180259	0.566242	2.9552	4.00343	0.738168	0.460412	NA	0	3.39745	0	0	0	0
grem1a	0.566242	2.9552	4.00343	0.738168	0.460412	NA	0	3.39745	0	0	0	0
nmbr	0.566242	2.9552	4.00343	0.738168	0.460412	NA	0	3.39745	0	0	0	0
gria4b	0.566242	2.9552	4.00343	0.738168	0.460412	NA	0	3.39745	0	0	0	0
abcc13	0.566242	2.9552	4.00343	0.738168	0.460412	NA	0	3.39745	0	0	0	0
LOC108181595	0.566242	2.9552	4.00343	0.738168	0.460412	NA	0	3.39745	0	0	0	0
LOC101882668	0.566242	2.9552	4.00343	0.738168	0.460412	NA	0	3.39745	0	0	0	0
LOC110439118	0.566242	2.9552	4.00343	0.738168	0.460412	NA	0	3.39745	0	0	0	0
akap12a	1.28384	2.95192	2.74008	1.07731	0.281341	NA	4.31486	0.849363	1.89716	0	0	0.641634
si:dkey-178k16.1	1.28384	2.95192	2.74008	1.07731	0.281341	NA	4.31486	0.849363	1.89716	0	0	0.641634
LOC110439578	1.33628	2.95058	2.70721	1.0899	0.275759	NA	4.31486	0.849363	1.89716	0	0.956301	0
LOC101886348	7.3719	2.94945	1.42008	2.07695	0.0378059	NA	4.31486	3.39745	31.3031	3.61804	0.956301	0.641634
LOC101883999	15.4331	2.9454	0.903852	3.25872	0.00111916	NA	30.204	28.029	23.7145	3.61804	3.8252	3.20817
LOC103911995	2.42375	2.94453	2.57689	1.14267	0.253177	NA	12.9446	0	0	0	0.956301	0.641634
LOC100003530	1.24046	2.94434	2.77093	1.06258	0.287971	NA	2.15743	0.849363	3.79431	0	0	0.641634
si:dkey-202l22.4	25.5897	2.94147	1.05706	2.78268	0.00539114	0.450902	79.8249	11.8911	44.5832	6.33157	0	10.9078
LOC100536110	1.26606	2.94077	3.35007	0.877825	0.380039	NA	0	0	6.64005	0	0.956301	0
LOC108182198	1.21361	2.93987	3.39918	0.864878	0.387106	NA	0	0	6.64005	0	0	0.641634
foxp3b	18.8977	2.93921	0.975963	3.0116	0.00259876	0.355065	10.7871	31.4264	57.8633	1.80902	7.65041	3.8498
tacr1a	2.19719	2.93438	2.27278	1.2911	0.19667	NA	0	5.94554	5.69147	0.904511	0	0.641634
LOC103909420	1.2673	2.9317	2.74928	1.06635	0.286265	NA	4.31486	1.69873	0.948578	0	0	0.641634
slc12a10.2	1.24952	2.92799	3.02971	0.966427	0.33383	NA	0	0.849363	5.69147	0	0.956301	0
LOC108182171	1.24952	2.92799	3.02971	0.966427	0.33383	NA	0	0.849363	5.69147	0	0.956301	0
si:dkey-11p23.7	1.24089	2.92781	3.0366	0.964172	0.33496	NA	0	0.849363	5.69147	0.904511	0	0
LOC101886270	1.19708	2.92686	3.07277	0.952515	0.340836	NA	0	0.849363	5.69147	0	0	0.641634
dnajc16	1.19708	2.92686	3.07277	0.952515	0.340836	NA	0	0.849363	5.69147	0	0	0.641634
zgc:123284	496.18	2.92526	0.940335	3.11087	NA	NA	176.909	101.924	2351.53	168.239	132.926	45.556
stbd1	8.72259	2.91712	1.32338	2.2043	0.0275035	NA	10.7871	31.4264	3.79431	0.904511	4.7815	0.641634
si:ch73-347e22.4	16.4138	2.91567	0.96487	3.02183	0.00251251	NA	17.2594	22.0834	47.4289	1.80902	6.69411	3.20817
LOC103910105	3.18592	2.91521	2.06754	1.40999	0.158543	NA	0	1.69873	15.1773	0	0.956301	1.28327
cd27	11.6854	2.91283	1.10901	2.62653	0.00862607	NA	6.47229	14.4392	40.7889	3.61804	2.8689	1.9249
kank4	1.23299	2.90874	3.00229	0.968839	0.332625	NA	0	1.69873	4.74289	0	0.956301	0
LOC103911338	3.43289	2.903	1.78277	1.62837	0.103447	NA	4.31486	3.39745	10.4344	1.80902	0	0.641634
LOC101882466	3.15285	2.89988	2.02536	1.43178	0.152205	NA	0	3.39745	13.2801	0	0.956301	1.28327
ccr9b	7.65972	2.89482	1.21312	2.38625	0.0170211	NA	15.102	16.9873	8.53721	1.80902	0.956301	2.56654
mybpc2b	3.42091	2.88848	2.13167	1.35503	0.175409	NA	0	0	18.023	0.904511	0.956301	0.641634
tex15	1.16401	2.88718	3.04623	0.947786	0.343238	NA	0	2.54809	3.79431	0	0	0.641634
si:dkey-30j16.3	1.16401	2.88718	3.04623	0.947786	0.343238	NA	0	2.54809	3.79431	0	0	0.641634
LOC101882161	2.2337	2.87168	2.14605	1.33812	0.180857	NA	4.31486	0.849363	6.64005	0	0.956301	0.641634
crfb1	13.3057	2.86626	1.13976	2.5148	0.0119099	NA	10.7871	50.9618	8.53721	0.904511	2.8689	5.7747
myh7ba	1.14747	2.86622	3.05956	0.936808	0.348858	NA	0	3.39745	2.84574	0	0	0.641634
LOC110438759	1.14747	2.86622	3.05956	0.936808	0.348858	NA	0	3.39745	2.84574	0	0	0.641634
scn1lab	1.21813	2.86148	3.0615	0.934666	0.34996	NA	2.15743	4.24681	0	0.904511	0	0
asic4b	1.17431	2.86139	3.09869	0.923417	0.35579	NA	2.15743	4.24681	0	0	0	0.641634
capslb	2.14694	2.85456	2.38594	1.19641	0.231537	NA	0	0.849363	10.4344	0	0.956301	0.641634
dusp8b	2.3912	2.85273	2.21463	1.28813	0.197701	NA	0	6.7949	5.69147	0.904511	0.956301	0
LOC103909987	10.8872	2.85043	1.13738	2.50614	0.0122059	NA	21.5743	23.7822	12.3315	0.904511	0.956301	5.7747
si:dkey-10c21.1	21.3433	2.8478	1.34593	2.11586	0.0343569	0.808047	2.15743	33.1251	76.8348	0	15.3008	0.641634
si:ch211-207g17.3	1.18338	2.84604	3.03938	0.936389	0.349073	NA	0	4.24681	1.89716	0	0.956301	0
si:dkey-58f10.12	4.85775	2.84583	1.74522	1.63065	0.102965	NA	0	16.1379	9.48578	0	0.956301	2.56654
abi3bp	2.54921	2.84494	2.10848	1.34928	0.177245	NA	10.7871	1.69873	0.948578	0.904511	0.956301	0
mmp16a	2.44944	2.84167	2.37602	1.19598	0.231705	NA	0	4.24681	8.53721	0	1.9126	0
dbr1	36.5891	2.84106	1.24023	2.29074	NA	NA	187.696	3.39745	1.89716	10.8541	4.7815	10.9078
si:dkeyp-73d8.9	280.343	2.83673	1.91895	1.47827	0.139335	0.992908	194.169	782.263	498.952	0	189.348	17.3241
rcan3	3.51685	2.83389	1.79166	1.58171	0.113716	NA	15.102	2.54809	0.948578	0.904511	0.956301	0.641634
zgc:194629	2.4329	2.83147	2.37465	1.19238	0.233114	NA	0	5.09618	7.58863	0	1.9126	0
arl2	4.91949	2.82951	1.70595	1.65861	0.0971938	NA	4.31486	11.8911	9.48578	0	3.8252	0
si:ch211-119e14.9	1.16684	2.82326	3.09147	0.913243	0.361115	NA	0	5.09618	0.948578	0	0.956301	0
valopa	1.16684	2.82326	3.09147	0.913243	0.361115	NA	0	5.09618	0.948578	0	0.956301	0
LOC101885862	1.16684	2.82326	3.09147	0.913243	0.361115	NA	0	5.09618	0.948578	0	0.956301	0
rap1gap2b	1.16684	2.82326	3.09147	0.913243	0.361115	NA	0	5.09618	0.948578	0	0.956301	0
kcnj2a	1.15821	2.82301	3.09914	0.910903	0.362346	NA	0	5.09618	0.948578	0.904511	0	0
si:dkey-222e15.4	69.1091	2.82286	0.687566	4.10558	4.03e-05	0.036262	77.6674	91.7312	193.51	27.1353	14.3445	10.2661
LOC110439599	1.90844	2.81022	2.41087	1.16565	0.243757	NA	6.47229	0.849363	2.84574	0	0	1.28327
LOC571651	3.76806	2.80758	2.12897	1.31875	0.187252	NA	12.9446	6.7949	0	0	2.8689	0
nefmb	1.77104	2.80083	2.99802	0.934226	0.350187	NA	0	9.34299	0	0	0	1.28327
si:dkey-13p1.3	1.77104	2.80083	2.99802	0.934226	0.350187	NA	0	9.34299	0	0	0	1.28327
LOC101883970	1.22947	2.79725	3.42427	0.816889	0.413992	NA	6.47229	0	0	0.904511	0	0
LOC108190061	1.2381	2.79684	3.41614	0.818712	0.412951	NA	6.47229	0	0	0	0.956301	0
LOC108181101	1.2381	2.79684	3.41614	0.818712	0.412951	NA	6.47229	0	0	0	0.956301	0
LOC103910452	1.77831	2.79511	2.7134	1.03011	0.302957	NA	0	0.849363	8.53721	0	0	1.28327
znf1113	11.9636	2.79278	1.34599	2.07489	0.0379968	NA	2.15743	11.8911	48.3775	3.61804	5.7378	0
chst12a	1.15031	2.79147	3.4533	0.808349	0.41889	NA	0	5.94554	0	0	0.956301	0
rab11fip4a	1.09786	2.79011	3.5108	0.794723	0.426775	NA	0	5.94554	0	0	0	0.641634
LOC110438071	10.3492	2.78867	1.19803	2.32771	0.0199272	NA	28.0466	17.8366	8.53721	0	3.8252	3.8498
hormad1	3.64745	2.78847	1.82971	1.524	0.12751	NA	8.62972	5.94554	4.74289	0	0	2.56654
LOC101884348	60.0057	2.78787	1.077	2.58854	0.00963832	0.541767	15.102	72.1958	226.71	9.04511	36.3394	0.641634
LOC101882579	130.906	2.78678	0.946152	2.94538	0.00322554	0.377849	21.5743	236.123	427.809	9.94962	76.5041	13.4743
LOC101882560	8.48541	2.78677	1.3896	2.00544	0.0449155	NA	0	34.8239	9.48578	1.80902	2.8689	1.9249
LOC110437753	3.68234	2.77979	1.95927	1.41879	0.155959	NA	10.7871	0.849363	7.58863	0	2.8689	0
sgcd	1.98949	2.77609	2.38041	1.16622	0.243526	NA	0	8.49363	1.89716	0.904511	0	0.641634
LOC101884209	13.1984	2.77433	1.47486	1.88108	0.0599606	NA	23.7317	0	45.5318	0	2.8689	7.05797
LOC101885253	5.91119	2.77303	1.49461	1.85535	0.0635461	NA	17.2594	5.09618	8.53721	3.61804	0.956301	0
zmp:0000000629	17.3417	2.773	1.36915	2.02534	0.0428327	0.843969	2.15743	5.94554	82.5263	10.8541	0	2.56654
LOC108191638	1.99675	2.76787	2.66335	1.03925	0.298691	NA	0	0	10.4344	0.904511	0	0.641634
nfat5b	3.44086	2.76243	2.09141	1.32085	0.186552	NA	0	7.64426	10.4344	0	0	2.56654
si:dkey-117a16.1	1.19472	2.75984	3.08442	0.894769	0.37091	NA	4.31486	0	1.89716	0	0.956301	0
LOC100535931	15.6902	2.75668	1.32396	2.08215	0.0373286	NA	69.0377	2.54809	10.4344	5.42706	6.69411	0
LOC100151603	3.19147	2.75249	1.9548	1.40807	0.15911	NA	4.31486	0	12.3315	0.904511	0.956301	0.641634
LOC101883695	4.0678	2.74882	1.61087	1.70643	0.0879289	NA	8.62972	5.09618	7.58863	1.80902	0	1.28327
alms1	5.75904	2.74712	1.4929	1.84013	0.065749	NA	2.15743	12.7404	15.1773	0	1.9126	2.56654
wnt7ba	3.28853	2.74621	1.74122	1.57718	0.114754	NA	10.7871	1.69873	4.74289	0.904511	0.956301	0.641634
LOC108179178	1.15134	2.74439	3.12478	0.878267	0.379799	NA	2.15743	0	3.79431	0	0.956301	0
ms4a17c.1	23.6323	2.74231	1.00166	2.73776	0.00618592	0.463611	15.102	15.2885	92.9607	1.80902	7.65041	8.98287
cd209	2.30788	2.74026	2.42611	1.12949	0.258693	NA	0	3.39745	8.53721	0	1.9126	0
myl1	16.0937	2.73876	1.34394	2.03786	0.0415643	NA	2.15743	7.64426	73.9891	0	9.56301	3.20817
LOC110439963	8.08078	2.73831	1.72917	1.5836	0.113286	NA	2.15743	0	39.8403	3.61804	2.8689	0
nrap	4.64938	2.72719	1.58402	1.72169	0.0851255	NA	10.7871	7.64426	5.69147	0.904511	2.8689	0
LOC103910921	1.16955	2.72535	2.8538	0.954989	0.339583	NA	4.31486	0.849363	0.948578	0.904511	0	0
dnase1l1l	2.94403	2.725	2.08745	1.30542	0.191749	NA	8.62972	6.7949	0	0	0.956301	1.28327
LOC110440225	0.474289	2.72317	4.01568	0.678133	0.497687	NA	0	0	2.84574	0	0	0
LOC108180186	0.474289	2.72317	4.01568	0.678133	0.497687	NA	0	0	2.84574	0	0	0
rgs9a	0.474289	2.72317	4.01568	0.678133	0.497687	NA	0	0	2.84574	0	0	0
LOC100001908	0.474289	2.72317	4.01568	0.678133	0.497687	NA	0	0	2.84574	0	0	0
LOC103910251	0.474289	2.72317	4.01568	0.678133	0.497687	NA	0	0	2.84574	0	0	0
LOC110439349	0.474289	2.72317	4.01568	0.678133	0.497687	NA	0	0	2.84574	0	0	0
LOC110439443	0.474289	2.72317	4.01568	0.678133	0.497687	NA	0	0	2.84574	0	0	0
LOC110439459	0.474289	2.72317	4.01568	0.678133	0.497687	NA	0	0	2.84574	0	0	0
LOC110439494	0.474289	2.72317	4.01568	0.678133	0.497687	NA	0	0	2.84574	0	0	0
LOC103910701	0.474289	2.72317	4.01568	0.678133	0.497687	NA	0	0	2.84574	0	0	0
LOC108183315	0.474289	2.72317	4.01568	0.678133	0.497687	NA	0	0	2.84574	0	0	0
si:ch211-227e10.6	0.474289	2.72317	4.01568	0.678133	0.497687	NA	0	0	2.84574	0	0	0
LOC101882726	0.474289	2.72317	4.01568	0.678133	0.497687	NA	0	0	2.84574	0	0	0
si:dkeyp-35e5.9	0.474289	2.72317	4.01568	0.678133	0.497687	NA	0	0	2.84574	0	0	0
si:dkey-111e8.4	0.474289	2.72317	4.01568	0.678133	0.497687	NA	0	0	2.84574	0	0	0
LOC108190109	0.474289	2.72317	4.01568	0.678133	0.497687	NA	0	0	2.84574	0	0	0
LOC108190134	0.474289	2.72317	4.01568	0.678133	0.497687	NA	0	0	2.84574	0	0	0
notum2	0.474289	2.72317	4.01568	0.678133	0.497687	NA	0	0	2.84574	0	0	0
ptger3	0.474289	2.72317	4.01568	0.678133	0.497687	NA	0	0	2.84574	0	0	0
oca2	0.474289	2.72317	4.01568	0.678133	0.497687	NA	0	0	2.84574	0	0	0
LOC100331443	0.474289	2.72317	4.01568	0.678133	0.497687	NA	0	0	2.84574	0	0	0
si:dkey-28d5.12	0.474289	2.72317	4.01568	0.678133	0.497687	NA	0	0	2.84574	0	0	0
LOC110439943	0.474289	2.72317	4.01568	0.678133	0.497687	NA	0	0	2.84574	0	0	0
si:dkey-103d23.5	0.474289	2.72317	4.01568	0.678133	0.497687	NA	0	0	2.84574	0	0	0
taar20t	0.474289	2.72317	4.01568	0.678133	0.497687	NA	0	0	2.84574	0	0	0
si:dkey-23f9.11	0.474289	2.72317	4.01568	0.678133	0.497687	NA	0	0	2.84574	0	0	0
syt6b	0.474289	2.72317	4.01568	0.678133	0.497687	NA	0	0	2.84574	0	0	0
LOC100535892	0.474289	2.72317	4.01568	0.678133	0.497687	NA	0	0	2.84574	0	0	0
si:ch211-213d14.3	0.474289	2.72317	4.01568	0.678133	0.497687	NA	0	0	2.84574	0	0	0
LOC108179633	0.474289	2.72317	4.01568	0.678133	0.497687	NA	0	0	2.84574	0	0	0
LOC110438000	0.474289	2.72317	4.01568	0.678133	0.497687	NA	0	0	2.84574	0	0	0
LOC101886722	0.474289	2.72317	4.01568	0.678133	0.497687	NA	0	0	2.84574	0	0	0
LOC108179796	0.474289	2.72317	4.01568	0.678133	0.497687	NA	0	0	2.84574	0	0	0
LOC103909304	0.474289	2.72317	4.01568	0.678133	0.497687	NA	0	0	2.84574	0	0	0
kif26bb	0.474289	2.72317	4.01568	0.678133	0.497687	NA	0	0	2.84574	0	0	0
gna15.4	0.474289	2.72317	4.01568	0.678133	0.497687	NA	0	0	2.84574	0	0	0
LOC103909807	0.474289	2.72317	4.01568	0.678133	0.497687	NA	0	0	2.84574	0	0	0
LOC107197950	0.474289	2.72317	4.01568	0.678133	0.497687	NA	0	0	2.84574	0	0	0
LOC110438402	0.474289	2.72317	4.01568	0.678133	0.497687	NA	0	0	2.84574	0	0	0
hoxc6a	4.27396	2.72241	1.6743	1.62599	0.103951	NA	2.15743	7.64426	12.3315	0	2.8689	0.641634
LOC101884425	5.25642	2.72154	1.88212	1.446	0.148177	NA	0	26.3302	0.948578	3.61804	0	0.641634
si:dkey-23a13.11	1.10796	2.71984	3.50332	0.77636	0.437536	NA	0	0	5.69147	0	0.956301	0
ascl1b	1.10796	2.71984	3.50332	0.77636	0.437536	NA	0	0	5.69147	0	0.956301	0
tlr4al	1.10796	2.71984	3.50332	0.77636	0.437536	NA	0	0	5.69147	0	0.956301	0
LOC108192030	1.10796	2.71984	3.50332	0.77636	0.437536	NA	0	0	5.69147	0	0.956301	0
zgc:171887	1.10796	2.71984	3.50332	0.77636	0.437536	NA	0	0	5.69147	0	0.956301	0
si:dkey-83m22.7	1.05552	2.71874	3.56424	0.762784	0.445592	NA	0	0	5.69147	0	0	0.641634
LOC560917	1.05552	2.71874	3.56424	0.762784	0.445592	NA	0	0	5.69147	0	0	0.641634
si:dkey-261i16.5	1.05552	2.71874	3.56424	0.762784	0.445592	NA	0	0	5.69147	0	0	0.641634
si:dkey-61p9.8	1.05552	2.71874	3.56424	0.762784	0.445592	NA	0	0	5.69147	0	0	0.641634
LOC101885147	4.57461	2.71482	1.63224	1.66325	0.096262	NA	10.7871	11.0417	1.89716	1.80902	1.9126	0
si:dkey-83f18.6	1.1092	2.71457	3.15798	0.85959	0.390015	NA	4.31486	1.69873	0	0	0	0.641634
LOC108182318	1.72247	2.7135	2.49508	1.08754	0.2768	NA	2.15743	5.94554	0.948578	0	0	1.28327
or131-2	1.16165	2.71273	3.10986	0.872298	0.383046	NA	4.31486	1.69873	0	0	0.956301	0
LOC110438269	3.34106	2.70782	1.96613	1.37723	0.168441	NA	0	6.7949	10.4344	0.904511	1.9126	0
LOC110439062	5.44591	2.70578	1.49427	1.81077	0.0701758	NA	8.62972	11.0417	8.53721	0	3.8252	0.641634
LOC101884314	1.94091	2.7046	2.18685	1.23676	0.216176	NA	2.15743	5.09618	2.84574	0.904511	0	0.641634
twf2	3.32724	2.70429	1.79656	1.50526	0.132258	NA	4.31486	3.39745	9.48578	1.80902	0.956301	0
LOC103910773	1.09143	2.70414	3.16453	0.854515	0.39282	NA	0	0.849363	4.74289	0	0.956301	0
si:ch211-1e14.1	1.09143	2.70414	3.16453	0.854515	0.39282	NA	0	0.849363	4.74289	0	0.956301	0
LOC103909948	1.79372	2.70397	2.75217	0.982485	0.325861	NA	8.62972	0.849363	0	0	0	1.28327
si:dkey-21e2.14	1.03898	2.70275	3.21772	0.83996	0.400931	NA	0	0.849363	4.74289	0	0	0.641634
LOC793291	1.11827	2.69579	2.83936	0.949435	0.342399	NA	2.15743	1.69873	1.89716	0	0.956301	0
LOC103911745	3.3993	2.69522	2.14879	1.2543	0.209734	NA	0	4.24681	13.2801	0	2.8689	0
si:ch211-278a6.1	5.99394	2.69397	1.31769	2.04446	0.0409077	NA	12.9446	5.94554	12.3315	0.904511	1.9126	1.9249
LOC110438045	1.66255	2.69371	2.71614	0.991743	0.321323	NA	0	6.7949	1.89716	0	0	1.28327
LOC100535423	39.4359	2.6883	1.15721	2.32309	0.0201745	0.692691	2.15743	12.7404	189.716	20.8037	4.7815	6.41634
gpr55a	8.75798	2.68696	1.24742	2.15401	0.0312393	NA	12.9446	23.7822	8.53721	0.904511	5.7378	0.641634
LOC100537240	0.457753	2.6868	4.01708	0.668843	0.503596	NA	0	0.849363	1.89716	0	0	0
LOC108192206	0.457753	2.6868	4.01708	0.668843	0.503596	NA	0	0.849363	1.89716	0	0	0
si:dkey-175d9.2	0.457753	2.6868	4.01708	0.668843	0.503596	NA	0	0.849363	1.89716	0	0	0
LOC101886407	0.457753	2.6868	4.01708	0.668843	0.503596	NA	0	0.849363	1.89716	0	0	0
LOC110439370	0.457753	2.6868	4.01708	0.668843	0.503596	NA	0	0.849363	1.89716	0	0	0
kbtbd13	0.457753	2.6868	4.01708	0.668843	0.503596	NA	0	0.849363	1.89716	0	0	0
LOC101886548	0.457753	2.6868	4.01708	0.668843	0.503596	NA	0	0.849363	1.89716	0	0	0
LOC101883465	0.457753	2.6868	4.01708	0.668843	0.503596	NA	0	0.849363	1.89716	0	0	0
ralgps1	0.457753	2.6868	4.01708	0.668843	0.503596	NA	0	0.849363	1.89716	0	0	0
ftr53	0.457753	2.6868	4.01708	0.668843	0.503596	NA	0	0.849363	1.89716	0	0	0
lrit3b	0.457753	2.6868	4.01708	0.668843	0.503596	NA	0	0.849363	1.89716	0	0	0
si:dkey-17m8.2	0.457753	2.6868	4.01708	0.668843	0.503596	NA	0	0.849363	1.89716	0	0	0
si:ch211-133n4.7	0.457753	2.6868	4.01708	0.668843	0.503596	NA	0	0.849363	1.89716	0	0	0
si:dkey-17e16.9	0.457753	2.6868	4.01708	0.668843	0.503596	NA	0	0.849363	1.89716	0	0	0
LOC103909985	3.13211	2.6829	2.0831	1.28793	0.19777	NA	12.9446	3.39745	0	1.80902	0	0.641634
il23r	26.2424	2.68158	0.852273	3.14639	0.001653	0.27411	25.8891	87.4844	22.7659	7.23609	5.7378	8.34124
LOC101882465	1.07489	2.6814	3.1434	0.853025	0.393645	NA	0	1.69873	3.79431	0	0.956301	0
LOC108190058	1.07489	2.6814	3.1434	0.853025	0.393645	NA	0	1.69873	3.79431	0	0.956301	0
si:dkey-262g12.12	1.02245	2.67986	3.19824	0.837915	0.402078	NA	0	1.69873	3.79431	0	0	0.641634
si:ch211-197e7.1	2.73744	2.67553	2.07185	1.29137	0.196576	NA	0	8.49363	5.69147	0	0.956301	1.28327
si:ch211-112c15.8	5.28893	2.67403	1.72665	1.54867	0.12146	NA	0	10.1924	17.0744	0	3.8252	0.641634
LOC110440179	1.04929	2.6723	2.9187	0.915581	0.359887	NA	2.15743	2.54809	0.948578	0	0	0.641634
LOC101884404	2.84345	2.66901	1.88179	1.41834	0.156093	NA	8.62972	3.39745	2.84574	0.904511	0	1.28327
golga7ba	0.517668	2.66763	4.01784	0.663946	0.506725	NA	2.15743	0	0.948578	0	0	0
zgc:171470	0.517668	2.66763	4.01784	0.663946	0.506725	NA	2.15743	0	0.948578	0	0	0
LOC101885301	0.517668	2.66763	4.01784	0.663946	0.506725	NA	2.15743	0	0.948578	0	0	0
LOC103911351	0.517668	2.66763	4.01784	0.663946	0.506725	NA	2.15743	0	0.948578	0	0	0
LOC100332358	0.517668	2.66763	4.01784	0.663946	0.506725	NA	2.15743	0	0.948578	0	0	0
slc1a2a	0.517668	2.66763	4.01784	0.663946	0.506725	NA	2.15743	0	0.948578	0	0	0
zgc:101100	0.517668	2.66763	4.01784	0.663946	0.506725	NA	2.15743	0	0.948578	0	0	0
LOC110440065	0.517668	2.66763	4.01784	0.663946	0.506725	NA	2.15743	0	0.948578	0	0	0
LOC101882994	0.517668	2.66763	4.01784	0.663946	0.506725	NA	2.15743	0	0.948578	0	0	0
drd5a	0.517668	2.66763	4.01784	0.663946	0.506725	NA	2.15743	0	0.948578	0	0	0
LOC567816	0.517668	2.66763	4.01784	0.663946	0.506725	NA	2.15743	0	0.948578	0	0	0
LOC101883768	0.517668	2.66763	4.01784	0.663946	0.506725	NA	2.15743	0	0.948578	0	0	0
LOC110438357	0.517668	2.66763	4.01784	0.663946	0.506725	NA	2.15743	0	0.948578	0	0	0
bbs4	0.517668	2.66763	4.01784	0.663946	0.506725	NA	2.15743	0	0.948578	0	0	0
muc5e	0.517668	2.66763	4.01784	0.663946	0.506725	NA	2.15743	0	0.948578	0	0	0
ttbk2b	1.62948	2.66711	3.07531	0.867264	0.385797	NA	0	8.49363	0	0	0	1.28327
si:dkey-211g8.5	9.45848	2.6618	1.2936	2.05768	0.0396213	NA	6.47229	19.5353	22.7659	0	6.69411	1.28327
adgra2	1.84793	2.6552	2.42733	1.09388	0.274009	NA	0	7.64426	1.89716	0.904511	0	0.641634
LOC110439111	0.441217	2.64945	4.01856	0.659303	0.509701	NA	0	1.69873	0.948578	0	0	0
LOC101885185	0.441217	2.64945	4.01856	0.659303	0.509701	NA	0	1.69873	0.948578	0	0	0
trnas-cga	0.441217	2.64945	4.01856	0.659303	0.509701	NA	0	1.69873	0.948578	0	0	0
zgc:194398	0.441217	2.64945	4.01856	0.659303	0.509701	NA	0	1.69873	0.948578	0	0	0
LOC103911323	0.441217	2.64945	4.01856	0.659303	0.509701	NA	0	1.69873	0.948578	0	0	0
nitr1l	0.441217	2.64945	4.01856	0.659303	0.509701	NA	0	1.69873	0.948578	0	0	0
LOC110437916	0.441217	2.64945	4.01856	0.659303	0.509701	NA	0	1.69873	0.948578	0	0	0
plekhg6	0.441217	2.64945	4.01856	0.659303	0.509701	NA	0	1.69873	0.948578	0	0	0
si:ch211-120e1.7	0.441217	2.64945	4.01856	0.659303	0.509701	NA	0	1.69873	0.948578	0	0	0
LOC110438561	0.441217	2.64945	4.01856	0.659303	0.509701	NA	0	1.69873	0.948578	0	0	0
LOC110439189	0.441217	2.64945	4.01856	0.659303	0.509701	NA	0	1.69873	0.948578	0	0	0
LOC108191711	1.03275	2.64887	3.23419	0.81902	0.412775	NA	2.15743	3.39745	0	0	0	0.641634
LOC108179947	3.23257	2.64883	2.00261	1.32269	0.185939	NA	0	4.24681	12.3315	0.904511	1.9126	0
si:ch211-150j10.4	4.69073	2.64789	1.47614	1.79379	0.0728463	NA	8.62972	3.39745	12.3315	0.904511	0.956301	1.9249
si:dkey-87i10.3	1.04182	2.63281	3.17415	0.829454	0.406848	NA	0	3.39745	1.89716	0	0.956301	0
LOC101883776	10.136	2.62413	1.07501	2.44104	0.0146452	NA	23.7317	15.2885	13.2801	1.80902	4.7815	1.9249
ttbk1a	2.22271	2.61869	2.34211	1.11809	0.263528	NA	8.62972	0	2.84574	0.904511	0.956301	0
LOC100537082	2.24955	2.6173	2.39831	1.09131	0.275137	NA	10.7871	0.849363	0	0.904511	0.956301	0
syt11b	2.00427	2.61647	2.27591	1.14964	0.250293	NA	8.62972	0.849363	0.948578	0	0.956301	0.641634
hspb7	3.19598	2.61619	1.79316	1.45899	0.144569	NA	6.47229	4.24681	5.69147	1.80902	0.956301	0
LOC103911510	5.25654	2.61508	1.64511	1.58961	0.111923	NA	0	3.39745	23.7145	0.904511	0.956301	2.56654
LOC100332851	1.58714	2.61384	2.73966	0.954075	0.340046	NA	0	2.54809	5.69147	0	0	1.28327
cdh30	3.00438	2.61156	1.80559	1.44637	0.148073	NA	8.62972	5.94554	0.948578	0.904511	0.956301	0.641634
kcnab1b	0.424681	2.61108	4.02012	0.649503	0.516013	NA	0	2.54809	0	0	0	0
mir199-2a	0.424681	2.61108	4.02012	0.649503	0.516013	NA	0	2.54809	0	0	0	0
trnav-cac	0.424681	2.61108	4.02012	0.649503	0.516013	NA	0	2.54809	0	0	0	0
LOC100334739	0.424681	2.61108	4.02012	0.649503	0.516013	NA	0	2.54809	0	0	0	0
si:dkey-28d5.10	0.424681	2.61108	4.02012	0.649503	0.516013	NA	0	2.54809	0	0	0	0
nat16	0.424681	2.61108	4.02012	0.649503	0.516013	NA	0	2.54809	0	0	0	0
LOC108192009	0.424681	2.61108	4.02012	0.649503	0.516013	NA	0	2.54809	0	0	0	0
crhr2	0.424681	2.61108	4.02012	0.649503	0.516013	NA	0	2.54809	0	0	0	0
LOC101886539	0.424681	2.61108	4.02012	0.649503	0.516013	NA	0	2.54809	0	0	0	0
LOC101884023	0.424681	2.61108	4.02012	0.649503	0.516013	NA	0	2.54809	0	0	0	0
LOC101885772	0.424681	2.61108	4.02012	0.649503	0.516013	NA	0	2.54809	0	0	0	0
LOC110438400	0.424681	2.61108	4.02012	0.649503	0.516013	NA	0	2.54809	0	0	0	0
LOC101885664	0.424681	2.61108	4.02012	0.649503	0.516013	NA	0	2.54809	0	0	0	0
LOC110438497	0.424681	2.61108	4.02012	0.649503	0.516013	NA	0	2.54809	0	0	0	0
LOC101885783	0.424681	2.61108	4.02012	0.649503	0.516013	NA	0	2.54809	0	0	0	0
LOC110438596	0.424681	2.61108	4.02012	0.649503	0.516013	NA	0	2.54809	0	0	0	0
LOC108183693	0.424681	2.61108	4.02012	0.649503	0.516013	NA	0	2.54809	0	0	0	0
LOC108182890	1.02528	2.6068	3.22593	0.808076	0.419047	NA	0	4.24681	0.948578	0	0.956301	0
zgc:66473	1.02528	2.6068	3.22593	0.808076	0.419047	NA	0	4.24681	0.948578	0	0.956301	0
LOC562362	1.02528	2.6068	3.22593	0.808076	0.419047	NA	0	4.24681	0.948578	0	0.956301	0
LOC100334716	1.01665	2.6065	3.23528	0.805651	0.420444	NA	0	4.24681	0.948578	0.904511	0	0
LOC100005027	1.01665	2.6065	3.23528	0.805651	0.420444	NA	0	4.24681	0.948578	0.904511	0	0
nt5dc3	1.01665	2.6065	3.23528	0.805651	0.420444	NA	0	4.24681	0.948578	0.904511	0	0
eno1a	128.952	2.60581	0.867112	3.00516	0.0026544	0.355065	541.515	38.2213	85.3721	50.6526	18.1697	39.7813
tmem63c	0.972838	2.60499	3.28464	0.793083	0.42773	NA	0	4.24681	0.948578	0	0	0.641634
amigo1	2.89838	2.60427	2.06116	1.2635	0.20641	NA	0	11.0417	3.79431	0	1.9126	0.641634
plppr3a	0.501132	2.59662	4.02072	0.645811	0.518402	NA	2.15743	0.849363	0	0	0	0
tmeff1a	0.501132	2.59662	4.02072	0.645811	0.518402	NA	2.15743	0.849363	0	0	0	0
LOC103910224	0.501132	2.59662	4.02072	0.645811	0.518402	NA	2.15743	0.849363	0	0	0	0
LOC108184067	0.501132	2.59662	4.02072	0.645811	0.518402	NA	2.15743	0.849363	0	0	0	0
si:ch73-266o15.4	0.501132	2.59662	4.02072	0.645811	0.518402	NA	2.15743	0.849363	0	0	0	0
pimr131	0.501132	2.59662	4.02072	0.645811	0.518402	NA	2.15743	0.849363	0	0	0	0
LOC101886654	0.501132	2.59662	4.02072	0.645811	0.518402	NA	2.15743	0.849363	0	0	0	0
LOC110438470	0.501132	2.59662	4.02072	0.645811	0.518402	NA	2.15743	0.849363	0	0	0	0
LOC101885668	1.78905	2.59585	2.43192	1.06741	0.285787	NA	0	2.54809	6.64005	0.904511	0	0.641634
c1qtnf7	4.64675	2.59408	1.48639	1.74522	0.0809466	NA	2.15743	9.34299	12.3315	1.80902	0.956301	1.28327
cxcl13	21.6298	2.58967	0.974994	2.65609	0.0079052	0.520117	25.8891	21.2341	64.5033	1.80902	2.8689	13.4743
gata4	5.56984	2.58909	1.59888	1.61932	0.105379	NA	12.9446	9.34299	6.64005	0	0	4.49144
LOC108179114	6.8114	2.58805	1.47889	1.75	0.0801191	NA	0	10.1924	24.663	0.904511	3.8252	1.28327
si:dkey-103j14.5	6.18124	2.58563	1.55049	1.66762	0.0953915	NA	0	4.24681	27.5088	1.80902	0.956301	2.56654
nos2a	2.02403	2.58223	2.60389	0.991683	0.321352	NA	0	0.849363	9.48578	1.80902	0	0
tet2	20.4051	2.58208	1.08583	2.37798	0.0174076	0.644434	4.31486	50.9618	49.3261	0.904511	12.4319	4.49144
chrnb1	3.21757	2.58025	2.22383	1.16027	0.245938	NA	12.9446	0	3.79431	0	0	2.56654
nosip	37.7083	2.57812	1.03939	2.48042	0.0131227	0.598028	174.752	11.8911	7.58863	9.94962	10.5193	11.5494
LOC108181079	5.6869	2.57616	1.5275	1.68653	0.0916941	NA	0	11.0417	18.023	0.904511	2.8689	1.28327
tbx19	1.58091	2.57116	2.55645	1.00575	0.314534	NA	2.15743	5.09618	0.948578	0	0	1.28327
slc14a2	1.00875	2.57099	3.61371	0.711455	0.476802	NA	0	5.09618	0	0	0.956301	0
ofcc1	1.00875	2.57099	3.61371	0.711455	0.476802	NA	0	5.09618	0	0	0.956301	0
tnni1b	1.00011	2.57073	3.62493	0.70918	0.478213	NA	0	5.09618	0	0.904511	0	0
mir142b	0.956302	2.56936	3.68424	0.697394	0.485556	NA	0	5.09618	0	0	0	0.641634
cspg4	0.956302	2.56936	3.68424	0.697394	0.485556	NA	0	5.09618	0	0	0	0.641634
LOC101886343	2.8395	2.56749	2.05222	1.25107	0.210907	NA	0	5.94554	8.53721	0	1.9126	0.641634
mast1b	1.78282	2.56098	2.25578	1.1353	0.256251	NA	2.15743	5.09618	1.89716	0.904511	0	0.641634
chrne	12.6287	2.55876	1.05441	2.42672	0.015236	NA	38.8337	18.686	7.58863	3.61804	1.9126	5.13307
tmem265	2.00126	2.55732	2.30862	1.10773	0.26798	NA	2.15743	4.24681	3.79431	1.80902	0	0
LOC100007517	95.6062	2.55679	0.876521	2.91697	0.0035345	0.389001	38.8337	225.081	225.762	9.94962	65.0285	8.98287
si:dkey-81j8.6	15.1673	2.55439	1.10574	2.31012	0.0208817	NA	8.62972	20.3847	48.3775	1.80902	10.5193	1.28327
LOC110439639	5.2432	2.5541	1.7298	1.47653	0.139801	NA	2.15743	9.34299	15.1773	0	4.7815	0
zgc:91944	8.87678	2.55209	1.34595	1.89612	0.057944	NA	32.3614	8.49363	4.74289	0	5.7378	1.9249
si:dkey-182i3.11	6.09066	2.55189	1.49971	1.70159	0.0888325	NA	0	9.34299	21.8173	0.904511	1.9126	2.56654
LOC108179642	2.82567	2.54898	1.78188	1.4305	0.152573	NA	4.31486	2.54809	7.58863	0.904511	0.956301	0.641634
LOC101885470	3.73903	2.54557	1.74591	1.45802	0.144836	NA	0	7.64426	11.3829	1.80902	0.956301	0.641634
LOC101884202	3.56229	2.54476	1.88218	1.35202	0.176367	NA	0	6.7949	11.3829	0	1.9126	1.28327
LOC101884775	30.9044	2.54448	1.18104	2.15445	0.0312051	0.785198	10.7871	22.9328	124.264	0	22.9512	4.49144
capga	10.2806	2.54276	1.13294	2.24438	0.024808	NA	8.62972	14.4392	29.4059	0.904511	5.7378	2.56654
LOC101887121	1.60879	2.53775	2.79866	0.906771	0.364528	NA	6.47229	0	1.89716	0	0	1.28327
LOC103911422	1.95788	2.53408	2.54033	0.997541	0.318502	NA	0	4.24681	5.69147	1.80902	0	0
hsd17b3	3.96669	2.53388	1.83638	1.37983	0.16764	NA	0	12.7404	7.58863	0.904511	0	2.56654
LOC100005923	8.85594	2.53319	1.10632	2.28974	0.0220366	NA	10.7871	21.2341	13.2801	2.71353	1.9126	3.20817
LOC108183595	1.85407	2.52517	2.52236	1.00112	0.31677	NA	8.62972	0	0.948578	0.904511	0	0.641634
LOC110439514	3.14112	2.52448	1.98603	1.27112	0.203685	NA	10.7871	1.69873	3.79431	0	0	2.56654
zgc:110319	82.9164	2.52411	0.744879	3.38861	0.000702468	0.208349	69.0377	102.773	251.373	22.6128	42.0772	9.62451
LOC101886645	1.74807	2.52394	2.43332	1.03724	0.299625	NA	0	5.09618	3.79431	0	0.956301	0.641634
LOC110439914	4.4561	2.52231	1.73937	1.45013	0.147022	NA	17.2594	0	5.69147	0.904511	0.956301	1.9249
zgc:172270	3.04244	2.51958	2.14328	1.17557	0.239766	NA	2.15743	0	13.2801	0.904511	1.9126	0
LOC103911943	7.22209	2.51904	1.48382	1.69767	0.0895704	NA	8.62972	3.39745	24.663	0.904511	5.7378	0
si:ch211-106h4.5	3.60047	2.51752	1.69065	1.48909	0.136464	NA	6.47229	3.39745	8.53721	0	1.9126	1.28327
LOC101885280	4.09272	2.51487	1.68802	1.48983	0.136269	NA	12.9446	5.09618	2.84574	2.71353	0.956301	0
si:dkey-285b23.4	11.7706	2.51293	1.07976	2.3273	0.0199493	NA	8.62972	22.0834	29.4059	0.904511	3.8252	5.7747
sh2b1	13.6553	2.51167	1.05089	2.39003	0.0168468	NA	49.6209	11.8911	8.53721	4.52255	2.8689	4.49144
aldoca	1.52203	2.5111	2.84983	0.881142	0.378241	NA	2.15743	0	5.69147	0	0	1.28327
LOC103910422	7.38066	2.51091	1.32812	1.89057	0.0586814	NA	15.102	16.1379	6.64005	0	1.9126	4.49144
pitpnab	2.94082	2.50876	2.07876	1.20685	0.227489	NA	0	2.54809	12.3315	1.80902	0.956301	0
si:ch73-359m17.6	3.9707	2.50683	1.9143	1.30953	0.190354	NA	19.4169	0	0.948578	0.904511	1.9126	0.641634
ccdc32	16.9483	2.50546	1.28062	1.95645	0.0504118	0.881682	79.8249	5.09618	1.89716	8.1406	0.956301	5.7747
krt96	108.633	2.50535	0.906615	2.76341	0.00572009	0.450902	379.708	157.132	18.023	11.7586	24.8638	60.3136
zgc:171490	6.71663	2.50477	1.42187	1.7616	0.0781364	NA	2.15743	17.8366	14.2287	0	2.8689	3.20817
stag1a	18.9475	2.50302	1.01514	2.4657	0.0136747	0.609555	4.31486	54.3592	37.9431	3.61804	3.8252	9.62451
ccl34a.4	38.6384	2.50246	0.75938	3.29539	0.00098284	0.244657	81.9823	80.6895	34.1488	12.6631	17.2134	5.13307
LOC101885590	2.00822	2.50124	2.53973	0.984847	0.324699	NA	0	2.54809	7.58863	0	1.9126	0
onecut3a	2.78469	2.50091	1.86916	1.33799	0.1809	NA	4.31486	5.09618	4.74289	0	1.9126	0.641634
LOC101883592	1.47865	2.50065	3.17654	0.787226	0.43115	NA	0	0	7.58863	0	0	1.28327
si:ch211-182e10.4	1.02799	2.50016	3.27493	0.763426	0.44521	NA	4.31486	0	0.948578	0.904511	0	0
LOC108183566	1.02799	2.50016	3.27493	0.763426	0.44521	NA	4.31486	0	0.948578	0.904511	0	0
LOC103910668	1.02799	2.50016	3.27493	0.763426	0.44521	NA	4.31486	0	0.948578	0.904511	0	0
ms4a17a.8	1.02799	2.50016	3.27493	0.763426	0.44521	NA	4.31486	0	0.948578	0.904511	0	0
LOC110439880	1.03662	2.49969	3.26583	0.765407	0.444029	NA	4.31486	0	0.948578	0	0.956301	0
LOC100147937	1.03662	2.49969	3.26583	0.765407	0.444029	NA	4.31486	0	0.948578	0	0.956301	0
LOC101883213	3.85248	2.49509	1.97941	1.26052	0.207481	NA	17.2594	1.69873	0.948578	0	0	3.20817
pmp22a	6.2904	2.49124	1.58645	1.57032	0.11634	NA	2.15743	28.029	1.89716	1.80902	0	3.8498
slc5a8	14.1076	2.49053	0.997841	2.49592	0.0125631	NA	30.204	32.2758	9.48578	1.80902	5.7378	5.13307
zgc:172253	32.9738	2.48983	1.0277	2.42272	0.0154048	0.620249	99.2417	65.4009	3.79431	6.33157	3.8252	19.249
tal2	2.65623	2.48942	1.95357	1.27429	0.202559	NA	0	6.7949	6.64005	0.904511	0.956301	0.641634
LOC108183517	3.49988	2.48703	1.84829	1.34558	0.178438	NA	6.47229	0	11.3829	0.904511	0.956301	1.28327
LOC103908837	0.9408	2.4843	3.34649	0.74236	0.457869	NA	2.15743	0	2.84574	0	0	0.641634
LOC108191791	0.9408	2.4843	3.34649	0.74236	0.457869	NA	2.15743	0	2.84574	0	0	0.641634
LOC559142	0.9408	2.4843	3.34649	0.74236	0.457869	NA	2.15743	0	2.84574	0	0	0.641634
LOC101886456	0.993244	2.48358	3.28509	0.756016	0.449639	NA	2.15743	0	2.84574	0	0.956301	0
LOC101884167	0.993244	2.48358	3.28509	0.756016	0.449639	NA	2.15743	0	2.84574	0	0.956301	0
LOC103909826	1.68056	2.48237	2.79265	0.888894	0.37406	NA	0	0	8.53721	0.904511	0	0.641634
LOC110438661	15.5244	2.47833	1.01591	2.43952	0.0147067	NA	23.7317	39.92	15.1773	0.904511	9.56301	3.8498
LOC110439159	7.96311	2.47798	1.29462	1.91406	0.055613	NA	2.15743	30.5771	7.58863	3.61804	1.9126	1.9249
LOC101885113	0.967642	2.47452	3.3404	0.740786	0.458823	NA	4.31486	0.849363	0	0	0	0.641634
sertm1	0.967642	2.47452	3.3404	0.740786	0.458823	NA	4.31486	0.849363	0	0	0	0.641634
LOC110437822	5.46586	2.47191	1.55515	1.5895	0.111948	NA	15.102	11.0417	1.89716	0.904511	0	3.8498
naf1	7.19974	2.46994	1.53122	1.61305	0.106734	NA	32.3614	2.54809	1.89716	0	3.8252	2.56654
LOC101882598	29.7659	2.46346	0.794225	3.10171	0.00192406	0.294741	38.8337	64.5516	47.4289	16.2812	7.65041	3.8498
p4ha3	74.1255	2.46277	0.866364	2.84265	0.00447406	0.433114	133.761	226.78	16.1258	28.0398	8.60671	31.4401
kcnk15	2.27677	2.45966	2.53753	0.969314	0.332389	NA	10.7871	0	0.948578	0	0	1.9249
LOC103911763	0.949865	2.45863	3.69678	0.665074	0.506003	NA	0	0	4.74289	0	0.956301	0
zbbx	0.949865	2.45863	3.69678	0.665074	0.506003	NA	0	0	4.74289	0	0.956301	0
dpysl4	0.941234	2.45841	3.70907	0.662811	0.507452	NA	0	0	4.74289	0.904511	0	0
LOC110439906	2.4822	2.45808	1.97365	1.24545	0.212966	NA	4.31486	1.69873	6.64005	0	0.956301	1.28327
si:dkey-253d23.11	5.64979	2.45756	1.5607	1.57465	0.115337	NA	2.15743	10.1924	16.1258	0	4.7815	0.641634
lypc	0.897421	2.45727	3.77425	0.651062	0.515006	NA	0	0	4.74289	0	0	0.641634
sybl1	15.2399	2.45697	1.13601	2.1628	0.0305565	NA	8.62972	45.8656	22.7659	9.04511	0	5.13307
si:ch211-133n4.9	35.5372	2.45602	1.16966	2.09977	0.0357487	0.816094	71.1952	0	109.087	15.3767	12.4319	5.13307
LOC793824	1.80279	2.4544	2.29302	1.07038	0.284448	NA	6.47229	0.849363	1.89716	0	0.956301	0.641634
LOC108191465	4.5232	2.45378	1.62399	1.51095	0.1308	NA	2.15743	1.69873	18.9716	2.71353	0.956301	0.641634
LOC101882653	4.9769	2.45353	1.56156	1.5712	0.116136	NA	0	11.8911	13.2801	1.80902	0.956301	1.9249
ighv2-1	0.924264	2.4524	3.05358	0.803121	0.421905	NA	2.15743	0.849363	1.89716	0	0	0.641634
LOC103910871	35.4047	2.45237	0.697935	3.51375	0.000441834	0.166464	49.6209	50.1124	79.6806	9.04511	14.3445	9.62451
si:ch211-157j23.5	1.5158	2.45208	2.57484	0.952321	0.340934	NA	4.31486	2.54809	0.948578	0	0	1.28327
LOC103910717	0.968077	2.45173	3.00858	0.814913	0.415122	NA	2.15743	0.849363	1.89716	0.904511	0	0
gpr22b	0.968077	2.45173	3.00858	0.814913	0.415122	NA	2.15743	0.849363	1.89716	0.904511	0	0
LOC101882452	1.94208	2.44797	2.54987	0.960039	0.337036	NA	0	5.94554	3.79431	0	1.9126	0
LOC100332883	10.6342	2.44524	1.44807	1.68862	0.0912931	NA	0	27.1796	26.5602	8.1406	0	1.9249
si:dkey-27n6.9	2.38058	2.44278	1.98493	1.23066	0.218449	NA	2.15743	4.24681	5.69147	0.904511	0	1.28327
si:cabz01076231.1	2.02987	2.44154	2.57505	0.948154	0.343051	NA	6.47229	0	3.79431	0	1.9126	0
LOC110439567	4.08658	2.4414	1.92115	1.2708	0.203799	NA	15.102	0.849363	4.74289	0	3.8252	0
LOC108182912	0.93333	2.43875	3.33548	0.731154	0.464685	NA	0	0.849363	3.79431	0	0.956301	0
LOC100537936	0.93333	2.43875	3.33548	0.731154	0.464685	NA	0	0.849363	3.79431	0	0.956301	0
drd2b	0.93333	2.43875	3.33548	0.731154	0.464685	NA	0	0.849363	3.79431	0	0.956301	0
LOC101887022	0.93333	2.43875	3.33548	0.731154	0.464685	NA	0	0.849363	3.79431	0	0.956301	0
LOC110438037	0.924698	2.43847	3.34625	0.728716	0.466175	NA	0	0.849363	3.79431	0.904511	0	0
dusp3b	0.880885	2.43701	3.40368	0.715992	0.473996	NA	0	0.849363	3.79431	0	0	0.641634
LOC110438615	3.04995	2.43659	2.07528	1.1741	0.240354	NA	10.7871	0.849363	3.79431	0	2.8689	0
LOC110437723	3.95756	2.43365	2.3864	1.0198	0.307825	NA	0	0	19.9201	0	3.8252	0
LOC101884956	18.4011	2.43247	1.19988	2.02727	0.0426348	0.843969	15.102	35.6732	42.686	0.904511	0	16.0408
si:ch73-119p20.1	4.33561	2.43145	1.72142	1.41247	0.157812	NA	8.62972	5.94554	7.58863	0	0	3.8498
LOC100536923	19.1034	2.43005	0.95946	2.53272	0.011318	0.560694	30.204	34.8239	31.3031	3.61804	13.3882	1.28327
si:ch211-135f11.4	14.2573	2.42876	1.19061	2.03993	0.0413574	NA	2.15743	20.3847	49.3261	0.904511	9.56301	3.20817
ighv4-5	2.72397	2.42845	2.23845	1.08488	0.277973	NA	12.9446	0	0.948578	1.80902	0	0.641634
ccdc160	8.55655	2.42564	1.42839	1.69816	0.0894773	NA	0	4.24681	38.8917	1.80902	3.8252	2.56654
LOC100535225	1.41251	2.42546	2.83806	0.854619	0.392762	NA	0	3.39745	3.79431	0	0	1.28327
zgc:113142	0.907728	2.42412	3.06986	0.789652	0.429731	NA	2.15743	1.69873	0.948578	0	0	0.641634
LOC103909584	26.9084	2.42384	0.755659	3.20759	0.00133852	0.266557	32.3614	38.2213	65.4519	8.1406	7.65041	9.62451
LOC101886253	0.951541	2.42349	3.02361	0.801521	0.42283	NA	2.15743	1.69873	0.948578	0.904511	0	0
slc16a1b	21.6274	2.42252	0.808865	2.99496	0.00274479	0.356519	43.1486	23.7822	42.686	5.42706	5.7378	8.98287
gyg2	7.11499	2.41815	1.60201	1.50945	0.131184	NA	0	34.8239	0.948578	1.80902	3.8252	1.28327
rerglb	2.61629	2.41263	1.94476	1.24058	0.214761	NA	2.15743	3.39745	7.58863	0	1.9126	0.641634
LOC101885143	4.37334	2.41151	1.67575	1.43906	0.150134	NA	0	15.2885	6.64005	2.71353	0.956301	0.641634
LOC108182508	0.916794	2.41112	3.32392	0.725385	0.468216	NA	0	1.69873	2.84574	0	0.956301	0
LOC101884866	1.92657	2.41063	2.40943	1.0005	0.317069	NA	2.15743	0.849363	6.64005	0	1.9126	0
LOC100536192	0.864349	2.40918	3.39417	0.709799	0.477829	NA	0	1.69873	2.84574	0	0	0.641634
map3k10	2.58218	2.40717	2.1644	1.11217	0.266067	NA	0	11.0417	1.89716	0	1.9126	0.641634
tnnt2a	2.86918	2.40653	2.06656	1.16451	0.244217	NA	2.15743	9.34299	2.84574	0	2.8689	0
p2ry12	1.42281	2.4046	2.90306	0.828298	0.407502	NA	2.15743	5.09618	0	0	0	1.28327
rec8b	1.62472	2.40113	2.353	1.02045	0.307514	NA	2.15743	5.09618	0.948578	0.904511	0	0.641634
sfrp1b	43.6889	2.39929	1.04913	2.28694	0.0221995	0.722073	200.641	6.7949	13.2801	18.0902	14.3445	8.98287
LOC108181090	0.935005	2.39808	3.34882	0.716096	0.473932	NA	2.15743	2.54809	0	0.904511	0	0
znf1059	7.33942	2.39532	1.50545	1.5911	0.111586	NA	0	10.1924	26.5602	0.904511	5.7378	0.641634
LOC108183820	1.58134	2.39403	2.51617	0.951458	0.341372	NA	0	5.09618	2.84574	0.904511	0	0.641634
ftr70	2.8599	2.39261	2.10047	1.13908	0.25467	NA	2.15743	1.69873	10.4344	0	2.8689	0
vasna	10.5064	2.38807	1.185	2.01524	0.0438792	NA	17.2594	20.3847	15.1773	0	7.65041	2.56654
zgc:136605	42.1408	2.38621	1.08045	2.20853	0.0272074	0.747365	30.204	3.39745	178.333	20.8037	16.2571	3.8498
vtcn1	9.38445	2.38527	1.33499	1.78672	0.0739821	NA	2.15743	5.09618	39.8403	6.33157	0.956301	1.9249
si:dkey-253d23.10	10.9692	2.38514	1.17802	2.0247	0.0428981	NA	2.15743	34.8239	18.023	6.33157	1.9126	2.56654
LOC103908767	36.3145	2.38447	0.978734	2.43628	0.0148393	0.618936	103.557	13.5898	66.4005	4.52255	2.8689	26.9486
LOC103911048	14.4392	2.38442	0.970915	2.45585	0.0140552	NA	23.7317	24.6315	24.663	2.71353	1.9126	8.98287
si:dkey-93h22.4	1.88319	2.38319	2.65626	0.897198	0.369613	NA	0	0.849363	8.53721	0	1.9126	0
si:dkey-220f10.4	1.88319	2.38319	2.65626	0.897198	0.369613	NA	0	0.849363	8.53721	0	1.9126	0
tbx6	0.900258	2.38214	3.34372	0.712423	0.476203	NA	0	2.54809	1.89716	0	0.956301	0
tlr7	0.847813	2.38003	3.41601	0.696728	0.485973	NA	0	2.54809	1.89716	0	0	0.641634
muc5.1	2.04334	2.37968	2.56533	0.927634	0.353597	NA	0	0.849363	9.48578	0	0	1.9249
sall1b	1.69598	2.3783	2.82859	0.840806	0.400457	NA	8.62972	0	0	0.904511	0	0.641634
LOC101885876	1.86666	2.37178	2.6175	0.906123	0.364871	NA	0	1.69873	7.58863	0	1.9126	0
si:ch1073-165f9.2	58.4459	2.37046	0.894141	2.65111	0.00802285	0.520179	34.5189	29.7277	229.556	6.33157	22.9512	27.5903
znf1003	6.72743	2.36967	1.55416	1.52473	0.127328	NA	12.9446	9.34299	11.3829	0	6.69411	0
ttc39c	6.7395	2.36839	1.47073	1.61035	0.107322	NA	2.15743	22.0834	9.48578	5.42706	0	1.28327
cass4	2.5233	2.36686	2.12127	1.11577	0.264519	NA	0	5.94554	6.64005	0	1.9126	0.641634
LOC110437986	13.8676	2.36648	1.0581	2.23653	0.0253173	NA	8.62972	39.0707	21.8173	0.904511	7.65041	5.13307
ifnphi1	9.27793	2.36299	1.40767	1.67865	0.0932204	NA	2.15743	8.49363	36.046	0	1.9126	7.05797
LOC103909143	2.4274	2.36213	2.04369	1.15582	0.247755	NA	8.62972	0.849363	2.84574	0	0.956301	1.28327
arhgef40	1.81873	2.36168	2.27755	1.03694	0.299765	NA	2.15743	5.94554	0.948578	0.904511	0.956301	0
alg12	6.6082	2.36157	1.25075	1.88813	0.0590086	NA	8.62972	9.34299	15.1773	3.61804	0.956301	1.9249
cfhl3	69.7693	2.36059	0.903346	2.61316	0.00897094	0.536716	51.7783	276.892	21.8173	17.1857	10.5193	40.4229
LOC103911518	4.67678	2.35728	1.5825	1.48959	0.136331	NA	12.9446	7.64426	2.84574	2.71353	1.9126	0
LOC103908827	3.74985	2.35701	2.12257	1.11045	0.266805	NA	0	2.54809	16.1258	0	3.8252	0
LOC101885237	0.883722	2.35162	3.39456	0.692762	0.488459	NA	0	3.39745	0.948578	0	0.956301	0
LOC108180805	0.883722	2.35162	3.39456	0.692762	0.488459	NA	0	3.39745	0.948578	0	0.956301	0
LOC103910966	0.87509	2.35126	3.40628	0.690273	0.490022	NA	0	3.39745	0.948578	0.904511	0	0
LOC100332713	0.87509	2.35126	3.40628	0.690273	0.490022	NA	0	3.39745	0.948578	0.904511	0	0
LOC100538158	0.87509	2.35126	3.40628	0.690273	0.490022	NA	0	3.39745	0.948578	0.904511	0	0
si:dkey-16l2.17	0.831277	2.34941	3.4686	0.677338	0.498192	NA	0	3.39745	0.948578	0	0	0.641634
khdrbs3	0.831277	2.34941	3.4686	0.677338	0.498192	NA	0	3.39745	0.948578	0	0	0.641634
LOC110440089	2.41086	2.34797	2.02345	1.16038	0.245895	NA	8.62972	1.69873	1.89716	0	0.956301	1.28327
ckmb	334.285	2.34603	1.6911	1.38728	0.165356	0.992908	101.399	9.34299	1565.15	40.703	240.988	48.1225
LOC108182761	1.70461	2.34505	2.82366	0.8305	0.406256	NA	8.62972	0	0	0	0.956301	0.641634
LOC103911767	1.70461	2.34505	2.82366	0.8305	0.406256	NA	8.62972	0	0	0	0.956301	0.641634
pde8b	2.82499	2.34489	2.13542	1.0981	0.272162	NA	10.7871	3.39745	0	1.80902	0.956301	0
LOC100333218	2.76692	2.34229	2.26972	1.03197	0.302086	NA	0	4.24681	9.48578	0	2.8689	0
LOC103911752	17.7378	2.34096	1.03254	2.2672	0.0233782	0.729142	15.102	11.8911	61.6576	1.80902	11.4756	4.49144
LOC103909697	2.75038	2.3329	2.26642	1.02933	0.303323	NA	0	5.09618	8.53721	0	2.8689	0
slc4a10a	4.28477	2.32991	1.60311	1.45337	0.146122	NA	4.31486	6.7949	10.4344	0	0.956301	3.20817
mhc1zba	3499.17	2.32888	0.776319	2.9999	0.00270069	0.355166	3029.03	10106.6	4373.89	2579.66	264.895	640.992
LOC110437983	15.1632	2.32848	1.06632	2.18367	0.0289868	NA	8.62972	28.8783	37.9431	7.23609	7.65041	0.641634
sema3bl	3.29055	2.32783	1.87655	1.24049	0.214795	NA	0	14.4392	1.89716	1.80902	0.956301	0.641634
qrfp	1.75881	2.3275	2.45478	0.948151	0.343053	NA	0	6.7949	1.89716	0.904511	0.956301	0
zgc:123299	259.999	2.32744	0.821713	2.83243	0.00461961	0.44412	1070.08	146.09	85.3721	95.8781	63.1159	99.4532
nitr3a	7.11654	2.32566	1.63065	1.42621	0.153807	NA	0	22.0834	13.2801	0	6.69411	0.641634
LOC103911066	1.73364	2.32423	2.71512	0.856031	0.391981	NA	0	7.64426	0.948578	1.80902	0	0
LOC101883052	2.60487	2.32313	1.96225	1.18392	0.236447	NA	8.62972	2.54809	1.89716	0	1.9126	0.641634
cyp2x9	78.4359	2.32155	0.827333	2.80606	0.00501511	0.450777	228.687	97.6767	66.4005	3.61804	30.6016	43.6311
LOC110439631	2.72002	2.32126	1.9065	1.21755	0.223394	NA	4.31486	2.54809	6.64005	0.904511	1.9126	0
hbl4	59.6735	2.31864	0.592733	3.91177	9.16e-05	0.0580553	110.029	100.225	88.2178	19.8992	17.2134	22.4572
rbpjl	5.55409	2.3166	1.395	1.66065	0.0967847	NA	2.15743	9.34299	16.1258	0.904511	2.8689	1.9249
LOC110438440	1.52246	2.31482	2.87362	0.805543	0.420506	NA	0	0	7.58863	0.904511	0	0.641634
maptb	2.74686	2.31482	1.88918	1.22531	0.220459	NA	6.47229	3.39745	3.79431	0.904511	1.9126	0
LOC101885864	1.32055	2.31272	3.29489	0.70191	0.482735	NA	0	0	6.64005	0	0	1.28327
th2	7.95387	2.31099	1.57398	1.46825	0.142037	NA	15.102	24.6315	0	0	4.7815	3.20817
LOC108190435	0.867186	2.31044	3.81426	0.605737	0.544689	NA	0	4.24681	0	0	0.956301	0
trem2	0.867186	2.31044	3.81426	0.605737	0.544689	NA	0	4.24681	0	0	0.956301	0
LOC101886478	0.858554	2.31011	3.8284	0.603413	0.546234	NA	0	4.24681	0	0.904511	0	0
nnr	0.858554	2.31011	3.8284	0.603413	0.546234	NA	0	4.24681	0	0.904511	0	0
zgc:174680	0.858554	2.31011	3.8284	0.603413	0.546234	NA	0	4.24681	0	0.904511	0	0
LOC103909401	5.37702	2.30996	1.76639	1.30773	0.190965	NA	0	23.7822	2.84574	1.80902	3.8252	0
LOC101882767	0.814741	2.30841	3.90367	0.591344	0.55429	NA	0	4.24681	0	0	0	0.641634
LOC110439836	0.814741	2.30841	3.90367	0.591344	0.55429	NA	0	4.24681	0	0	0	0.641634
spred3	0.814741	2.30841	3.90367	0.591344	0.55429	NA	0	4.24681	0	0	0	0.641634
gria1b	0.814741	2.30841	3.90367	0.591344	0.55429	NA	0	4.24681	0	0	0	0.641634
si:dkey-96n2.3	0.814741	2.30841	3.90367	0.591344	0.55429	NA	0	4.24681	0	0	0	0.641634
vwa3a	1.91515	2.30456	2.68948	0.856879	0.391512	NA	8.62972	0	0.948578	0	1.9126	0
LOC100331689	1.50593	2.30233	2.61867	0.879196	0.379295	NA	0	0.849363	6.64005	0.904511	0	0.641634
LOC110437939	1.50593	2.30233	2.61867	0.879196	0.379295	NA	0	0.849363	6.64005	0.904511	0	0.641634
zgc:172014	20.6243	2.30216	1.04331	2.20659	0.0273426	0.747365	8.62972	23.7822	70.1948	15.3767	1.9126	3.8498
wasf3a	1.54037	2.3021	2.85703	0.805765	0.420378	NA	0	7.64426	0	0	0.956301	0.641634
rad9b	3.40616	2.302	1.92781	1.1941	0.232439	NA	10.7871	1.69873	4.74289	0	0	3.20817
nkl.2	10.8289	2.30151	1.11018	2.07311	0.0381625	NA	28.0466	4.24681	21.8173	5.42706	2.8689	2.56654
LOC563780	20.5013	2.29924	0.87424	2.62998	0.00853888	0.526487	32.3614	25.4809	44.5832	9.04511	1.9126	9.62451
cacna1aa	4.40232	2.29636	1.59429	1.44036	0.149764	NA	2.15743	9.34299	10.4344	0	1.9126	2.56654
adra2da	2.25796	2.29503	2.01953	1.13642	0.255781	NA	4.31486	5.09618	1.89716	0	0.956301	1.28327
si:dkey-3n22.9	11.0191	2.29358	1.55266	1.47719	0.139623	NA	2.15743	13.5898	38.8917	0	11.4756	0
si:ch211-260e23.9	85.601	2.29097	0.724905	3.16038	0.00157564	0.27411	286.938	74.7439	65.4519	18.9947	33.4705	34.0066
si:ch1073-340i21.1	1860.36	2.28656	0.864964	2.64353	0.00820467	0.526487	459.532	2586.31	6216.98	257.786	1404.81	236.763
zgc:171497	17.7421	2.28368	1.22222	1.86847	0.0616964	0.915376	10.7871	45.8656	31.3031	0	17.2134	1.28327
LOC110439115	2.68527	2.28308	2.10812	1.08299	0.278812	NA	2.15743	2.54809	8.53721	0	2.8689	0
LOC110439785	0.316193	2.27706	4.03543	0.564268	0.572572	NA	0	0	1.89716	0	0	0
LOC103912018	0.316193	2.27706	4.03543	0.564268	0.572572	NA	0	0	1.89716	0	0	0
trnai-aau	0.316193	2.27706	4.03543	0.564268	0.572572	NA	0	0	1.89716	0	0	0
trnam-cau	0.316193	2.27706	4.03543	0.564268	0.572572	NA	0	0	1.89716	0	0	0
LOC101885528	0.316193	2.27706	4.03543	0.564268	0.572572	NA	0	0	1.89716	0	0	0
calhm1	0.316193	2.27706	4.03543	0.564268	0.572572	NA	0	0	1.89716	0	0	0
LOC110439930	0.316193	2.27706	4.03543	0.564268	0.572572	NA	0	0	1.89716	0	0	0
LOC103910155	0.316193	2.27706	4.03543	0.564268	0.572572	NA	0	0	1.89716	0	0	0
LOC101882242	0.316193	2.27706	4.03543	0.564268	0.572572	NA	0	0	1.89716	0	0	0
LOC101884644	0.316193	2.27706	4.03543	0.564268	0.572572	NA	0	0	1.89716	0	0	0
LOC101886979	0.316193	2.27706	4.03543	0.564268	0.572572	NA	0	0	1.89716	0	0	0
LOC792447	0.316193	2.27706	4.03543	0.564268	0.572572	NA	0	0	1.89716	0	0	0
LOC101883627	0.316193	2.27706	4.03543	0.564268	0.572572	NA	0	0	1.89716	0	0	0
trnay-gua	0.316193	2.27706	4.03543	0.564268	0.572572	NA	0	0	1.89716	0	0	0
LOC108183290	0.316193	2.27706	4.03543	0.564268	0.572572	NA	0	0	1.89716	0	0	0
LOC103910453	0.316193	2.27706	4.03543	0.564268	0.572572	NA	0	0	1.89716	0	0	0
b4galnt3a	0.316193	2.27706	4.03543	0.564268	0.572572	NA	0	0	1.89716	0	0	0
LOC110439436	0.316193	2.27706	4.03543	0.564268	0.572572	NA	0	0	1.89716	0	0	0
LOC100536867	0.316193	2.27706	4.03543	0.564268	0.572572	NA	0	0	1.89716	0	0	0
LOC103910528	0.316193	2.27706	4.03543	0.564268	0.572572	NA	0	0	1.89716	0	0	0
LOC110439467	0.316193	2.27706	4.03543	0.564268	0.572572	NA	0	0	1.89716	0	0	0
LOC108183672	0.316193	2.27706	4.03543	0.564268	0.572572	NA	0	0	1.89716	0	0	0
LOC103910630	0.316193	2.27706	4.03543	0.564268	0.572572	NA	0	0	1.89716	0	0	0
LOC101884862	0.316193	2.27706	4.03543	0.564268	0.572572	NA	0	0	1.89716	0	0	0
LOC110439581	0.316193	2.27706	4.03543	0.564268	0.572572	NA	0	0	1.89716	0	0	0
LOC108183928	0.316193	2.27706	4.03543	0.564268	0.572572	NA	0	0	1.89716	0	0	0
LOC103910894	0.316193	2.27706	4.03543	0.564268	0.572572	NA	0	0	1.89716	0	0	0
si:cabz01023700.1	0.316193	2.27706	4.03543	0.564268	0.572572	NA	0	0	1.89716	0	0	0
zdhhc15a	0.316193	2.27706	4.03543	0.564268	0.572572	NA	0	0	1.89716	0	0	0
si:ch211-137i24.12	0.316193	2.27706	4.03543	0.564268	0.572572	NA	0	0	1.89716	0	0	0
si:ch211-48m9.1	0.316193	2.27706	4.03543	0.564268	0.572572	NA	0	0	1.89716	0	0	0
LOC103911097	0.316193	2.27706	4.03543	0.564268	0.572572	NA	0	0	1.89716	0	0	0
LOC103911146	0.316193	2.27706	4.03543	0.564268	0.572572	NA	0	0	1.89716	0	0	0
LOC101882981	0.316193	2.27706	4.03543	0.564268	0.572572	NA	0	0	1.89716	0	0	0
dmrt2b	0.316193	2.27706	4.03543	0.564268	0.572572	NA	0	0	1.89716	0	0	0
LOC108190774	0.316193	2.27706	4.03543	0.564268	0.572572	NA	0	0	1.89716	0	0	0
si:ch211-150g13.3	0.316193	2.27706	4.03543	0.564268	0.572572	NA	0	0	1.89716	0	0	0
pgm5	0.316193	2.27706	4.03543	0.564268	0.572572	NA	0	0	1.89716	0	0	0
LOC103911643	0.316193	2.27706	4.03543	0.564268	0.572572	NA	0	0	1.89716	0	0	0
LOC103911648	0.316193	2.27706	4.03543	0.564268	0.572572	NA	0	0	1.89716	0	0	0
arhgap20	0.316193	2.27706	4.03543	0.564268	0.572572	NA	0	0	1.89716	0	0	0
slc25a6	0.316193	2.27706	4.03543	0.564268	0.572572	NA	0	0	1.89716	0	0	0
dmtn	0.316193	2.27706	4.03543	0.564268	0.572572	NA	0	0	1.89716	0	0	0
LOC559907	0.316193	2.27706	4.03543	0.564268	0.572572	NA	0	0	1.89716	0	0	0
si:dkey-23f9.9	0.316193	2.27706	4.03543	0.564268	0.572572	NA	0	0	1.89716	0	0	0
nhsb	0.316193	2.27706	4.03543	0.564268	0.572572	NA	0	0	1.89716	0	0	0
hoxb6b	0.316193	2.27706	4.03543	0.564268	0.572572	NA	0	0	1.89716	0	0	0
si:ch211-225b10.1	0.316193	2.27706	4.03543	0.564268	0.572572	NA	0	0	1.89716	0	0	0
pbld2	0.316193	2.27706	4.03543	0.564268	0.572572	NA	0	0	1.89716	0	0	0
LOC110440182	0.316193	2.27706	4.03543	0.564268	0.572572	NA	0	0	1.89716	0	0	0
gdf10a	0.316193	2.27706	4.03543	0.564268	0.572572	NA	0	0	1.89716	0	0	0
p2rx3a	0.316193	2.27706	4.03543	0.564268	0.572572	NA	0	0	1.89716	0	0	0
LOC108179343	0.316193	2.27706	4.03543	0.564268	0.572572	NA	0	0	1.89716	0	0	0
LOC110437970	0.316193	2.27706	4.03543	0.564268	0.572572	NA	0	0	1.89716	0	0	0
LOC110437991	0.316193	2.27706	4.03543	0.564268	0.572572	NA	0	0	1.89716	0	0	0
LOC101885117	0.316193	2.27706	4.03543	0.564268	0.572572	NA	0	0	1.89716	0	0	0
LOC110438060	0.316193	2.27706	4.03543	0.564268	0.572572	NA	0	0	1.89716	0	0	0
pimr168	0.316193	2.27706	4.03543	0.564268	0.572572	NA	0	0	1.89716	0	0	0
LOC100331968	0.316193	2.27706	4.03543	0.564268	0.572572	NA	0	0	1.89716	0	0	0
LOC110438050	0.316193	2.27706	4.03543	0.564268	0.572572	NA	0	0	1.89716	0	0	0
LOC110438120	0.316193	2.27706	4.03543	0.564268	0.572572	NA	0	0	1.89716	0	0	0
si:ch211-80h18.1	0.316193	2.27706	4.03543	0.564268	0.572572	NA	0	0	1.89716	0	0	0
LOC108180275	0.316193	2.27706	4.03543	0.564268	0.572572	NA	0	0	1.89716	0	0	0
LOC103909418	0.316193	2.27706	4.03543	0.564268	0.572572	NA	0	0	1.89716	0	0	0
nsmfa	0.316193	2.27706	4.03543	0.564268	0.572572	NA	0	0	1.89716	0	0	0
LOC103909466	0.316193	2.27706	4.03543	0.564268	0.572572	NA	0	0	1.89716	0	0	0
ncanb	0.316193	2.27706	4.03543	0.564268	0.572572	NA	0	0	1.89716	0	0	0
baiap2l2b	0.316193	2.27706	4.03543	0.564268	0.572572	NA	0	0	1.89716	0	0	0
LOC101886822	0.316193	2.27706	4.03543	0.564268	0.572572	NA	0	0	1.89716	0	0	0
LOC101886435	0.316193	2.27706	4.03543	0.564268	0.572572	NA	0	0	1.89716	0	0	0
LOC103909741	0.316193	2.27706	4.03543	0.564268	0.572572	NA	0	0	1.89716	0	0	0
klhl40b	0.316193	2.27706	4.03543	0.564268	0.572572	NA	0	0	1.89716	0	0	0
cebp1	0.316193	2.27706	4.03543	0.564268	0.572572	NA	0	0	1.89716	0	0	0
LOC101884131	0.316193	2.27706	4.03543	0.564268	0.572572	NA	0	0	1.89716	0	0	0
tnni2a.2	0.316193	2.27706	4.03543	0.564268	0.572572	NA	0	0	1.89716	0	0	0
LOC103909877	0.316193	2.27706	4.03543	0.564268	0.572572	NA	0	0	1.89716	0	0	0
im:7142016	0.316193	2.27706	4.03543	0.564268	0.572572	NA	0	0	1.89716	0	0	0
LOC108182496	0.316193	2.27706	4.03543	0.564268	0.572572	NA	0	0	1.89716	0	0	0
LOC100537389	0.316193	2.27706	4.03543	0.564268	0.572572	NA	0	0	1.89716	0	0	0
LOC108182684	0.316193	2.27706	4.03543	0.564268	0.572572	NA	0	0	1.89716	0	0	0
LOC103910027	0.316193	2.27706	4.03543	0.564268	0.572572	NA	0	0	1.89716	0	0	0
si:rp71-36n21.1	0.316193	2.27706	4.03543	0.564268	0.572572	NA	0	0	1.89716	0	0	0
LOC110438805	0.316193	2.27706	4.03543	0.564268	0.572572	NA	0	0	1.89716	0	0	0
LOC110438829	0.316193	2.27706	4.03543	0.564268	0.572572	NA	0	0	1.89716	0	0	0
LOC110438844	0.316193	2.27706	4.03543	0.564268	0.572572	NA	0	0	1.89716	0	0	0
zgc:173425	0.316193	2.27706	4.03543	0.564268	0.572572	NA	0	0	1.89716	0	0	0
LOC101887156	1.91105	2.27395	2.56257	0.88737	0.37488	NA	0	7.64426	1.89716	0	0	1.9249
tas2r202	1.51456	2.27115	2.61354	0.868992	0.384852	NA	0	0.849363	6.64005	0	0.956301	0.641634
urgcp	4.21014	2.27095	1.64562	1.38	0.167588	NA	4.31486	5.09618	11.3829	0	3.8252	0.641634
si:dkeyp-11e3.1	3.55869	2.26844	2.11812	1.07097	0.284183	NA	0	4.24681	13.2801	0	3.8252	0
LOC100000752	2.46258	2.26824	2.03679	1.11364	0.265436	NA	8.62972	0.849363	2.84574	1.80902	0	0.641634
tceanc	2.65843	2.2668	2.34727	0.965716	0.334187	NA	0	1.69873	11.3829	0	2.8689	0
LOC110438369	6.18876	2.26625	1.51739	1.49352	0.135302	NA	4.31486	19.5353	6.64005	0.904511	5.7378	0
LOC110438012	4.17299	2.26236	1.895	1.19386	0.232533	NA	0	2.54809	18.023	0	3.8252	0.641634
LOC110439550	1.69993	2.25998	2.48346	0.910013	0.362815	NA	0	1.69873	6.64005	0.904511	0.956301	0
LOC566136	9.20947	2.25642	1.10754	2.03732	0.0416177	NA	17.2594	9.34299	18.9716	3.61804	4.7815	1.28327
slc18a3a	3.11132	2.25368	1.73913	1.29587	0.195022	NA	8.62972	5.94554	0.948578	0.904511	0.956301	1.28327
zbtb20	3.20826	2.25272	1.68332	1.33826	0.180811	NA	2.15743	5.09618	8.53721	0.904511	1.9126	0.641634
LOC100535167	11006.1	2.25261	0.812284	2.77318	0.00555119	0.450902	16998.4	30708.7	6876.24	761.598	1915.47	8776.27
nid1b	2.65029	2.25218	2.35213	0.957507	0.338312	NA	10.7871	2.54809	0	0	0	2.56654
hspb15	7.07455	2.2512	1.41764	1.58798	0.11229	NA	8.62972	11.0417	15.1773	0.904511	6.69411	0
hoxc6b	17.8711	2.2485	1.2161	1.84895	0.0644653	0.916426	12.9446	29.7277	45.5318	1.80902	17.2134	0
LOC101885678	4.11611	2.24712	1.84314	1.21918	0.222777	NA	0	13.5898	6.64005	0	3.8252	0.641634
LOC108179079	1.92862	2.24686	2.37497	0.946058	0.344119	NA	2.15743	0.849363	6.64005	0	0	1.9249
LOC101885244	3.52969	2.24577	1.91223	1.17442	0.240226	NA	4.31486	10.1924	2.84574	0	3.8252	0
hs3st1l2	8.06825	2.24545	1.26291	1.77799	0.0754049	NA	21.5743	2.54809	16.1258	2.71353	0.956301	4.49144
tnnt3b	84.3527	2.24541	1.11498	2.01386	0.0440243	0.850863	40.9912	16.1379	360.46	2.71353	75.5478	10.2661
LOC110438310	5.61086	2.24426	1.37213	1.6356	0.101923	NA	8.62972	5.09618	14.2287	0.904511	0.956301	3.8498
LOC100334908	13929.4	2.24423	0.65703	3.41572	0.000636146	0.201901	44294.2	10499.8	14217.3	2773.23	7352.04	4440.11
ankmy1	6.22223	2.24331	1.65299	1.35712	0.174743	NA	6.47229	4.24681	19.9201	0	6.69411	0
xkr7	2.28906	2.24327	2.28442	0.981984	0.326108	NA	0	0.849363	10.4344	1.80902	0	0.641634
LOC100535121	11.4349	2.2425	1.06633	2.103	0.0354655	NA	32.3614	18.686	5.69147	4.52255	4.7815	2.56654
LOC110439204	7.74086	2.24194	1.39119	1.61153	0.107065	NA	10.7871	9.34299	18.023	0	7.65041	0.641634
zgc:173716	3.23343	2.23751	1.81208	1.23478	0.216914	NA	2.15743	4.24681	9.48578	0	2.8689	0.641634
si:ch211-198g14.2	17.8802	2.23322	1.45813	1.53157	0.125629	0.992908	4.31486	21.2341	62.6062	0	19.126	0
si:ch73-51i5.2	2.35898	2.23236	2.07559	1.07553	0.282138	NA	2.15743	8.49363	0.948578	0	1.9126	0.641634
si:rp71-81e14.2	55.7949	2.23124	0.923284	2.41663	0.0156649	0.624011	25.8891	80.6895	168.847	5.42706	46.8587	7.05797
LOC100003704	1.73437	2.22977	3.00803	0.741273	0.458528	NA	0	8.49363	0	0	1.9126	0
chst2b	7.94196	2.22748	1.37812	1.61632	0.106026	NA	21.5743	3.39745	14.2287	2.71353	5.7378	0
bnipl	1.73541	2.22736	2.42275	0.919349	0.357913	NA	2.15743	2.54809	3.79431	0	1.9126	0
LOC100001550	0.299657	2.22546	4.0381	0.551117	0.581554	NA	0	0.849363	0.948578	0	0	0
aire	0.299657	2.22546	4.0381	0.551117	0.581554	NA	0	0.849363	0.948578	0	0	0
ghrhra	0.299657	2.22546	4.0381	0.551117	0.581554	NA	0	0.849363	0.948578	0	0	0
LOC110439419	0.299657	2.22546	4.0381	0.551117	0.581554	NA	0	0.849363	0.948578	0	0	0
gpr37b	0.299657	2.22546	4.0381	0.551117	0.581554	NA	0	0.849363	0.948578	0	0	0
drd4-rs	0.299657	2.22546	4.0381	0.551117	0.581554	NA	0	0.849363	0.948578	0	0	0
LOC103910576	0.299657	2.22546	4.0381	0.551117	0.581554	NA	0	0.849363	0.948578	0	0	0
zgc:174650	0.299657	2.22546	4.0381	0.551117	0.581554	NA	0	0.849363	0.948578	0	0	0
LOC100536609	0.299657	2.22546	4.0381	0.551117	0.581554	NA	0	0.849363	0.948578	0	0	0
LOC110437841	0.299657	2.22546	4.0381	0.551117	0.581554	NA	0	0.849363	0.948578	0	0	0
LOC101886291	0.299657	2.22546	4.0381	0.551117	0.581554	NA	0	0.849363	0.948578	0	0	0
LOC101882320	0.299657	2.22546	4.0381	0.551117	0.581554	NA	0	0.849363	0.948578	0	0	0
LOC103910859	0.299657	2.22546	4.0381	0.551117	0.581554	NA	0	0.849363	0.948578	0	0	0
LOC110439587	0.299657	2.22546	4.0381	0.551117	0.581554	NA	0	0.849363	0.948578	0	0	0
LOC108183940	0.299657	2.22546	4.0381	0.551117	0.581554	NA	0	0.849363	0.948578	0	0	0
slc2a11b	0.299657	2.22546	4.0381	0.551117	0.581554	NA	0	0.849363	0.948578	0	0	0
LOC101885998	0.299657	2.22546	4.0381	0.551117	0.581554	NA	0	0.849363	0.948578	0	0	0
or137-8	0.299657	2.22546	4.0381	0.551117	0.581554	NA	0	0.849363	0.948578	0	0	0
si:dkey-83f18.11	0.299657	2.22546	4.0381	0.551117	0.581554	NA	0	0.849363	0.948578	0	0	0
znf608	0.299657	2.22546	4.0381	0.551117	0.581554	NA	0	0.849363	0.948578	0	0	0
es1	0.299657	2.22546	4.0381	0.551117	0.581554	NA	0	0.849363	0.948578	0	0	0
nppb	0.299657	2.22546	4.0381	0.551117	0.581554	NA	0	0.849363	0.948578	0	0	0
LOC101884782	0.299657	2.22546	4.0381	0.551117	0.581554	NA	0	0.849363	0.948578	0	0	0
hrh1	0.299657	2.22546	4.0381	0.551117	0.581554	NA	0	0.849363	0.948578	0	0	0
LOC110440173	0.299657	2.22546	4.0381	0.551117	0.581554	NA	0	0.849363	0.948578	0	0	0
LOC108192150	0.299657	2.22546	4.0381	0.551117	0.581554	NA	0	0.849363	0.948578	0	0	0
LOC108179216	0.299657	2.22546	4.0381	0.551117	0.581554	NA	0	0.849363	0.948578	0	0	0
LOC110438987	0.299657	2.22546	4.0381	0.551117	0.581554	NA	0	0.849363	0.948578	0	0	0
LOC103908896	0.299657	2.22546	4.0381	0.551117	0.581554	NA	0	0.849363	0.948578	0	0	0
LOC100007883	0.299657	2.22546	4.0381	0.551117	0.581554	NA	0	0.849363	0.948578	0	0	0
LOC101885083	0.299657	2.22546	4.0381	0.551117	0.581554	NA	0	0.849363	0.948578	0	0	0
LOC101884596	0.299657	2.22546	4.0381	0.551117	0.581554	NA	0	0.849363	0.948578	0	0	0
LOC101883985	0.299657	2.22546	4.0381	0.551117	0.581554	NA	0	0.849363	0.948578	0	0	0
LOC103909219	0.299657	2.22546	4.0381	0.551117	0.581554	NA	0	0.849363	0.948578	0	0	0
si:dkey-177p2.18	0.299657	2.22546	4.0381	0.551117	0.581554	NA	0	0.849363	0.948578	0	0	0
LOC108180313	0.299657	2.22546	4.0381	0.551117	0.581554	NA	0	0.849363	0.948578	0	0	0
defbl1	0.299657	2.22546	4.0381	0.551117	0.581554	NA	0	0.849363	0.948578	0	0	0
si:ch73-256j6.4	0.299657	2.22546	4.0381	0.551117	0.581554	NA	0	0.849363	0.948578	0	0	0
LOC108181183	0.299657	2.22546	4.0381	0.551117	0.581554	NA	0	0.849363	0.948578	0	0	0
LOC108182721	0.299657	2.22546	4.0381	0.551117	0.581554	NA	0	0.849363	0.948578	0	0	0
LOC103909982	0.299657	2.22546	4.0381	0.551117	0.581554	NA	0	0.849363	0.948578	0	0	0
LOC799502	0.299657	2.22546	4.0381	0.551117	0.581554	NA	0	0.849363	0.948578	0	0	0
LOC110438773	0.299657	2.22546	4.0381	0.551117	0.581554	NA	0	0.849363	0.948578	0	0	0
LOC110438857	0.299657	2.22546	4.0381	0.551117	0.581554	NA	0	0.849363	0.948578	0	0	0
LOC110439022	0.299657	2.22546	4.0381	0.551117	0.581554	NA	0	0.849363	0.948578	0	0	0
l3mbtl1	14.4275	2.2246	1.21007	1.8384	0.0660029	NA	58.2506	5.09618	8.53721	0.904511	2.8689	10.9078
gpx3	12.241	2.22183	1.25597	1.76902	0.0768899	NA	10.7871	47.5643	1.89716	9.04511	2.8689	1.28327
sult2st3	16.3317	2.2217	0.988374	2.24784	0.0245866	NA	21.5743	35.6732	23.7145	4.52255	0.956301	11.5494
LOC110438259	3.18279	2.22005	2.01192	1.10345	0.269831	NA	0	12.7404	2.84574	0	2.8689	0.641634
cd5	23.8189	2.21942	0.982239	2.25955	0.0238489	0.72941	38.8337	25.4809	53.1204	0.904511	20.0823	4.49144
hoxd4a	5.53687	2.21848	1.30482	1.70022	0.089089	NA	8.62972	11.0417	7.58863	1.80902	2.8689	1.28327
hoxb4a	7.61984	2.21703	1.38433	1.60152	0.109263	NA	15.102	11.0417	11.3829	7.23609	0.956301	0
golim4b	7.06256	2.21691	1.41861	1.56273	0.118115	NA	0	11.8911	22.7659	4.52255	1.9126	1.28327
LOC101884546	2.46647	2.21632	2.42105	0.915435	0.359963	NA	0	0.849363	11.3829	0	0	2.56654
LOC103909536	2.85053	2.21181	1.91541	1.15475	0.248193	NA	8.62972	0.849363	4.74289	0	0.956301	1.9249
LOC101885698	1.71887	2.21125	2.42837	0.910593	0.36251	NA	2.15743	3.39745	2.84574	0	1.9126	0
dfnb31a	3.16896	2.21099	1.7052	1.29661	0.194764	NA	4.31486	9.34299	1.89716	0.904511	1.9126	0.641634
crabp2a	7.0925	2.2088	1.44087	1.53296	0.125286	NA	8.62972	2.54809	23.7145	0	5.7378	1.9249
snx8b	1.73979	2.20867	3.05304	0.723434	0.469414	NA	8.62972	0	0	1.80902	0	0
zgc:171713	5.24872	2.20814	1.75185	1.26046	0.207502	NA	19.4169	0	6.64005	0	2.8689	2.56654
cabz01093075.1	13.3143	2.20715	1.0432	2.11575	0.0343657	NA	19.4169	28.8783	17.0744	2.71353	10.5193	1.28327
LOC100536506	0.826082	2.20438	3.93032	0.560867	0.574889	NA	4.31486	0	0	0	0	0.641634
LOC103910488	0.826082	2.20438	3.93032	0.560867	0.574889	NA	4.31486	0	0	0	0	0.641634
b3gat1a	0.826082	2.20438	3.93032	0.560867	0.574889	NA	4.31486	0	0	0	0	0.641634
LOC100537361	1.44841	2.20244	2.58375	0.852422	0.39398	NA	0	4.24681	2.84574	0	0.956301	0.641634
si:dkeyp-73d8.5	3.1613	2.2024	1.95906	1.12421	0.260922	NA	6.47229	1.69873	7.58863	0	0	3.20817
LOC110439899	0.869895	2.20081	3.85728	0.570559	0.568298	NA	4.31486	0	0	0.904511	0	0
LOC103911970	0.869895	2.20081	3.85728	0.570559	0.568298	NA	4.31486	0	0	0.904511	0	0
LOC103910489	1.69203	2.20074	2.67584	0.822449	0.410822	NA	0	2.54809	5.69147	0	1.9126	0
si:ch211-205j18.1	0.878526	2.20011	3.84356	0.572416	0.56704	NA	4.31486	0	0	0	0.956301	0
si:ch211-113a14.28	0.878526	2.20011	3.84356	0.572416	0.56704	NA	4.31486	0	0	0	0.956301	0
LOC110438627	0.878526	2.20011	3.84356	0.572416	0.56704	NA	4.31486	0	0	0	0.956301	0
bivm	1.63379	2.19706	2.48838	0.88293	0.377274	NA	0	5.09618	2.84574	0.904511	0.956301	0
LOC108181585	5.07804	2.192	1.54062	1.4228	0.154793	NA	0	14.4392	10.4344	2.71353	0.956301	1.9249
LOC101884194	2.86239	2.19167	1.93678	1.1316	0.257801	NA	0	1.69873	12.3315	0.904511	0.956301	1.28327
si:dkeyp-85e10.1	11.8589	2.1906	1.46094	1.49944	0.133759	NA	2.15743	8.49363	47.4289	0	12.4319	0.641634
LOC101886706	3.30168	2.18484	1.8135	1.20476	0.228295	NA	2.15743	2.54809	11.3829	1.80902	1.9126	0
si:dkey-114c15.7	13.9523	2.1843	0.940628	2.32217	0.0202236	NA	25.8891	24.6315	18.023	2.71353	8.60671	3.8498
igl3v2	10.2206	2.17968	1.46612	1.4867	0.137094	NA	36.6763	13.5898	0	1.80902	8.60671	0.641634
LOC110439160	2.88755	2.17815	2.11483	1.02994	0.303039	NA	0	0.849363	13.2801	0	1.9126	1.28327
zgc:77739	644.851	2.17801	0.827726	2.63132	0.00850538	0.526487	442.273	136.747	2589.62	274.067	194.129	232.271
cyp8b1	790.338	2.17607	0.670615	3.24489	0.00117495	0.255919	1357.02	395.803	2130.51	185.425	218.993	454.277
LOC110438216	7.51143	2.1754	1.39443	1.56006	0.118746	NA	15.102	9.34299	12.3315	0	7.65041	0.641634
klf7a	0.283121	2.17197	4.04096	0.53749	0.590929	NA	0	1.69873	0	0	0	0
trnar-ucu	0.283121	2.17197	4.04096	0.53749	0.590929	NA	0	1.69873	0	0	0	0
LOC101885315	0.283121	2.17197	4.04096	0.53749	0.590929	NA	0	1.69873	0	0	0	0
LOC108179505	0.283121	2.17197	4.04096	0.53749	0.590929	NA	0	1.69873	0	0	0	0
lrrc24	0.283121	2.17197	4.04096	0.53749	0.590929	NA	0	1.69873	0	0	0	0
LOC100004545	0.283121	2.17197	4.04096	0.53749	0.590929	NA	0	1.69873	0	0	0	0
pax10	0.283121	2.17197	4.04096	0.53749	0.590929	NA	0	1.69873	0	0	0	0
ighd	0.283121	2.17197	4.04096	0.53749	0.590929	NA	0	1.69873	0	0	0	0
LOC101882164	0.283121	2.17197	4.04096	0.53749	0.590929	NA	0	1.69873	0	0	0	0
LOC110437838	0.283121	2.17197	4.04096	0.53749	0.590929	NA	0	1.69873	0	0	0	0
si:dkey-11l22.1	0.283121	2.17197	4.04096	0.53749	0.590929	NA	0	1.69873	0	0	0	0
LOC103910699	0.283121	2.17197	4.04096	0.53749	0.590929	NA	0	1.69873	0	0	0	0
LOC110439549	0.283121	2.17197	4.04096	0.53749	0.590929	NA	0	1.69873	0	0	0	0
LOC570694	0.283121	2.17197	4.04096	0.53749	0.590929	NA	0	1.69873	0	0	0	0
LOC108183342	0.283121	2.17197	4.04096	0.53749	0.590929	NA	0	1.69873	0	0	0	0
glmnb	0.283121	2.17197	4.04096	0.53749	0.590929	NA	0	1.69873	0	0	0	0
mir31	0.283121	2.17197	4.04096	0.53749	0.590929	NA	0	1.69873	0	0	0	0
LOC103911635	0.283121	2.17197	4.04096	0.53749	0.590929	NA	0	1.69873	0	0	0	0
LOC108191316	0.283121	2.17197	4.04096	0.53749	0.590929	NA	0	1.69873	0	0	0	0
mab21l3	0.283121	2.17197	4.04096	0.53749	0.590929	NA	0	1.69873	0	0	0	0
si:ch211-57m13.9	0.283121	2.17197	4.04096	0.53749	0.590929	NA	0	1.69873	0	0	0	0
LOC103911723	0.283121	2.17197	4.04096	0.53749	0.590929	NA	0	1.69873	0	0	0	0
LOC101883380	0.283121	2.17197	4.04096	0.53749	0.590929	NA	0	1.69873	0	0	0	0
LOC101886158	0.283121	2.17197	4.04096	0.53749	0.590929	NA	0	1.69873	0	0	0	0
cyp1b1	0.283121	2.17197	4.04096	0.53749	0.590929	NA	0	1.69873	0	0	0	0
LOC108192077	0.283121	2.17197	4.04096	0.53749	0.590929	NA	0	1.69873	0	0	0	0
LOC110437922	0.283121	2.17197	4.04096	0.53749	0.590929	NA	0	1.69873	0	0	0	0
LOC101883668	0.283121	2.17197	4.04096	0.53749	0.590929	NA	0	1.69873	0	0	0	0
grik2	0.283121	2.17197	4.04096	0.53749	0.590929	NA	0	1.69873	0	0	0	0
lingo4b	0.283121	2.17197	4.04096	0.53749	0.590929	NA	0	1.69873	0	0	0	0
LOC108179630	0.283121	2.17197	4.04096	0.53749	0.590929	NA	0	1.69873	0	0	0	0
LOC110438001	0.283121	2.17197	4.04096	0.53749	0.590929	NA	0	1.69873	0	0	0	0
zmp:0000000951	0.283121	2.17197	4.04096	0.53749	0.590929	NA	0	1.69873	0	0	0	0
LOC110438019	0.283121	2.17197	4.04096	0.53749	0.590929	NA	0	1.69873	0	0	0	0
LOC101886755	0.283121	2.17197	4.04096	0.53749	0.590929	NA	0	1.69873	0	0	0	0
mapk8ip2	0.283121	2.17197	4.04096	0.53749	0.590929	NA	0	1.69873	0	0	0	0
si:ch211-219a15.4	0.283121	2.17197	4.04096	0.53749	0.590929	NA	0	1.69873	0	0	0	0
lim2.4	0.283121	2.17197	4.04096	0.53749	0.590929	NA	0	1.69873	0	0	0	0
LOC101885580	0.283121	2.17197	4.04096	0.53749	0.590929	NA	0	1.69873	0	0	0	0
LOC110438187	0.283121	2.17197	4.04096	0.53749	0.590929	NA	0	1.69873	0	0	0	0
LOC101883834	0.283121	2.17197	4.04096	0.53749	0.590929	NA	0	1.69873	0	0	0	0
LOC108180776	0.283121	2.17197	4.04096	0.53749	0.590929	NA	0	1.69873	0	0	0	0
LOC100536928	0.283121	2.17197	4.04096	0.53749	0.590929	NA	0	1.69873	0	0	0	0
phka1b	0.283121	2.17197	4.04096	0.53749	0.590929	NA	0	1.69873	0	0	0	0
LOC101884910	0.283121	2.17197	4.04096	0.53749	0.590929	NA	0	1.69873	0	0	0	0
gna15.3	0.283121	2.17197	4.04096	0.53749	0.590929	NA	0	1.69873	0	0	0	0
LOC101882302	0.283121	2.17197	4.04096	0.53749	0.590929	NA	0	1.69873	0	0	0	0
uts2a	0.283121	2.17197	4.04096	0.53749	0.590929	NA	0	1.69873	0	0	0	0
tgm1l2	0.283121	2.17197	4.04096	0.53749	0.590929	NA	0	1.69873	0	0	0	0
kcna6a	0.283121	2.17197	4.04096	0.53749	0.590929	NA	0	1.69873	0	0	0	0
LOC100329927	0.283121	2.17197	4.04096	0.53749	0.590929	NA	0	1.69873	0	0	0	0
LOC110438631	0.283121	2.17197	4.04096	0.53749	0.590929	NA	0	1.69873	0	0	0	0
LOC110438671	0.283121	2.17197	4.04096	0.53749	0.590929	NA	0	1.69873	0	0	0	0
LOC108179786	0.283121	2.17197	4.04096	0.53749	0.590929	NA	0	1.69873	0	0	0	0
LOC110439069	0.283121	2.17197	4.04096	0.53749	0.590929	NA	0	1.69873	0	0	0	0
spag9a	2.28524	2.17068	1.93653	1.12091	0.262324	NA	4.31486	5.94554	0.948578	0.904511	0.956301	0.641634
slc43a3a	1.74842	2.16711	2.80003	0.773959	0.438955	NA	8.62972	0	0	0.904511	0.956301	0
ccdc166	1.74842	2.16711	2.80003	0.773959	0.438955	NA	8.62972	0	0	0.904511	0.956301	0
LOC110439427	4.84175	2.16665	1.76588	1.22695	0.21984	NA	0	9.34299	14.2287	4.52255	0.956301	0
si:dkey-61p9.4	1.2048	2.16626	3.39137	0.638758	0.522981	NA	0	5.94554	0	0	0	1.28327
zgc:153921	433.744	2.16508	1.03032	2.10137	0.0356081	0.816094	1633.17	458.656	36.9946	38.894	43.9898	390.755
LOC103910306	7.27704	2.16499	1.16104	1.86469	0.0622246	NA	15.102	9.34299	11.3829	2.71353	1.9126	3.20817
LOC110439307	0.782703	2.16487	3.57679	0.605256	0.545009	NA	2.15743	0	1.89716	0	0	0.641634
flrt1a	0.782703	2.16487	3.57679	0.605256	0.545009	NA	2.15743	0	1.89716	0	0	0.641634
LOC108183686	4.46414	2.16364	1.53582	1.40878	0.1589	NA	2.15743	2.54809	17.0744	1.80902	1.9126	1.28327
LOC110438591	0.826516	2.16347	3.50913	0.616527	0.537547	NA	2.15743	0	1.89716	0.904511	0	0
LOC103909784	0.835148	2.1632	3.49644	0.618686	0.536123	NA	2.15743	0	1.89716	0	0.956301	0
si:ch211-236p22.1	0.835148	2.1632	3.49644	0.618686	0.536123	NA	2.15743	0	1.89716	0	0.956301	0
mhc2dbb	0.835148	2.1632	3.49644	0.618686	0.536123	NA	2.15743	0	1.89716	0	0.956301	0
LOC101886712	16.343	2.16175	1.24361	1.73828	0.082161	NA	0	30.5771	49.3261	0.904511	11.4756	5.7747
apol1	11.9194	2.16103	1.05684	2.0448	0.0408748	NA	30.204	15.2885	13.2801	0.904511	4.7815	7.05797
si:dkey-17e16.13	7.85082	2.1598	1.29737	1.66475	0.0959621	NA	2.15743	13.5898	22.7659	0.904511	1.9126	5.7747
LOC100537194	4.4476	2.15877	1.51561	1.42436	0.154344	NA	2.15743	3.39745	16.1258	1.80902	1.9126	1.28327
LOC561361	1.60072	2.15864	2.5641	0.84187	0.399861	NA	0	6.7949	0.948578	0.904511	0.956301	0
kazald2	11.4453	2.15817	1.10008	1.96184	0.0497809	NA	40.9912	5.94554	9.48578	3.61804	4.7815	3.8498
LOC101887027	2.79624	2.15682	1.88286	1.1455	0.252004	NA	0	5.09618	8.53721	0.904511	0.956301	1.28327
si:ch211-66i15.5	304.437	2.15579	0.947812	2.27449	0.0229364	0.723417	99.2417	198.751	1193.31	22.6128	263.939	48.7642
LOC101885530	20.4155	2.15321	0.863365	2.49398	0.0126321	0.588936	53.9357	27.1796	18.9716	9.94962	8.60671	3.8498
si:dkey-183c6.8	2.42556	2.15253	2.15152	1.00047	0.317085	NA	0	5.09618	6.64005	0.904511	1.9126	0
LOC100535321	17.6848	2.14694	1.43492	1.4962	0.1346	0.992908	0	16.9873	69.2462	3.61804	16.2571	0
manf	24.3865	2.14671	0.966483	2.22116	0.0263404	0.746447	94.9269	14.4392	10.4344	10.8541	8.60671	7.05797
foxd3	2.37303	2.14548	2.16488	0.99104	0.321666	NA	10.7871	0	0.948578	0.904511	0.956301	0.641634
vcanb	2.37303	2.14548	2.16488	0.99104	0.321666	NA	10.7871	0	0.948578	0.904511	0.956301	0.641634
LOC793843	2.47653	2.14526	2.43347	0.881566	0.378012	NA	0	11.0417	0.948578	0	2.8689	0
si:ch211-194m7.5	43.7766	2.14523	1.18517	1.81006	0.070287	0.931979	10.7871	170.722	32.2517	14.4722	34.4268	0
LOC110439565	1.75705	2.14391	3.04413	0.704276	0.481261	NA	8.62972	0	0	0	1.9126	0
si:cabz01112025.1	1.75705	2.14391	3.04413	0.704276	0.481261	NA	8.62972	0	0	0	1.9126	0
si:dkey-238o13.4	5.80797	2.14364	1.6402	1.30694	0.191235	NA	21.5743	5.94554	0.948578	0	5.7378	0.641634
LOC569391	6.85033	2.14295	1.26936	1.68822	0.0913695	NA	4.31486	10.1924	18.9716	0.904511	2.8689	3.8498
taok3b	2.75235	2.14156	2.13726	1.00201	0.316338	NA	10.7871	0	2.84574	0	0.956301	1.9249
LOC101885246	9.36688	2.13911	1.28741	1.66156	0.096601	NA	2.15743	18.686	24.663	8.1406	1.9126	0.641634
LOC110438686	0.791769	2.13908	3.94948	0.541612	0.588086	NA	0	0	3.79431	0	0.956301	0
LOC101884805	0.791769	2.13908	3.94948	0.541612	0.588086	NA	0	0	3.79431	0	0.956301	0
LOC110439424	0.791769	2.13908	3.94948	0.541612	0.588086	NA	0	0	3.79431	0	0.956301	0
LOC571721	0.791769	2.13908	3.94948	0.541612	0.588086	NA	0	0	3.79431	0	0.956301	0
LOC101886834	0.791769	2.13908	3.94948	0.541612	0.588086	NA	0	0	3.79431	0	0.956301	0
LOC108190122	0.791769	2.13908	3.94948	0.541612	0.588086	NA	0	0	3.79431	0	0.956301	0
LOC101883820	0.791769	2.13908	3.94948	0.541612	0.588086	NA	0	0	3.79431	0	0.956301	0
LOC110440066	0.791769	2.13908	3.94948	0.541612	0.588086	NA	0	0	3.79431	0	0.956301	0
LOC110437906	0.791769	2.13908	3.94948	0.541612	0.588086	NA	0	0	3.79431	0	0.956301	0
LOC103909568	0.791769	2.13908	3.94948	0.541612	0.588086	NA	0	0	3.79431	0	0.956301	0
si:ch211-147k9.8	0.791769	2.13908	3.94948	0.541612	0.588086	NA	0	0	3.79431	0	0.956301	0
LOC100330159	0.783137	2.1388	3.96571	0.539322	0.589665	NA	0	0	3.79431	0.904511	0	0
gpr85	0.783137	2.1388	3.96571	0.539322	0.589665	NA	0	0	3.79431	0.904511	0	0
lepb	0.783137	2.1388	3.96571	0.539322	0.589665	NA	0	0	3.79431	0.904511	0	0
LOC103908679	0.783137	2.1388	3.96571	0.539322	0.589665	NA	0	0	3.79431	0.904511	0	0
pimr197	0.783137	2.1388	3.96571	0.539322	0.589665	NA	0	0	3.79431	0.904511	0	0
LOC103911603	0.783137	2.1388	3.96571	0.539322	0.589665	NA	0	0	3.79431	0.904511	0	0
rargb	0.783137	2.1388	3.96571	0.539322	0.589665	NA	0	0	3.79431	0.904511	0	0
dcstamp	0.783137	2.1388	3.96571	0.539322	0.589665	NA	0	0	3.79431	0.904511	0	0
lft2	0.783137	2.1388	3.96571	0.539322	0.589665	NA	0	0	3.79431	0.904511	0	0
si:dkeyp-104f11.6	0.783137	2.1388	3.96571	0.539322	0.589665	NA	0	0	3.79431	0.904511	0	0
tmem132a	0.739325	2.1383	3.99444	0.535319	0.592429	NA	0	0	3.79431	0	0	0.641634
si:dkey-225f23.4	0.739325	2.1383	3.99444	0.535319	0.592429	NA	0	0	3.79431	0	0	0.641634
LOC103910049	0.739325	2.1383	3.99444	0.535319	0.592429	NA	0	0	3.79431	0	0	0.641634
nptx2a	0.739325	2.1383	3.99444	0.535319	0.592429	NA	0	0	3.79431	0	0	0.641634
LOC100330316	0.739325	2.1383	3.99444	0.535319	0.592429	NA	0	0	3.79431	0	0	0.641634
guca1a	0.739325	2.1383	3.99444	0.535319	0.592429	NA	0	0	3.79431	0	0	0.641634
ccno	0.739325	2.1383	3.99444	0.535319	0.592429	NA	0	0	3.79431	0	0	0.641634
chd5	0.739325	2.1383	3.99444	0.535319	0.592429	NA	0	0	3.79431	0	0	0.641634
tmem100b	0.739325	2.1383	3.99444	0.535319	0.592429	NA	0	0	3.79431	0	0	0.641634
si:ch73-181m17.1	0.739325	2.1383	3.99444	0.535319	0.592429	NA	0	0	3.79431	0	0	0.641634
LOC100535095	0.739325	2.1383	3.99444	0.535319	0.592429	NA	0	0	3.79431	0	0	0.641634
cd8a	19.6767	2.13787	0.964696	2.21611	0.0266842	0.747365	6.47229	22.0834	67.3491	9.04511	6.69411	6.41634
LOC100334245	2.02341	2.13768	2.15555	0.991709	0.321339	NA	2.15743	6.7949	0.948578	0	0.956301	1.28327
LOC100535539	3.74953	2.13485	1.88003	1.13554	0.25615	NA	0	13.5898	4.74289	0	0.956301	3.20817
zgc:158654	1.39881	2.13447	2.94089	0.72579	0.467968	NA	0	6.7949	0	0	0.956301	0.641634
si:dkey-217l24.1	2.35649	2.13249	2.16756	0.983819	0.325204	NA	10.7871	0.849363	0	0.904511	0.956301	0.641634
ccl38a.5	5.41882	2.13201	1.67613	1.27198	0.203381	NA	6.47229	0	19.9201	4.52255	0.956301	0.641634
kcnj13	6.10128	2.12729	1.51255	1.40642	0.159599	NA	2.15743	14.4392	13.2801	0	0.956301	5.7747
LOC100150142	2.98402	2.12596	1.72537	1.23218	0.217883	NA	2.15743	8.49363	3.79431	0.904511	1.9126	0.641634
LOC101884290	14.0802	2.12185	1.35418	1.5669	0.117139	NA	2.15743	26.3302	39.8403	1.80902	14.3445	0
klhl17	2.97319	2.1216	2.10192	1.00937	0.312799	NA	12.9446	1.69873	0	0	1.9126	1.28327
LOC572670	0.818612	2.12072	3.20958	0.660747	0.508775	NA	2.15743	0.849363	0.948578	0	0.956301	0
nkx3.3	1.94559	2.11962	2.62437	0.80767	0.419281	NA	0	0	9.48578	0.904511	0	1.28327
LOC110439595	1.9635	2.1169	2.32381	0.910961	0.362316	NA	0	7.64426	1.89716	0	0.956301	1.28327
LOC101883576	2.96748	2.11574	1.74337	1.21359	0.224904	NA	2.15743	9.34299	2.84574	0.904511	1.9126	0.641634
LOC110439061	13.0224	2.11479	1.08087	1.95656	0.0503996	NA	12.9446	24.6315	25.6116	0.904511	11.4756	2.56654
LOC108191640	15.6544	2.11443	1.16231	1.81916	0.0688865	NA	8.62972	23.7822	43.6346	0	13.3882	4.49144
ccdc173	6.25941	2.11374	1.30525	1.61941	0.105359	NA	12.9446	12.7404	4.74289	3.61804	2.8689	0.641634
LOC110439615	0.775233	2.11285	3.5615	0.593248	0.553015	NA	0	0.849363	2.84574	0	0.956301	0
zgc:173615	0.775233	2.11285	3.5615	0.593248	0.553015	NA	0	0.849363	2.84574	0	0.956301	0
slc6a6a	0.775233	2.11285	3.5615	0.593248	0.553015	NA	0	0.849363	2.84574	0	0.956301	0
st18	0.775233	2.11285	3.5615	0.593248	0.553015	NA	0	0.849363	2.84574	0	0.956301	0
kcna1a	0.775233	2.11285	3.5615	0.593248	0.553015	NA	0	0.849363	2.84574	0	0.956301	0
mhc1zfa	1.60935	2.11283	2.77549	0.761248	0.446509	NA	0	6.7949	0.948578	0	1.9126	0
LOC108180305	0.766601	2.11248	3.57578	0.590774	0.554672	NA	0	0.849363	2.84574	0.904511	0	0
LOC101885651	7.55131	2.11213	1.25593	1.68172	0.0926223	NA	19.4169	3.39745	14.2287	0.904511	2.8689	4.49144
csdc2a	1.97244	2.11208	2.17624	0.970517	0.331789	NA	2.15743	0.849363	6.64005	0.904511	0	1.28327
tac3b	1.34783	2.11053	2.70307	0.780789	0.434926	NA	0	0.849363	5.69147	0.904511	0	0.641634
nfe2l2b	79.9433	2.1094	1.08211	1.94935	NA	NA	364.606	9.34299	16.1258	37.9894	8.60671	42.9895
LOC110439488	2.8896	2.10803	2.31715	0.909751	0.362954	NA	0	0.849363	13.2801	0	0	3.20817
zgc:113443	8.87873	2.10566	1.35798	1.55058	0.121003	NA	0	12.7404	30.3545	0.904511	4.7815	4.49144
LOC101886247	16.4472	2.10524	0.979862	2.14851	0.0316732	NA	6.47229	22.0834	51.2232	4.52255	8.60671	5.7747
calcrla	3.94624	2.10468	1.52859	1.37688	0.168548	NA	4.31486	10.1924	4.74289	0.904511	0.956301	2.56654
LOC101884739	5.74032	2.10068	1.32917	1.58045	0.114004	NA	4.31486	10.1924	13.2801	0.904511	3.8252	1.9249
si:dkeyp-41f9.4	6.25168	2.09988	1.53526	1.36777	0.171385	NA	2.15743	11.8911	16.1258	0	6.69411	0.641634
LOC103911152	1.16246	2.09563	3.43858	0.609445	0.542229	NA	0	0	5.69147	0	0	1.28327
pimr70	1.16246	2.09563	3.43858	0.609445	0.542229	NA	0	0	5.69147	0	0	1.28327
si:dkey-43b14.8	5.54874	2.0944	1.78585	1.17277	0.240886	NA	10.7871	0	16.1258	0	5.7378	0.641634
LOC101885044	0.793444	2.09257	3.55671	0.588345	0.556301	NA	2.15743	1.69873	0	0.904511	0	0
LOC110438119	0.793444	2.09257	3.55671	0.588345	0.556301	NA	2.15743	1.69873	0	0.904511	0	0
thsd7aa	0.793444	2.09257	3.55671	0.588345	0.556301	NA	2.15743	1.69873	0	0.904511	0	0
si:ch211-240b21.4	0.802076	2.09231	3.54321	0.590511	0.554848	NA	2.15743	1.69873	0	0	0.956301	0
ttc9	0.802076	2.09231	3.54321	0.590511	0.554848	NA	2.15743	1.69873	0	0	0.956301	0
si:dkey-30c15.12	0.802076	2.09231	3.54321	0.590511	0.554848	NA	2.15743	1.69873	0	0	0.956301	0
gzmk	17.9007	2.09117	1.20086	1.7414	0.0816139	0.953644	32.3614	5.09618	49.3261	1.80902	18.1697	0.641634
LOC108179316	6.9177	2.08882	1.36531	1.52992	0.126037	NA	2.15743	9.34299	21.8173	1.80902	5.7378	0.641634
LOC101887070	5.85011	2.08804	1.68634	1.23821	0.215638	NA	19.4169	4.24681	4.74289	0	6.69411	0
serac1	8.4942	2.08658	1.32124	1.57926	0.114277	NA	0	21.2341	19.9201	1.80902	2.8689	5.13307
LOC101882301	1.54183	2.08595	2.55391	0.816767	0.414062	NA	0	1.69873	5.69147	0.904511	0.956301	0
si:ch211-125e6.8	57.16	2.08324	0.976137	2.13417	0.0328293	0.802877	6.47229	29.7277	240.939	21.7083	24.8638	19.249
LOC110439177	5.04982	2.08278	1.44	1.44638	0.148071	NA	4.31486	5.09618	15.1773	0.904511	0.956301	3.8498
LOC794073	2.47237	2.08274	2.14491	0.971013	0.331542	NA	6.47229	1.69873	3.79431	0	2.8689	0
LOC103912050	7.40451	2.08209	1.5457	1.34702	0.177974	NA	0	1.69873	34.1488	0.904511	3.8252	3.8498
LOC110438267	1.89599	2.08005	2.32919	0.893037	0.371837	NA	0	2.54809	6.64005	0.904511	0	1.28327
LOC100538052	1.35646	2.07863	2.69717	0.770668	0.440903	NA	0	0.849363	5.69147	0	0.956301	0.641634
trim35-9	0.758697	2.07788	3.56596	0.582699	0.560096	NA	0	1.69873	1.89716	0	0.956301	0
si:dkey-190g11.3	0.758697	2.07788	3.56596	0.582699	0.560096	NA	0	1.69873	1.89716	0	0.956301	0
LOC103910988	0.758697	2.07788	3.56596	0.582699	0.560096	NA	0	1.69873	1.89716	0	0.956301	0
pvalb4	126.726	2.07764	1.0397	1.99831	NA	NA	15.102	25.4809	573.89	18.9947	73.6352	53.2556
si:ch211-134a4.4	2.34391	2.07517	2.00548	1.03475	0.300785	NA	2.15743	3.39745	5.69147	0.904511	1.9126	0
LOC108184005	2.2919	2.07481	2.19909	0.943484	0.345433	NA	0	3.39745	7.58863	1.80902	0.956301	0
si:dkeyp-80c12.7	5.37371	2.07314	1.44979	1.42996	0.15273	NA	8.62972	14.4392	2.84574	0.904511	4.7815	0.641634
LOC100002141	1.31476	2.07209	2.66698	0.776942	0.437193	NA	0	2.54809	3.79431	0.904511	0	0.641634
erlin2	91.5977	2.07073	1.10313	1.87714	NA	NA	19.4169	398.351	25.6116	10.8541	88.936	6.41634
nkx2.3	2.85337	2.0707	1.85389	1.11695	0.264016	NA	8.62972	3.39745	1.89716	0	1.9126	1.28327
si:ch211-195b13.6	5.70236	2.07	1.3716	1.50918	0.131253	NA	10.7871	1.69873	15.1773	2.71353	1.9126	1.9249
LOC110438618	5.23306	2.06876	1.46731	1.4099	0.158568	NA	15.102	0.849363	9.48578	1.80902	2.8689	1.28327
si:dkeyp-85e10.2	20.5981	2.06851	1.37699	1.50219	0.133048	0.992908	0	9.34299	90.1149	1.80902	21.0386	1.28327
LOC101884937	3.51821	2.06759	2.47723	0.834639	0.403921	NA	17.2594	0	0	0	0	3.8498
si:dkeyp-123h10.2	2.94	2.0672	2.13241	0.96942	0.332336	NA	0	0.849363	13.2801	0	2.8689	0.641634
cxcl8b.1	332.583	2.06719	0.918167	2.25143	0.0243581	0.730221	38.8337	228.479	1343.19	119.395	204.648	60.9552
LOC101883936	2.13169	2.06422	2.27984	0.905421	0.365242	NA	0	1.69873	8.53721	0	1.9126	0.641634
LOC101884413	13.6288	2.06257	0.964266	2.139	0.0324354	NA	15.102	28.029	22.7659	1.80902	7.65041	6.41634
LOC110438128	1.42668	2.0616	2.44173	0.844319	0.398491	NA	4.31486	1.69873	0.948578	0	0.956301	0.641634
LOC101884850	1.33993	2.06013	2.66622	0.772677	0.439713	NA	0	1.69873	4.74289	0	0.956301	0.641634
clmn	26.5092	2.0594	0.858872	2.3978	0.016494	0.637901	12.9446	56.9073	57.8633	9.94962	16.2571	5.13307
LOC108183407	1.58354	2.05802	3.1008	0.663708	0.506877	NA	0	0	7.58863	0	1.9126	0
tlr4bb	1.58354	2.05802	3.1008	0.663708	0.506877	NA	0	0	7.58863	0	1.9126	0
LOC103910175	20.3424	2.05725	1.07476	1.91414	0.0556025	0.906517	8.62972	31.4264	57.8633	7.23609	16.2571	0.641634
cnsta	9.51487	2.05709	1.22011	1.68599	0.0917975	NA	2.15743	16.9873	26.5602	1.80902	7.65041	1.9249
csdc2b	110.998	2.05574	0.703209	2.92337	0.00346268	0.389001	122.973	327.005	86.3206	31.6579	71.7226	26.307
cdk19	1.62069	2.0545	2.51163	0.817992	0.413362	NA	4.31486	2.54809	0.948578	0	1.9126	0
sertad4	4.8369	2.05431	1.63138	1.25924	0.207943	NA	12.9446	8.49363	1.89716	0.904511	4.7815	0
LOC103910533	2.12443	2.0536	2.5571	0.803096	0.421919	NA	0	10.1924	0	0	1.9126	0.641634
alp3	85.7943	2.0527	0.670294	3.06239	0.00219581	0.312342	120.816	63.7022	230.505	28.0398	24.8638	46.8393
LOC101882500	19.5586	2.05199	1.16508	1.76124	0.0781978	0.950971	8.62972	31.4264	54.069	0.904511	21.0386	1.28327
LOC110438174	1.50876	2.05179	2.54612	0.805851	0.420329	NA	0	3.39745	3.79431	0.904511	0.956301	0
LOC795389	2.25883	2.05144	2.19664	0.933896	0.350358	NA	0	5.09618	5.69147	1.80902	0.956301	0
mt2	1110.01	2.04929	0.851668	2.40621	NA	NA	327.929	422.133	4613.89	368.136	318.448	609.552
LOC101882365	13.033	2.04828	1.31525	1.55733	0.119391	NA	0	16.1379	46.4803	6.33157	8.60671	0.641634
ca4b	461.697	2.04803	0.81483	2.51345	0.0119558	0.575009	204.956	293.03	1732.1	145.626	321.317	73.1463
LOC110439103	16.5677	2.04634	1.29174	1.58418	0.113153	NA	0	70.4971	9.48578	1.80902	4.7815	12.8327
LOC100331045	9.50116	2.04505	1.20813	1.69274	0.0905051	NA	15.102	20.3847	10.4344	7.23609	0	3.8498
si:ch211-255p10.3	5.6823	2.04295	1.45261	1.4064	0.159606	NA	17.2594	0.849363	9.48578	3.61804	0.956301	1.9249
hsd20b2	34.8616	2.04136	0.760766	2.68329	0.00729016	0.505651	25.8891	82.3882	59.7604	7.23609	17.2134	16.6825
adcyap1r1b	5.10296	2.04117	1.41571	1.4418	0.149359	NA	4.31486	14.4392	5.69147	3.61804	1.9126	0.641634
aox5	2.08376	2.03937	1.96924	1.03561	0.300383	NA	2.15743	5.94554	1.89716	0.904511	0.956301	0.641634
zgc:194275	15.0176	2.03867	0.977541	2.08551	0.037023	NA	21.5743	26.3302	24.663	0.904511	7.65041	8.98287
LOC110437743	0.689717	2.038	3.71227	0.548989	0.583013	NA	0	2.54809	0.948578	0	0	0.641634
LOC100148433	0.689717	2.038	3.71227	0.548989	0.583013	NA	0	2.54809	0.948578	0	0	0.641634
LOC101884052	6.67686	2.03355	1.4206	1.43147	0.152295	NA	2.15743	11.8911	18.023	0	4.7815	3.20817
eno4	3.0067	2.03292	1.93154	1.05249	0.292576	NA	10.7871	0	3.79431	0.904511	1.9126	0.641634
LOC100333355	1.28169	2.03086	2.69959	0.752284	0.45188	NA	0	4.24681	1.89716	0.904511	0	0.641634
neurog3	8.08308	2.03023	1.36747	1.48467	0.137632	NA	10.7871	8.49363	19.9201	0	0.956301	8.34124
cyp51	3547.96	2.0288	0.700762	2.89513	0.00378998	0.403301	2731.31	1923.81	12442.5	1587.42	1003.16	1599.59
pomcb	3.65682	2.0287	1.78847	1.13432	0.256661	NA	10.7871	5.94554	0.948578	3.61804	0	0.641634
LOC110439892	2.83163	2.02865	2.17327	0.933457	0.350584	NA	12.9446	0.849363	0	0	1.9126	1.28327
LOC101882470	1.46706	2.02847	2.8148	0.720646	0.471127	NA	0	5.09618	1.89716	1.80902	0	0
pgap1	17.1582	2.02729	1.28883	1.57297	0.115727	0.992908	0	7.64426	74.9377	1.80902	7.65041	10.9078
myo10l1	1.35023	2.02542	2.47904	0.817017	0.413919	NA	2.15743	3.39745	0.948578	0	0.956301	0.641634
LOC100334612	2.70046	2.02536	1.8757	1.07979	0.280237	NA	4.31486	6.7949	1.89716	0	1.9126	1.28327
LOC101882012	78.3242	2.02457	1.09723	1.84516	0.0650139	0.916426	62.5654	216.587	97.7036	77.7879	15.3008	0
LOC101884799	4.80757	2.02208	1.84684	1.09489	0.273565	NA	19.4169	0	3.79431	1.80902	3.8252	0
p4ha1a	7.30962	2.02129	1.40908	1.43447	0.151437	NA	12.9446	20.3847	1.89716	0	4.7815	3.8498
LOC100007703	499.035	2.02106	0.971087	2.08124	0.0374121	0.820758	1810.08	533.4	59.7604	68.7428	60.247	461.976
LOC103910432	3.55641	2.01887	1.86286	1.08374	0.278478	NA	0	0.849363	16.1258	1.80902	1.9126	0.641634
LOC563995	1.51907	2.01883	2.6127	0.772701	0.4397	NA	2.15743	5.09618	0	0.904511	0.956301	0
zgc:174702	2.30916	2.01873	2.40159	0.840579	0.400584	NA	0	3.39745	7.58863	0	2.8689	0
LOC100007467	16.4573	2.01579	1.17399	1.71704	0.0859715	NA	0	37.372	41.7374	3.61804	3.8252	12.191
igsf9ba	4.95402	2.01518	1.83167	1.10019	0.271251	NA	4.31486	18.686	0.948578	0	0	5.7747
ssuh2.3	13.3221	2.01428	1.33754	1.50596	0.132077	NA	8.62972	39.92	15.1773	0.904511	15.3008	0
LOC110438947	3.53987	2.01427	1.81545	1.10951	0.267209	NA	0	1.69873	15.1773	1.80902	1.9126	0.641634
LOC101882145	7.8836	2.01408	1.22986	1.63765	0.101494	NA	12.9446	21.2341	3.79431	4.52255	0.956301	3.8498
LOC108183844	2.99476	2.01261	1.87466	1.07359	0.283008	NA	2.15743	10.1924	1.89716	1.80902	1.9126	0
LOC110438585	18.3224	2.01212	3.73975	0.538036	NA	NA	0	0.849363	87.2692	0	0	21.8156
LOC100005908	139.033	2.01092	0.78733	2.5541	0.0106463	0.545186	172.594	45.0162	450.575	28.9443	87.0234	50.0474
reep6	1.54424	2.01008	2.56156	0.78471	0.432624	NA	2.15743	4.24681	0.948578	0	1.9126	0
si:dkeyp-50d11.2	1.54424	2.01008	2.56156	0.78471	0.432624	NA	2.15743	4.24681	0.948578	0	1.9126	0
LOC101882898	4.42701	2.00853	1.60504	1.25139	0.210792	NA	0	13.5898	7.58863	0.904511	1.9126	2.56654
auts2a	12.7329	2.00731	1.04931	1.91299	0.0557497	NA	32.3614	11.0417	18.023	0.904511	7.65041	6.41634
nrn1a	6.2279	2.00608	1.51705	1.32235	0.186051	NA	12.9446	1.69873	15.1773	1.80902	5.7378	0
st8sia7.1p	5.75497	2.0041	1.98806	1.00807	0.313422	NA	0	0	27.5088	0	5.7378	1.28327
si:dkey-76i15.1	2.98549	2.00135	1.85558	1.07856	0.280784	NA	2.15743	2.54809	9.48578	1.80902	1.9126	0
LOC110438938	3.38704	2.00052	1.91461	1.04487	0.296083	NA	8.62972	5.94554	1.89716	0	0	3.8498
si:ch211-254p10.2	4.54891	1.99966	1.66865	1.19837	0.230774	NA	8.62972	0	13.2801	0.904511	1.9126	2.56654
rchy1	1.09631	1.9992	3.11025	0.642776	0.520369	NA	0	3.39745	1.89716	0	0	1.28327
stx1a	16.2907	1.99688	0.890989	2.24119	0.0250136	NA	28.0466	33.9745	16.1258	3.61804	9.56301	6.41634
LOC100004932	3.77759	1.9965	2.0092	0.993677	0.32038	NA	0	16.9873	0.948578	0.904511	3.8252	0
zgc:174624	6.15598	1.99644	1.35347	1.47505	0.140199	NA	2.15743	11.0417	16.1258	0.904511	4.7815	1.9249
atmin	7.89805	1.9957	1.40539	1.42003	0.1556	NA	0	11.0417	26.5602	1.80902	6.69411	1.28327
phldb2a	7.69151	1.99463	1.53289	1.30122	0.193182	NA	0	25.4809	11.3829	0	2.8689	6.41634
c13h7orf72	4.18663	1.99358	1.9992	0.997187	0.318674	NA	19.4169	0	0.948578	0.904511	0	3.8498
cacna1hb	0.673181	1.99343	4.00343	0.497931	0.618533	NA	0	3.39745	0	0	0	0.641634
si:ch211-153l6.6	0.725625	1.99343	4.00343	0.497931	0.618533	NA	0	3.39745	0	0	0.956301	0
ftr87	0.716994	1.99343	4.00343	0.497931	0.618533	NA	0	3.39745	0	0.904511	0	0
LOC566574	0.725625	1.99343	4.00343	0.497931	0.618533	NA	0	3.39745	0	0	0.956301	0
caskin1	0.716994	1.99343	4.00343	0.497931	0.618533	NA	0	3.39745	0	0.904511	0	0
LOC100536116	0.725625	1.99343	4.00343	0.497931	0.618533	NA	0	3.39745	0	0	0.956301	0
nrgna	0.673181	1.99343	4.00343	0.497931	0.618533	NA	0	3.39745	0	0	0	0.641634
zgc:172143	0.725625	1.99343	4.00343	0.497931	0.618533	NA	0	3.39745	0	0	0.956301	0
LOC103911456	0.716994	1.99343	4.00343	0.497931	0.618533	NA	0	3.39745	0	0.904511	0	0
prf1.6	0.725625	1.99343	4.00343	0.497931	0.618533	NA	0	3.39745	0	0	0.956301	0
LOC110440026	0.716994	1.99343	4.00343	0.497931	0.618533	NA	0	3.39745	0	0.904511	0	0
col27a1a	0.725625	1.99343	4.00343	0.497931	0.618533	NA	0	3.39745	0	0	0.956301	0
napba	0.673181	1.99343	4.00343	0.497931	0.618533	NA	0	3.39745	0	0	0	0.641634
dlx5a	0.673181	1.99343	4.00343	0.497931	0.618533	NA	0	3.39745	0	0	0	0.641634
dclk3	0.725625	1.99343	4.00343	0.497931	0.618533	NA	0	3.39745	0	0	0.956301	0
LOC100005187	0.725625	1.99343	4.00343	0.497931	0.618533	NA	0	3.39745	0	0	0.956301	0
kctd15a	0.716994	1.99343	4.00343	0.497931	0.618533	NA	0	3.39745	0	0.904511	0	0
LOC101882128	24.242	1.99242	0.907103	2.19646	0.0280589	0.752195	6.47229	37.372	72.092	9.04511	9.56301	10.9078
pkmb	4.77058	1.99157	1.89322	1.05195	0.292823	NA	0	0	22.7659	3.61804	0.956301	1.28327
zgc:153953	8.9028	1.99143	1.32892	1.49853	0.133995	NA	6.47229	30.5771	5.69147	3.61804	0	7.05797
zgc:194627	196.142	1.99118	0.84671	2.35166	NA	NA	62.5654	90.0324	787.32	111.255	62.1596	63.5218
zgc:86586	3.37344	1.99082	1.7794	1.11881	0.263219	NA	2.15743	2.54809	11.3829	0	2.8689	1.28327
htra1a	2.69914	1.99001	2.16706	0.918299	0.358462	NA	0	11.8911	0.948578	2.71353	0	0.641634
LOC100150591	4.75132	1.98632	1.72631	1.15061	0.249891	NA	19.4169	0.849363	2.84574	0.904511	0	4.49144
si:dkey-34e4.1	4.56381	1.98469	1.43234	1.38563	0.165859	NA	2.15743	11.0417	8.53721	1.80902	1.9126	1.9249
LOC108179091	19.1134	1.98409	1.14858	1.72742	0.0840921	0.958185	64.7229	25.4809	1.89716	2.71353	3.8252	16.0408
LOC100537673	3.02264	1.98261	1.79739	1.10305	0.270006	NA	6.47229	5.09618	2.84574	1.80902	1.9126	0
c3a.2	655.446	1.98182	0.865853	2.28886	0.0220872	0.722073	830.61	2153.13	154.618	54.2706	262.026	478.017
LOC101885948	4.5966	1.98177	1.77828	1.11443	0.265095	NA	4.31486	4.24681	13.2801	0	5.7378	0
LOC108182779	3.94419	1.98002	1.63039	1.21445	0.224577	NA	10.7871	2.54809	5.69147	2.71353	0	1.9249
stard5	3.54797	1.97921	1.94739	1.01634	0.309467	NA	8.62972	8.49363	0	0	0.956301	3.20817
LOC101883188	2.86727	1.97905	2.01945	0.979997	0.327088	NA	0	4.24681	9.48578	0.904511	0	2.56654
LOC101887108	7.82619	1.97661	1.22628	1.61187	0.106989	NA	17.2594	5.94554	14.2287	0.904511	6.69411	1.9249
zgc:194655	118.634	1.97642	0.677752	2.91613	0.00354399	0.389001	133.761	98.5261	334.848	32.5624	77.4604	34.6482
ftr11	8.41055	1.97523	1.45974	1.35313	0.176014	NA	0	28.8783	11.3829	0.904511	0.956301	8.34124
si:ch211-116o3.5	16.1695	1.97119	1.19647	1.64751	0.0994532	NA	53.9357	6.7949	17.0744	0	5.7378	13.4743
LOC101885358	5.04721	1.96933	1.44532	1.36256	0.173022	NA	6.47229	12.7404	4.74289	0.904511	4.7815	0.641634
wu:fc75a09	18.9889	1.96766	1.15934	1.69722	0.0896547	0.959161	21.5743	28.029	40.7889	0.904511	21.9949	0.641634
si:ch73-116o1.2	9.77138	1.96689	1.23825	1.58845	0.112185	NA	21.5743	19.5353	5.69147	0	6.69411	5.13307
LOC101886824	13.3472	1.96682	1.17195	1.67825	0.0932992	NA	15.102	16.1379	32.2517	10.8541	5.7378	0
ftr12	33.7715	1.96621	0.949721	2.07031	0.0384236	0.825452	17.2594	85.7856	57.8633	1.80902	29.6453	10.2661
si:ch211-116o3.6	54.8554	1.96522	0.861223	2.28189	0.0224959	0.723357	56.0932	114.664	91.0635	1.80902	41.1209	24.3821
si:dkey-27h10.2	27.0628	1.96479	0.768508	2.55662	0.0105694	0.545186	34.5189	65.4009	29.4059	9.04511	8.60671	15.3992
si:dkeyp-93a5.2	3.43443	1.96233	1.61911	1.21198	0.22552	NA	2.15743	9.34299	4.74289	1.80902	1.9126	0.641634
cab39l1	19.8964	1.96161	1.03811	1.88959	0.0588132	0.915376	8.62972	8.49363	77.7834	8.1406	4.7815	11.5494
zbed4	2.18478	1.96126	2.30801	0.849764	0.395456	NA	0	9.34299	0.948578	0.904511	1.9126	0
LOC100332501	2.97032	1.96055	2.12909	0.92084	0.357134	NA	2.15743	11.8911	0	0.904511	2.8689	0
LOC110440009	5.13616	1.96049	1.72851	1.13421	0.256707	NA	0	19.5353	4.74289	2.71353	3.8252	0
si:ch211-135n15.2	27.0379	1.96029	1.01606	1.9293	0.0536937	0.901795	2.15743	38.2213	88.2178	9.04511	18.1697	6.41634
gria2b	1.45156	1.95863	2.88303	0.679365	0.496906	NA	2.15743	0	4.74289	1.80902	0	0
marveld1	5.60534	1.95687	1.39135	1.40646	0.159589	NA	10.7871	1.69873	14.2287	1.80902	3.8252	1.28327
prkcq	26.9929	1.95487	1.07828	1.81295	0.0698389	0.931979	2.15743	24.6315	101.498	8.1406	21.0386	4.49144
wapla	9.45814	1.9545	1.18073	1.65533	0.0978584	NA	8.62972	15.2885	20.8687	2.71353	8.60671	0.641634
ptpro	9.5386	1.94804	1.2693	1.53474	0.124848	NA	38.8337	4.24681	2.84574	3.61804	1.9126	5.7747
LOC103909293	1.25725	1.94456	3.03954	0.639754	0.522332	NA	0	5.94554	0	0	0.956301	0.641634
LOC101885411	3.86985	1.9433	1.90639	1.01936	0.308031	NA	12.9446	1.69873	3.79431	0	4.7815	0
rab32b	195.969	1.94277	0.69679	2.78818	0.00530055	0.450902	81.9823	383.063	467.649	106.732	43.9898	92.3953
si:ch211-126j24.1	2.7323	1.94253	2.07756	0.935003	0.349787	NA	0	3.39745	9.48578	0	2.8689	0.641634
hoxc13b	2.14405	1.94186	2.21113	0.87822	0.379824	NA	2.15743	3.39745	4.74289	0	0	2.56654
tcnl	7884.13	1.94172	0.917737	2.11577	0.0343643	0.808047	15628.4	1546.69	20359.3	322.91	6230.3	3217.15
LOC103908724	98.2846	1.94122	0.933182	2.08022	0.0375052	0.820758	40.9912	265.001	161.258	6.33157	101.368	14.7576
LOC108182486	3.36992	1.94077	1.67271	1.16025	0.245947	NA	8.62972	0.849363	6.64005	0.904511	1.9126	1.28327
LOC110439577	12.4946	1.93931	1.15183	1.68368	0.0922435	NA	30.204	16.1379	13.2801	10.8541	0	4.49144
gig2g	35.3068	1.93701	0.883219	2.19313	0.028298	0.755696	15.102	34.8239	117.624	7.23609	24.8638	12.191
LOC108179776	1.40818	1.93055	3.22012	0.599527	0.548821	NA	0	0	6.64005	1.80902	0	0
adora2b	3.64278	1.93046	1.78839	1.07944	0.280392	NA	12.9446	2.54809	1.89716	0	3.8252	0.641634
si:ch211-105n15.1	4.21765	1.92994	1.73376	1.11315	0.265643	NA	2.15743	2.54809	15.1773	0	4.7815	0.641634
c1qa	114.875	1.92935	2.02703	0.951812	0.341192	0.992908	12.9446	219.985	313.031	0	18.1697	125.119
LOC110439926	8.25986	1.92875	1.54749	1.24638	0.212625	NA	8.62972	7.64426	22.7659	0	10.5193	0
LOC100007100	7.27659	1.92673	1.5942	1.20859	0.226821	NA	0	6.7949	27.5088	3.61804	5.7378	0
epob	2.59636	1.9232	2.16964	0.886414	0.375395	NA	10.7871	1.69873	0	1.80902	0	1.28327
LOC108181673	2.20067	1.9231	2.51919	0.76338	0.445237	NA	0	0.849363	9.48578	0	2.8689	0
kcnc4	4.38055	1.92219	1.47552	1.30272	0.192671	NA	2.15743	11.8911	6.64005	2.71353	0.956301	1.9249
LOC103910025	1.29303	1.92076	2.74891	0.698736	0.484717	NA	4.31486	0	1.89716	0.904511	0	0.641634
LOC101885707	12.6067	1.91968	1.48707	1.29092	0.196731	NA	0	34.8239	24.663	1.80902	14.3445	0
si:dkey-19a16.2	7.73853	1.91913	1.22839	1.56232	0.118213	NA	2.15743	22.9328	11.3829	4.52255	2.8689	2.56654
si:dkey-192d15.3	1.34504	1.91834	3.02496	0.63417	0.52597	NA	6.47229	0	0	0	0.956301	0.641634
glsl	10.0671	1.91815	1.06557	1.80012	0.0718423	NA	19.4169	7.64426	20.8687	5.42706	1.9126	5.13307
zgc:103692	40.8761	1.91788	1.30839	1.46582	0.142696	0.992908	0	60.3047	133.75	1.80902	1.9126	47.4809
si:dkey-23k10.2	3.51885	1.91663	1.87323	1.02317	0.306228	NA	0	11.8911	4.74289	0	1.9126	2.56654
prr7	33.5823	1.91642	0.794356	2.41254	0.0158417	0.627367	99.2417	23.7822	36.9946	12.6631	9.56301	19.249
mapta	1.91536	1.91575	2.14544	0.892942	0.371888	NA	0	4.24681	4.74289	0.904511	0.956301	0.641634
LOC101882949	3.07808	1.91462	2.30308	0.831331	0.405786	NA	12.9446	1.69873	0	0	3.8252	0
LOC110439413	19.4414	1.91372	1.04902	1.82429	0.0681076	0.924593	36.6763	2.54809	53.1204	10.8541	3.8252	9.62451
stx7l	28.1007	1.91319	1.09734	1.74348	0.0812498	0.951752	0	39.92	92.9607	6.33157	19.126	10.2661
LOC101884549	3.93666	1.91103	1.69099	1.13012	0.258424	NA	8.62972	1.69873	8.53721	0.904511	0	3.8498
LOC101886035	1.45125	1.90718	3.18312	0.599155	0.549069	NA	0	6.7949	0	0	1.9126	0
si:ch73-281i18.7	6.79682	1.90651	1.22023	1.56242	0.11819	NA	8.62972	9.34299	14.2287	0.904511	3.8252	3.8498
LOC108179992	1.40027	1.90559	2.66905	0.713957	0.475254	NA	0	0.849363	5.69147	0.904511	0.956301	0
LOC110437923	1.40195	1.90462	2.6092	0.729965	0.465412	NA	2.15743	2.54809	1.89716	1.80902	0	0
neurl1aa	4.32034	1.90396	1.66947	1.14046	0.254095	NA	2.15743	7.64426	10.4344	0.904511	4.7815	0
hoxc5a	7.06386	1.90379	1.46303	1.30127	0.193167	NA	2.15743	7.64426	23.7145	1.80902	0	7.05797
lct	38.4993	1.90346	1.01631	1.87291	0.0610805	0.915376	84.1397	8.49363	90.1149	1.80902	12.4319	34.0066
sb:cb1058	172.118	1.90332	0.912113	2.08672	0.0369135	0.820077	179.067	213.19	422.117	8.1406	190.304	19.8906
LOC571431	22.4685	1.89958	1.07572	1.76588	0.0774167	0.94981	28.0466	76.4426	1.89716	6.33157	6.69411	15.3992
LOC100005584	5.62327	1.89947	1.38716	1.36932	0.170899	NA	6.47229	5.09618	15.1773	0.904511	0.956301	5.13307
nova2	6.51552	1.89922	1.48413	1.27969	0.200655	NA	12.9446	15.2885	2.84574	0	0.956301	7.05797
LOC100535964	3.49304	1.89917	1.87243	1.01428	0.310447	NA	0	5.09618	11.3829	0	1.9126	2.56654
lzts1	10.9905	1.8983	1.43197	1.32565	0.184955	NA	2.15743	22.9328	26.5602	0.904511	13.3882	0
LOC110438377	2.17688	1.89681	2.79171	0.679443	0.496857	NA	0	10.1924	0	0	2.8689	0
zgc:91968	5.71284	1.89367	1.6289	1.16254	0.245014	NA	15.102	11.8911	0	0.904511	5.7378	0.641634
si:ch211-274k16.2	4.2859	1.89218	1.77335	1.06701	0.285966	NA	2.15743	0.849363	17.0744	1.80902	3.8252	0
slco5a1b	4.76637	1.89034	1.4468	1.30656	0.191361	NA	12.9446	6.7949	2.84574	0.904511	3.8252	1.28327
cx30.3	5.52154	1.88916	1.57874	1.19663	0.231451	NA	19.4169	6.7949	0	1.80902	3.8252	1.28327
rpe	16.7696	1.88885	1.30405	1.44845	0.147492	NA	4.31486	73.0452	1.89716	1.80902	2.8689	16.6825
LOC100536983	15.7035	1.88768	1.04358	1.80886	0.0704726	NA	19.4169	29.7277	24.663	5.42706	14.3445	0.641634
LOC103909107	41.3903	1.88754	1.09031	1.73119	0.0834177	0.958185	69.0377	73.0452	53.1204	7.23609	45.9024	0
dnal1	25.8986	1.88663	1.03303	1.8263	0.067805	0.924593	8.62972	38.2213	74.9377	3.61804	26.7764	3.20817
zgc:112320	18.3482	1.88559	1.1265	1.67385	0.094161	0.964259	30.204	5.09618	51.2232	0.904511	18.1697	4.49144
si:ch211-229g11.5	1.35857	1.88464	2.8756	0.65539	0.512217	NA	0	2.54809	3.79431	1.80902	0	0
galr1b	1.95083	1.88258	2.13552	0.881555	0.378018	NA	2.15743	5.09618	1.89716	0	1.9126	0.641634
nrbf2a	4.1496	1.88213	1.58873	1.18468	0.236144	NA	10.7871	4.24681	4.74289	0	1.9126	3.20817
adra1aa	5.32096	1.8812	1.73336	1.08529	0.277792	NA	19.4169	5.94554	0	2.71353	0	3.8498
LOC110439113	27.0724	1.88062	0.91535	2.05453	0.0399243	0.83315	43.1486	33.9745	50.2747	11.7586	21.9949	1.28327
znf1005	4.13462	1.88016	1.66033	1.1324	0.257466	NA	0	4.24681	15.1773	0.904511	1.9126	2.56654
dnajb9a	10.5226	1.88002	1.18032	1.59281	0.111202	NA	2.15743	9.34299	37.9431	6.33157	2.8689	4.49144
LOC103911100	4.35392	1.87733	1.65146	1.13677	0.255635	NA	12.9446	6.7949	0.948578	0	2.8689	2.56654
LOC563500	11.524	1.87589	1.37358	1.36569	0.172036	NA	0	46.7149	7.58863	3.61804	0.956301	10.2661
LOC100334873	1.51944	1.87576	2.73416	0.686045	0.492685	NA	0	3.39745	3.79431	0	0	1.9249
si:dkey-284p5.3	9.36598	1.87538	1.25338	1.49625	0.134588	NA	2.15743	8.49363	33.2002	7.23609	3.8252	1.28327
plk1	33.8842	1.87344	0.988988	1.8943	0.0581855	0.915376	51.7783	6.7949	101.498	5.42706	7.65041	30.1568
si:ch211-199f5.1	1.2149	1.87077	3.07855	0.607679	0.5434	NA	0	0	5.69147	0	0.956301	0.641634
LOC100535496	1.2149	1.87077	3.07855	0.607679	0.5434	NA	0	0	5.69147	0	0.956301	0.641634
zgc:163136	38.6797	1.86954	0.867157	2.15594	0.0310881	0.785005	71.1952	95.1286	16.1258	4.52255	20.0823	25.0237
LOC110439484	5.29128	1.86862	1.50719	1.2398	0.215048	NA	0	6.7949	18.023	1.80902	1.9126	3.20817
LOC100006122	1.09112	1.86546	3.20276	0.582455	0.56026	NA	4.31486	0	0.948578	0	0	1.28327
LOC108183712	1.42544	1.86464	3.20758	0.581324	0.561022	NA	0	0	6.64005	0	1.9126	0
LOC100537940	4.061	1.86302	1.8696	0.996484	0.319015	NA	15.102	4.24681	0	1.80902	0	3.20817
LOC567149	4727.61	1.86205	0.99499	1.87143	0.0612857	0.915376	1313.87	4934.8	15996.8	161.907	5235.75	722.48
zgc:112433	10.8678	1.86181	1.07056	1.73911	0.0820157	NA	10.7871	22.9328	17.0744	4.52255	8.60671	1.28327
LOC103910264	1.54629	1.86107	2.52883	0.735942	0.461766	NA	2.15743	4.24681	0.948578	0	0	1.9249
rbfox1l	11.064	1.85987	1.37175	1.35584	0.175149	NA	28.0466	22.0834	1.89716	0	12.4319	1.9249
tmem107l	2.78803	1.85884	1.83333	1.01392	0.310622	NA	4.31486	5.09618	3.79431	0	0.956301	2.56654
angptl3	70.7979	1.85882	1.0076	1.84479	0.0650674	0.916426	6.47229	286.235	39.8403	56.0797	14.3445	21.8156
apela	13.9069	1.85476	1.24962	1.48426	0.137741	NA	8.62972	4.24681	52.1718	1.80902	15.3008	1.28327
LOC108183347	6.54171	1.85447	1.31202	1.41345	0.157523	NA	2.15743	9.34299	18.9716	2.71353	4.7815	1.28327
im:7150573	806.481	1.85364	1.02422	1.80982	0.070324	0.931979	498.366	115.513	3175.84	66.0293	874.059	109.078
LOC110438784	1.04774	1.8514	3.21846	0.575242	0.565127	NA	2.15743	0	2.84574	0	0	1.28327
tmem200a	2.72525	1.85073	2.23951	0.826397	0.408579	NA	12.9446	0	0	1.80902	0.956301	0.641634
LOC110437967	7.23454	1.84958	1.56815	1.17946	0.238214	NA	0	27.1796	6.64005	0	5.7378	3.8498
brpf3a	13.9945	1.84767	0.954292	1.93617	0.0528471	NA	12.9446	29.7277	22.7659	10.8541	3.8252	3.8498
LOC110439279	50.3929	1.84683	0.981739	1.88118	0.0599475	0.915376	77.6674	16.1379	143.235	11.7586	2.8689	50.6891
sult3st3	193.439	1.84611	0.61916	2.98165	0.00286704	0.360058	127.288	465.451	314.928	58.7932	87.0234	107.153
LOC101887157	34.8409	1.84541	0.808095	2.28365	0.0223922	0.723357	25.8891	106.17	31.3031	17.1857	8.60671	19.8906
mier3b	7.22765	1.845	1.37152	1.34523	0.178552	NA	6.47229	0.849363	26.5602	1.80902	3.8252	3.8498
si:ch73-343l4.8	7.97475	1.84364	1.39217	1.32429	0.185408	NA	0	15.2885	21.8173	1.80902	7.65041	1.28327
si:ch211-196f2.6	42.2024	1.84342	0.816397	2.25799	0.0239461	0.72941	21.5743	67.949	108.138	6.33157	28.689	20.5323
rhot1b	2.83567	1.84268	2.31459	0.796116	0.425964	NA	0	0	13.2801	1.80902	0	1.9249
elac1	45.5463	1.84264	1.10057	1.67425	NA	NA	8.62972	6.7949	198.253	15.3767	7.65041	36.5731
LOC101885053	4.28646	1.84232	1.62	1.13724	0.255438	NA	12.9446	3.39745	3.79431	2.71353	2.8689	0
znf1102	1.39237	1.84217	2.86783	0.642356	0.520642	NA	0	1.69873	4.74289	0	1.9126	0
grnas	1.00436	1.83867	3.61853	0.508128	0.611364	NA	0	0	4.74289	0	0	1.28327
LOC108179599	23.1528	1.83857	0.920888	1.99652	0.0458774	0.869481	23.7317	24.6315	59.7604	13.5677	15.3008	1.9249
LOC100536989	12.4027	1.83832	1.33337	1.3787	0.167989	NA	0	16.9873	40.7889	4.52255	11.4756	0.641634
LOC100534733	2.45042	1.83722	1.90508	0.96438	0.334855	NA	4.31486	3.39745	3.79431	0	1.9126	1.28327
im:7157749	28.0255	1.83676	1.25537	1.46313	NA	NA	2.15743	5.94554	123.315	1.80902	6.69411	28.2319
si:dkey-33i11.3	60.1902	1.83317	0.848965	2.1593	0.0308265	0.782736	19.4169	208.943	53.1204	14.4722	40.1646	25.0237
LOC100148510	83.1313	1.83148	1.9801	0.924941	0.354997	0.992908	129.446	250.562	9.48578	0	16.2571	93.0369
zgc:193711	420.443	1.83063	0.939956	1.94757	0.0514665	0.887024	79.8249	153.735	1734.95	299.393	195.085	59.6719
cdk6	5.34151	1.83061	1.36368	1.3424	0.179466	NA	10.7871	8.49363	5.69147	4.52255	1.9126	0.641634
si:ch211-209j10.6	2.11177	1.82918	2.54984	0.717373	0.473144	NA	2.15743	7.64426	0	0	2.8689	0
ppp1r14ba	15.0607	1.82895	0.975488	1.8749	0.060806	NA	25.8891	22.0834	22.7659	9.04511	0.956301	9.62451
si:dkey-58f10.13	35.7847	1.82869	1.01275	1.80567	0.0709694	0.931979	17.2594	84.0869	66.4005	2.71353	3.8252	40.4229
si:busm1-163l24.3	10.4568	1.82835	1.061	1.72322	0.0848483	NA	6.47229	27.1796	15.1773	2.71353	4.7815	6.41634
bicd2	12.6015	1.82773	1.14254	1.59971	0.109663	NA	28.0466	20.3847	10.4344	2.71353	13.3882	0.641634
git2b	8.01611	1.82759	1.57562	1.15992	0.246082	NA	17.2594	2.54809	18.023	0	0	10.2661
brms1	36.6051	1.82636	1.1423	1.59884	0.109856	0.992908	10.7871	50.9618	109.087	16.2812	32.5142	0
mmd2a	3.3628	1.8263	1.93458	0.944032	0.345153	NA	4.31486	8.49363	2.84574	4.52255	0	0
jam3a	2.3905	1.82487	1.93844	0.941415	0.346492	NA	2.15743	4.24681	4.74289	0	1.9126	1.28327
LOC101882397	12.8449	1.82454	1.03688	1.75964	0.0784684	NA	6.47229	21.2341	32.2517	8.1406	1.9126	7.05797
cygb2	4.66839	1.82367	1.82996	0.996563	0.318977	NA	0	17.8366	3.79431	0	5.7378	0.641634
LOC103910726	1.40268	1.82346	2.63986	0.690743	0.489727	NA	2.15743	3.39745	0.948578	0	1.9126	0
LOC103909419	1.37583	1.82227	2.86425	0.636212	0.524638	NA	0	2.54809	3.79431	0	1.9126	0
slc35f2l	10.0295	1.82213	1.49147	1.2217	0.22182	NA	40.9912	4.24681	1.89716	11.7586	0	1.28327
cdkn2a/b	4.99742	1.82176	1.60875	1.13241	0.257463	NA	0	3.39745	19.9201	0.904511	1.9126	3.8498
si:dkey-188g12.1	3.52171	1.82148	1.92229	0.947555	0.343356	NA	4.31486	2.54809	9.48578	0	4.7815	0
cyp2aa4	2.93652	1.82041	2.37541	0.766359	0.443463	NA	12.9446	0.849363	0	0	3.8252	0
prex2	11.3305	1.81993	1.02008	1.7841	0.0744073	NA	12.9446	22.0834	18.023	1.80902	4.7815	8.34124
LOC110439378	1.14013	1.81965	2.8028	0.649226	0.516192	NA	0	3.39745	1.89716	0.904511	0	0.641634
znf385c	2.05048	1.81906	2.59124	0.702004	0.482677	NA	0	0	9.48578	0.904511	1.9126	0
si:dkey-83k24.5	13.6184	1.81846	0.912911	1.99193	0.0463786	NA	15.102	24.6315	23.7145	4.52255	8.60671	5.13307
LOC110439806	37.5762	1.81813	0.668326	2.72043	0.00651974	0.475838	56.0932	48.4137	71.1434	11.7586	20.0823	17.9657
LOC100534755	1.30896	1.81812	2.96085	0.614055	0.539179	NA	0	5.09618	0.948578	1.80902	0	0
si:ch211-184m13.4	5.13457	1.81688	1.44437	1.25791	0.208426	NA	4.31486	3.39745	16.1258	0.904511	4.7815	1.28327
pias1a	2.39218	1.81667	1.86548	0.973831	0.330141	NA	4.31486	5.94554	0.948578	0.904511	0.956301	1.28327
LOC110438680	6.76933	1.8156	1.46829	1.23654	0.216258	NA	8.62972	22.9328	0	3.61804	2.8689	2.56654
si:ch73-295i22.2	280.43	1.81533	0.655332	2.7701	0.0056039	0.450902	742.156	261.604	307.339	49.7481	156.833	164.9
LOC108183901	1.82341	1.81527	2.25638	0.804506	0.421105	NA	0	0.849363	7.58863	0.904511	0.956301	0.641634
cbx7b	11.6346	1.81387	1.19834	1.51365	0.130114	NA	2.15743	35.6732	16.1258	1.80902	11.4756	2.56654
LOC101884757	5.52336	1.81328	1.64467	1.10252	0.270237	NA	17.2594	7.64426	0.948578	6.33157	0.956301	0
LOC110438330	3.77525	1.81193	1.7104	1.05937	0.289433	NA	0	11.8911	5.69147	0.904511	0.956301	3.20817
hhatla	5.54847	1.81053	1.36479	1.3266	0.184641	NA	17.2594	5.09618	3.79431	3.61804	0.956301	2.56654
LOC110438741	3.49198	1.81043	1.94767	0.929538	0.352611	NA	8.62972	7.64426	0	1.80902	2.8689	0
si:dkey-170l10.1	20.6684	1.80547	1.25089	1.44335	0.148922	0.992908	0	11.0417	85.3721	4.52255	3.8252	19.249
znf1032	7.49788	1.80482	1.31507	1.37242	0.169934	NA	2.15743	4.24681	28.4574	1.80902	3.8252	4.49144
kctd20	2.38458	1.80416	2.17863	0.828118	0.407604	NA	6.47229	0	4.74289	1.80902	0	1.28327
LOC100334401	3.46802	1.80302	2.23833	0.80552	0.42052	NA	0	0.849363	15.1773	0	4.7815	0
tnni2a.3	51.3915	1.80282	1.28466	1.40334	NA	NA	10.7871	0.849363	227.659	8.1406	56.4217	4.49144
LOC108183935	1.31759	1.80227	2.71261	0.664404	0.506432	NA	0	5.09618	0.948578	0.904511	0.956301	0
ttn.2	3.48456	1.80148	2.4617	0.731803	0.464289	NA	0	0	16.1258	0	4.7815	0
LOC108183524	2.6355	1.80058	2.09598	0.859065	0.390305	NA	2.15743	3.39745	6.64005	3.61804	0	0
lrig2	14.0344	1.80002	1.2376	1.45444	0.145824	NA	4.31486	13.5898	47.4289	0	8.60671	10.2661
sgk494b	1.99626	1.79795	2.53793	0.708432	0.478677	NA	4.31486	5.09618	0	0	0	2.56654
LOC103909642	4.27316	1.79777	1.75597	1.02381	0.305926	NA	0	8.49363	11.3829	0	1.9126	3.8498
LOC108183387	3.82428	1.79674	1.723	1.04279	0.297044	NA	0	3.39745	14.2287	1.80902	2.8689	0.641634
si:dkey-63d15.12	31.5557	1.7963	0.797705	2.25184	0.0243325	0.730221	92.7694	24.6315	30.3545	10.8541	11.4756	19.249
LOC108181095	12.4591	1.79494	0.987758	1.81718	0.0691892	NA	6.47229	23.7822	27.5088	4.52255	6.69411	5.7747
gcgrb	3.57502	1.79491	1.84122	0.974845	0.329637	NA	2.15743	13.5898	0.948578	0.904511	0	3.8498
LOC101886102	1.80854	1.79447	2.16899	0.827329	0.408051	NA	2.15743	3.39745	2.84574	1.80902	0	0.641634
LOC100329480	2.73513	1.79343	2.26588	0.791494	0.428656	NA	0	5.94554	6.64005	0	3.8252	0
rcn2	23.4071	1.79108	1.00233	1.78691	0.0739514	0.942305	17.2594	22.9328	68.2976	4.52255	24.8638	2.56654
iffo2a	3.66575	1.79105	1.5933	1.12411	0.260965	NA	2.15743	3.39745	11.3829	0.904511	2.8689	1.28327
mlpha	1.68141	1.78958	2.49099	0.71842	0.472498	NA	2.15743	0	5.69147	0	0.956301	1.28327
chchd3b	3.98585	1.78941	1.82863	0.978553	0.327801	NA	0	13.5898	4.74289	2.71353	2.8689	0
LOC101884510	40.126	1.78927	1.08797	1.64459	0.100054	0.982166	90.612	1.69873	94.8578	14.4722	3.8252	35.2899
rpz3	2.41602	1.78819	2.22716	0.802899	0.422033	NA	0	10.1924	0.948578	2.71353	0	0.641634
polr1e	16.0115	1.78757	1.02616	1.74199	0.0815097	NA	4.31486	27.1796	42.686	2.71353	11.4756	7.69961
pstpip1b	7.75101	1.78717	1.2096	1.47749	0.139544	NA	10.7871	19.5353	5.69147	0.904511	5.7378	3.8498
sc:d156	1.14876	1.78701	2.79583	0.639172	0.522711	NA	0	3.39745	1.89716	0	0.956301	0.641634
slc48a1a	2.01118	1.78592	2.10368	0.848951	0.395908	NA	2.15743	4.24681	2.84574	0.904511	1.9126	0
LOC100537853	10.3322	1.78574	1.03639	1.72304	0.0848821	NA	8.62972	13.5898	25.6116	3.61804	6.69411	3.8498
mtbl	4.01102	1.78562	1.82731	0.977186	0.328477	NA	0	12.7404	5.69147	1.80902	3.8252	0
LOC108190663	2.7186	1.78266	2.27067	0.785082	0.432406	NA	0	6.7949	5.69147	0	3.8252	0
klhl3	7.92413	1.77867	1.27468	1.39539	0.162897	NA	8.62972	4.24681	23.7145	3.61804	6.69411	0.641634
zgc:113050	15.5389	1.77843	1.20253	1.47891	0.139165	NA	8.62972	27.1796	36.046	0	18.1697	3.20817
LOC100536900	1.63803	1.77832	2.75914	0.64452	0.519238	NA	0	0	7.58863	0	0.956301	1.28327
hdac7b	6.82528	1.77801	1.3644	1.30315	0.192525	NA	2.15743	6.7949	22.7659	0.904511	1.9126	6.41634
LOC103910383	12.705	1.77782	1.0591	1.67861	0.0932279	NA	23.7317	5.94554	29.4059	1.80902	9.56301	5.7747
plaub	4.27426	1.7751	1.49244	1.1894	0.234283	NA	2.15743	4.24681	13.2801	1.80902	2.8689	1.28327
cfap57	2.02604	1.77265	2.53296	0.699833	0.484032	NA	0	1.69873	7.58863	0	2.8689	0
LOC101884790	1.59633	1.77219	2.4728	0.716672	0.473576	NA	0	1.69873	5.69147	0.904511	0	1.28327
lrrc8c	13.3664	1.77084	0.980927	1.80527	0.0710318	NA	23.7317	11.8911	26.5602	9.04511	1.9126	7.05797
LOC101882713	6.02911	1.77075	1.4572	1.21517	0.2243	NA	0	5.94554	21.8173	3.61804	2.8689	1.9249
LOC101885952	2.61963	1.77	1.90238	0.930414	0.352157	NA	2.15743	3.39745	6.64005	0	0.956301	2.56654
si:ch1073-67j19.1	192.349	1.76989	0.680761	2.59987	0.00932593	0.539675	250.262	108.718	533.101	128.441	82.2419	51.3307
msh4	7.88564	1.76967	1.4467	1.22325	0.221237	NA	0	14.4392	21.8173	1.80902	8.60671	0.641634
csf1b	9.77367	1.7696	1.23547	1.43233	0.15205	NA	30.204	14.4392	0.948578	6.33157	2.8689	3.8498
ccdc115	28.8141	1.76929	1.12599	1.57132	0.116109	0.992908	125.131	3.39745	5.69147	16.2812	11.4756	10.9078
LOC110437849	6.46885	1.76903	1.27693	1.38538	0.165936	NA	12.9446	5.94554	11.3829	1.80902	0.956301	5.7747
si:ch211-127b11.1	5.56038	1.76803	1.72966	1.02219	0.306692	NA	0	22.9328	2.84574	1.80902	0	5.7747
LOC108190613	5.73384	1.76747	1.50082	1.17767	0.238927	NA	0	10.1924	16.1258	3.61804	3.8252	0.641634
syt5a	3.65813	1.76627	1.83025	0.965046	0.334522	NA	0	9.34299	7.58863	1.80902	0	3.20817
crp6	79.3311	1.7662	2.33793	0.755455	NA	NA	19.4169	5.09618	343.385	5.42706	0	102.661
traf4a	4.66071	1.76582	1.52373	1.15888	0.246506	NA	12.9446	6.7949	1.89716	0.904511	4.7815	0.641634
jac2	6.16278	1.76558	1.96545	0.898309	0.369021	NA	0	0	28.4574	7.23609	0	1.28327
LOC100333235	3.5893	1.76512	1.71782	1.02753	0.30417	NA	0	5.09618	11.3829	0.904511	2.8689	1.28327
scara3	7.82857	1.76475	1.23706	1.42657	0.153705	NA	15.102	5.94554	15.1773	7.23609	2.8689	0.641634
si:ch211-210b2.4	12.3084	1.76407	1.014	1.73972	0.0819075	NA	19.4169	10.1924	27.5088	9.04511	1.9126	5.7747
kdm6bb	41.8094	1.76331	0.957753	1.8411	0.0656076	0.916426	4.31486	80.6895	108.138	17.1857	33.4705	7.05797
LOC103910192	15.0012	1.76298	1.25105	1.40921	0.158774	NA	34.5189	5.09618	30.3545	2.71353	0	17.3241
LOC101882334	27.1882	1.76218	1.19455	1.47519	0.140162	0.992908	114.344	1.69873	10.4344	23.5173	2.8689	10.2661
grid2ipa	4.74327	1.76175	2.10529	0.836818	0.402695	NA	0	0	21.8173	0.904511	5.7378	0
yars	112.176	1.76167	0.674981	2.60995	0.00905548	0.539459	194.169	102.773	222.916	90.4511	21.0386	41.7062
LOC101885895	0.625041	1.76139	4.01568	0.438629	0.660931	NA	0	0	2.84574	0.904511	0	0
LOC103910729	0.633673	1.76139	4.01568	0.438629	0.660931	NA	0	0	2.84574	0	0.956301	0
LOC101884521	0.625041	1.76139	4.01568	0.438629	0.660931	NA	0	0	2.84574	0.904511	0	0
LOC101885844	0.633673	1.76139	4.01568	0.438629	0.660931	NA	0	0	2.84574	0	0.956301	0
si:ch211-284a16.2	0.633673	1.76139	4.01568	0.438629	0.660931	NA	0	0	2.84574	0	0.956301	0
LOC103911911	0.581228	1.76139	4.01568	0.438629	0.660931	NA	0	0	2.84574	0	0	0.641634
zgc:171534	0.581228	1.76139	4.01568	0.438629	0.660931	NA	0	0	2.84574	0	0	0.641634
sln	0.633673	1.76139	4.01568	0.438629	0.660931	NA	0	0	2.84574	0	0.956301	0
LOC103908977	0.625041	1.76139	4.01568	0.438629	0.660931	NA	0	0	2.84574	0.904511	0	0
LOC101886521	0.581228	1.76139	4.01568	0.438629	0.660931	NA	0	0	2.84574	0	0	0.641634
LOC110438141	0.633673	1.76139	4.01568	0.438629	0.660931	NA	0	0	2.84574	0	0.956301	0
LOC796282	0.581228	1.76139	4.01568	0.438629	0.660931	NA	0	0	2.84574	0	0	0.641634
LOC110438205	0.625041	1.76139	4.01568	0.438629	0.660931	NA	0	0	2.84574	0.904511	0	0
LOC101886318	0.625041	1.76139	4.01568	0.438629	0.660931	NA	0	0	2.84574	0.904511	0	0
panx1b	1.13222	1.76136	2.84394	0.619339	0.535693	NA	0	4.24681	0.948578	0	0.956301	0.641634
endouc	54.573	1.75859	0.945929	1.85912	0.0630104	0.916426	99.2417	101.924	52.1718	9.94962	1.9126	62.2385
si:dkeyp-33e11.1	5.8912	1.75847	1.2349	1.42398	0.154453	NA	6.47229	9.34299	11.3829	2.71353	2.8689	2.56654
si:ch211-154o6.4	2.40811	1.75793	2.25343	0.780114	0.435324	NA	0	11.0417	0	1.80902	0.956301	0.641634
rab4b	12.2833	1.75695	0.973387	1.80498	0.0710771	NA	19.4169	11.8911	25.6116	2.71353	7.65041	6.41634
myh11b	29.4533	1.75557	1.00186	1.75231	0.0797211	0.951232	6.47229	62.8528	66.4005	8.1406	29.6453	3.20817
pde5aa	11.5759	1.75494	1.2992	1.35079	0.176763	NA	2.15743	9.34299	41.7374	0.904511	13.3882	1.9249
LOC108179662	1.32623	1.75488	2.9486	0.595156	0.551739	NA	0	5.09618	0.948578	0	1.9126	0
LOC110439330	3.08349	1.75393	1.82983	0.958523	0.337799	NA	0	9.34299	4.74289	0.904511	2.8689	0.641634
si:ch211-121d13.5	3.98762	1.75372	1.70369	1.02936	0.30331	NA	2.15743	8.49363	7.58863	0.904511	4.7815	0
LOC110438637	8.59919	1.75337	1.19803	1.46355	0.143318	NA	2.15743	13.5898	23.7145	5.42706	4.7815	1.9249
LOC108183614	3.61447	1.75164	1.87835	0.932538	0.351058	NA	0	4.24681	12.3315	0	3.8252	1.28327
si:ch211-232d10.1	97.4589	1.75113	0.783447	2.23516	0.025407	0.737861	276.151	146.09	29.4059	37.9894	25.8201	69.2965
dact3a	2.0076	1.75063	2.60985	0.67078	0.502361	NA	8.62972	0.849363	0	0	0	2.56654
si:ch211-173d10.4	2.0076	1.75063	2.60985	0.67078	0.502361	NA	8.62972	0.849363	0	0	0	2.56654
rhof	13.9594	1.74959	0.953459	1.835	0.0665061	NA	8.62972	28.029	27.5088	9.04511	6.69411	3.8498
si:dkey-20j1.2	1.60496	1.74865	2.46925	0.708169	0.478841	NA	0	1.69873	5.69147	0	0.956301	1.28327
p2ry2.1	1.60496	1.74865	2.46925	0.708169	0.478841	NA	0	1.69873	5.69147	0	0.956301	1.28327
si:dkey-230p4.1	14.4328	1.74774	0.957675	1.82498	0.0680038	NA	12.9446	12.7404	40.7889	5.42706	9.56301	5.13307
tmem69	22.5102	1.74708	1.02854	1.69861	0.0893934	0.959161	10.7871	82.3882	10.4344	18.9947	8.60671	3.8498
apoba	282.264	1.74656	0.747439	2.33672	0.0194536	0.678042	125.131	998.85	180.23	140.199	115.712	133.46
zgc:162608	86.8959	1.74333	0.906688	1.92274	0.0545124	0.90541	289.095	94.2793	18.9716	11.7586	31.5579	75.7128
gig2j	2.69279	1.74191	2.63094	0.662084	0.507917	NA	0	0	12.3315	0	3.8252	0
ap1s2	25.3156	1.74126	1.12293	1.55064	0.120988	0.992908	107.871	5.94554	3.79431	9.94962	7.65041	16.6825
LOC110438754	1.96188	1.74108	2.58029	0.674761	0.499828	NA	4.31486	0	4.74289	2.71353	0	0
LOC103908853	5.62528	1.73954	1.70964	1.01749	0.308921	NA	23.7317	1.69873	0.948578	0	0.956301	6.41634
si:ch211-142d6.2	170.074	1.7394	2.10921	0.824672	0.409558	0.994385	638.599	25.4809	121.418	0	33.4705	201.473
si:ch211-26b3.4	8.10807	1.73902	1.16397	1.49404	0.135165	NA	10.7871	16.9873	9.48578	7.23609	2.8689	1.28327
LOC101882451	1.85265	1.73762	2.39094	0.726752	0.467378	NA	4.31486	4.24681	0	0	1.9126	0.641634
agbl2	1.29346	1.73632	2.99246	0.580232	0.561758	NA	2.15743	0	3.79431	1.80902	0	0
lysmd2	15.5579	1.73443	1.08033	1.60546	0.108392	NA	12.9446	39.0707	19.9201	0.904511	3.8252	16.6825
LOC108184064	40.0418	1.7344	0.755317	2.29626	0.0216609	0.714799	97.0843	65.4009	22.7659	21.7083	11.4756	21.8156
gsna	183.168	1.73125	0.628676	2.7538	0.00589069	0.453681	355.976	284.536	203.944	52.4616	153.964	48.1225
si:dkey-31e10.6p	5.30761	1.73124	1.60071	1.08154	0.279455	NA	4.31486	16.1379	3.79431	0.904511	6.69411	0
LOC110438472	60.8405	1.73108	1.16645	1.48406	0.137793	0.992908	2.15743	96.8273	181.178	0.904511	62.1596	21.8156
sept9b	49.3518	1.731	0.980768	1.76495	0.077573	0.94981	2.15743	80.6895	144.184	14.4722	39.2083	15.3992
si:ch211-132g1.4	51.0574	1.72984	0.921151	1.87791	0.0603935	0.915376	10.7871	47.5643	176.436	15.3767	43.9898	12.191
ugt1a5	2.36744	1.72931	2.00543	0.862315	0.388514	NA	2.15743	6.7949	1.89716	2.71353	0	0.641634
zgc:110045	3.01598	1.72755	1.81944	0.949492	0.34237	NA	0	4.24681	9.48578	1.80902	1.9126	0.641634
LOC108182766	0.617137	1.72713	3.87773	0.445396	0.656034	NA	0	0.849363	1.89716	0	0.956301	0
LOC100332973	0.617137	1.72713	3.87773	0.445396	0.656034	NA	0	0.849363	1.89716	0	0.956301	0
scn1ba	0.617137	1.72713	3.87773	0.445396	0.656034	NA	0	0.849363	1.89716	0	0.956301	0
LOC100008030	0.617137	1.72713	3.87773	0.445396	0.656034	NA	0	0.849363	1.89716	0	0.956301	0
LOC108183750	0.608505	1.72681	3.89792	0.443008	0.65776	NA	0	0.849363	1.89716	0.904511	0	0
si:dkey-258f14.3	0.608505	1.72681	3.89792	0.443008	0.65776	NA	0	0.849363	1.89716	0.904511	0	0
LOC103909767	0.608505	1.72681	3.89792	0.443008	0.65776	NA	0	0.849363	1.89716	0.904511	0	0
LOC101883014	1.11569	1.72544	3.15829	0.546323	0.584844	NA	0	5.09618	0	0	0.956301	0.641634
sgsm2	1.11569	1.72544	3.15829	0.546323	0.584844	NA	0	5.09618	0	0	0.956301	0.641634
LOC108183429	0.564692	1.72516	4.00755	0.430478	0.666848	NA	0	0.849363	1.89716	0	0	0.641634
LOC100536312	0.564692	1.72516	4.00755	0.430478	0.666848	NA	0	0.849363	1.89716	0	0	0.641634
nitr3b	0.564692	1.72516	4.00755	0.430478	0.666848	NA	0	0.849363	1.89716	0	0	0.641634
numbl	0.564692	1.72516	4.00755	0.430478	0.666848	NA	0	0.849363	1.89716	0	0	0.641634
LOC100329398	0.564692	1.72516	4.00755	0.430478	0.666848	NA	0	0.849363	1.89716	0	0	0.641634
kcnip1b	4.4896	1.72451	1.61213	1.06971	0.284751	NA	6.47229	9.34299	4.74289	0	5.7378	0.641634
LOC103910625	0.938216	1.72448	3.31769	0.519784	0.603214	NA	0	3.39745	0.948578	0	0	1.28327
c1qtnf4	0.938216	1.72448	3.31769	0.519784	0.603214	NA	0	3.39745	0.948578	0	0	1.28327
or111-10	0.938216	1.72448	3.31769	0.519784	0.603214	NA	0	3.39745	0.948578	0	0	1.28327
LOC108182242	0.938216	1.72448	3.31769	0.519784	0.603214	NA	0	3.39745	0.948578	0	0	1.28327
lhx6	3.80122	1.72434	1.88556	0.914499	0.360455	NA	0	5.94554	11.3829	4.52255	0.956301	0
si:dkey-238i5.2	4.45516	1.72187	1.5231	1.13051	0.258262	NA	6.47229	2.54809	11.3829	0.904511	4.7815	0.641634
LOC110439012	13.5206	1.72126	1.01304	1.6991	0.0893005	NA	8.62972	15.2885	37.9431	9.04511	7.65041	2.56654
LOC101884804	71.7217	1.71925	0.758458	2.26677	0.0234043	0.729142	237.317	44.1669	49.3261	35.2759	37.2957	26.9486
LOC101883468	3.25168	1.71908	1.98918	0.864216	0.387469	NA	0	3.39745	11.3829	0.904511	3.8252	0
si:ch211-132e22.4	4.57972	1.71874	1.86719	0.920496	0.357314	NA	15.102	5.09618	0.948578	6.33157	0	0
mhc1uka	132.643	1.71867	0.834421	2.05972	0.0394256	0.828949	34.5189	101.924	473.341	45.2255	98.499	42.3478
LOC110440069	5.03544	1.71845	1.51729	1.13258	0.25739	NA	0	5.94554	17.0744	2.71353	1.9126	2.56654
[truncated: 22,438 more rows]

## Sheet: DEG NO. of all compared groups
simple	NO. of all DEGs	NO. of upregulated DEGs	NO. of downregulated DEGs
SBM VS FM (gut)	1775	704	1071
SB VS SBM (gut)	1103	371	732
SB VS FM (gut)	1449	838	611

## Sheet: information of reads
Metric	SBM (intestine sample 1)	SBM (intestine sample 2)	SBM (intestine sample 3)	FM (intestine sample 1)	FM (intestine sample 2)	FM (intestine sample 3)	SB (intestine sample 1)	SB (intestine sample 2)	SB (intestine sample 3)
paired in sequencing	45820502	46213550	47608430	43810072	43520596	47815396	42217338	40962450	40050468
read1	22910251	23106775	23804215	21905036	21760298	23907698	21108669	20481225	20025234
read2	22910251	23106775	23804215	21905036	21760298	23907698	21108669	20481225	20025234
properly paired	42599228	42935646	43622972	40620844	40436386	44207992	39288542	37532430	36777560
properly paired_rate	0.9297	0.9291	0.9163	0.9272	0.9291	0.9246	0.9306	0.9163	0.9183
