# Supplementary material for: Dietary Inclusion of Seabuckthorn (Hippophae rhamnoides) Mitigates Foodborne Enteritis in Zebrafish Through the Gut-Liver Immune Axis
Source: Front Physiol. 2022 Apr 6;13:831226. doi: 10.3389/fphys.2022.831226 (PMC9019508; doi:10.3389/fphys.2022.831226)
Supplement: Supplementary file 3 [file Table9.XLSX]

## Sheet: relative abundance （phylum）
ID	FM1	FM2	FM3	FM4	FM5	FM6	SBM1	SBM2	SBM3	SBM4	SBM5	SBM6	SB50001	SB50002	SB50003	SB50004	SB50005	SB50006
Proteobacteria	0.978925	0.159609	0.911482	0.316124	0.398162	0.471282	0.974473	0.914709	0.953692	0.247507	0.173851	0.776531	0.990834	0.92739	0.982286	0.786812	0.515241	0.518213
Firmicutes	0.0059607	0.00046711	0.0444826	0.422953	0.327739	0.271967	0.00051504	0.00067613	0.0099273	0.406224	0.563348	0.141537	0.00112127	0.00143337	0.0032473	0.112806	0.149625	0.232236
Bacteroidetes	0.00472745	0.00212914	0.0317218	0.140641	0.125774	0.0995096	0.00056786	0.00156356	0.0229058	0.170127	0.120584	0.0461892	0.00251633	0.00341692	0.00877233	0.0494096	0.0831923	0.122559
Fusobacteria	0.00174025	0.812875	0.00015861	0.00109573	0.00042488	0.00359162	0.0155831	0.00783187	0.00068615	0.00424303	0.00029634	0	0.00280317	0.00542943	3.078e-05	0.00094638	0.00163672	0.00116658
Actinobacteria	0.00664584	0.0010863	0.00762764	0.0402567	0.0179935	0.0404057	0.00013206	0.00045076	0.00611697	0.0463413	0.0192495	0.0126049	0.00114734	0.00079632	0.00349354	0.0131172	0.0598859	0.0370486
Tenericutes	0.00112363	0.0234314	0.00085072	0.0143827	0.0735674	0.00393697	0.00870277	0.0743323	0.00299279	0.0050363	0.00408697	0.00053528	0.00136899	0.061244	0	0.00071528	0.00153582	0.00109853
Acidobacteria	0	0	0.00043257	0.012182	0.0122364	0.0302624	0	7.043e-05	0.00084674	0.027054	0.00286459	0.00253825	0	0	0.00064638	0.0115326	0.0774525	0.0326739
TM7	2.741e-05	0	0	0.0183052	0.0086781	0.0131134	0	2.817e-05	0.00049636	0.0113178	0.0645396	0.00644058	7.823e-05	0	7.695e-05	0.00248699	0.00568367	0.00414135
Chloroflexi	5.481e-05	0	0.00014419	0.004696	0.00739285	0.0168234	2.641e-05	2.817e-05	7.299e-05	0.0168061	0.00471669	0.00236558	0	0	0	0.00557921	0.0360862	0.0119185
Gemmatimonadetes	0	0	0.00018745	0.00337007	0.00289978	0.00868304	0	2.817e-05	0	0.00808021	0.00132117	0.00084608	0	0	0	0.00233293	0.0177572	0.00608565
Others	0.00079476	0.00040193	0.00291264	0.0259938	0.0251314	0.0404255	0	0.00028172	0.00226284	0.0572625	0.0451419	0.010412	0.00013038	0.00028957	0.00144667	0.0142617	0.0519041	0.0328586

## Sheet: relative abundance（genus）
ID	FM1	FM2	FM3	FM4	FM5	FM6	SBM1	SBM2	SBM3	SBM4	SBM5	SBM6	SB50001	SB50002	SB50003	SB50004	SB50005	SB50006
Aeromonas	0.28906	0.0383245	0.0149092	0.00441977	0.0879069	0.0148401	0.8845	0.693881	0.0416362	0.100228	0.0116682	0.00424768	0.924667	0.817383	0.179802	0.116184	0.0103584	0.0100423
Sphingomonas	0.347625	0.0127096	0.371347	0.00192444	0.00027617	0.00170701	0.00155831	0.00566261	0.325688	0.00198316	0.00043216	0.00013814	0.00934823	0.0174466	0.184527	0.00047319	0.00123314	0.00091382
Cetobacterium	0.00174025	0.812734	7.21e-05	0.00097603	0	0.00292066	0.0155831	0.00783187	0.00068615	4.61e-05	0	0	0.00280317	0.00542943	3.08e-05	0	0	0.00037914
Acinetobacter	0.0336266	0.00357391	0.126411	0.0125135	0.00185883	0.00590052	0.00106969	0.00491605	0.167713	0.00522078	0.0115695	0.0151431	0.0131032	0.0217322	0.0718716	0.00419266	0.0047532	0.00334419
Stenotrophomonas	0	0	0.00049025	7.37e-05	0.00820012	5.92e-05	0	0	0.00020439	0	0.00170394	0.310288	0	4.34e-05	0.00018468	0.105642	0.0183066	0.00977981
Rhodobacter	0.0158678	0.00426914	0	0.0794637	0.0114398	0.114873	0.00010565	8.45e-05	0.00080294	0.00047965	0.00060502	0.00158856	0.00097785	2.9e-05	4.62e-05	0.00173869	0.00254476	0.109629
Shigella	0.00290499	0.00156427	0.0217438	0.0853936	0.00634128	0.00601893	0.00017168	0.0006057	0.14818	0.00859676	0.00293867	0.00379874	0.00067797	0.00130306	0.0149438	0.00858341	0.0171519	0.00807855
GW-34	0	0	0	0.0301465	0.0110043	0.0085745	0	0	0	0.0198777	0.1567	0.01371	0	0	0	0.00389555	0.0022645	0.00033053
Aquabacterium	0.00834498	0.00592031	0.110493	0.00015653	0.00042488	0.00068083	0.0006603	0.00342292	0.0363514	0.00094085	0	0.00277998	0.00249025	0.00386576	0.0169752	0.00282812	0.0281829	0.00966315
Prevotella	0	0	4.33e-05	0.0262516	0.0336077	0.0135278	0.0002113	4.23e-05	8.76e-05	0.0474666	0.00953216	0.00885796	0.00013038	0.00011583	0	0.0136784	0.0106835	0.0320614
Others	0.30083	0.120905	0.354491	0.758681	0.83894	0.830898	0.0961399	0.283553	0.27865	0.815161	0.80485	0.639448	0.0458024	0.132652	0.531619	0.742784	0.904521	0.815778
