# Supplementary material for: Dietary Inclusion of Seabuckthorn (Hippophae rhamnoides) Mitigates Foodborne Enteritis in Zebrafish Through the Gut-Liver Immune Axis
Source: Front Physiol. 2022 Apr 6;13:831226. doi: 10.3389/fphys.2022.831226 (PMC9019508; doi:10.3389/fphys.2022.831226)
Supplement: Supplementary file 4 [file Table6.XLSX]

## Sheet: Upregulated hepatic DEG
baseMean	description	log2FoldChange	lfcSE	stat	pvalue	padj
ckma	creatine kinase, muscle a [Source:ZFIN;Acc:ZDB-GENE-980526-109]	8.79644	1.4847	5.92472	3.12838e-09	2.21959e-05
LOC110439949		9.31254	1.62481	5.73146	9.95711e-09	4.70971e-05
zgc:174917	zgc:174917 [Source:ZFIN;Acc:ZDB-GENE-070928-42]	6.4656	1.17913	5.48335	4.17354e-08	0.000148056
zgc:153642	zgc:153642 [Source:ZFIN;Acc:ZDB-GENE-061013-527]	8.90717	1.63657	5.44259	5.25114e-08	0.00014902
zgc:175135	zgc:175135 [Source:ZFIN;Acc:ZDB-GENE-080214-1]	8.66884	1.60236	5.41004	6.30106e-08	0.00014902
zgc:77118	zgc:77118 [Source:ZFIN;Acc:ZDB-GENE-040426-2211]	6.9778	1.34119	5.20271	1.964e-07	0.000398131
ugt5g1	UDP glucuronosyltransferase 5 family, polypeptide G1 [Source:ZFIN;Acc:ZDB-GENE-080305-10]	4.43005	0.860501	5.14822	2.62968e-07	0.000466439
actc1b	actin alpha cardiac muscle 1b [Source:ZFIN;Acc:ZDB-GENE-000322-1]	5.98437	1.18062	5.06882	4.00282e-07	0.000631112
uchl1	ubiquitin carboxyl-terminal esterase L1 (ubiquitin thiolesterase) [Source:ZFIN;Acc:ZDB-GENE-030131-3844]	4.39017	0.889322	4.93654	7.95208e-07	0.0011284
galn	galanin/GMAP prepropeptide [Source:NCBI gene;Acc:100006361]	7.68795	1.58369	4.85447	1.2071e-06	0.00155716
LOC101884804		4.05924	0.843192	4.81414	1.47835e-06	0.00174815
adh8b	alcohol dehydrogenase 8b [Source:ZFIN;Acc:ZDB-GENE-030529-2]	4.31311	0.917408	4.70141	2.58373e-06	0.0026188
zgc:86725		7.1425	1.52779	4.67506	2.93869e-06	0.00278
LOC103910279		3.88024	0.841953	4.60861	4.05364e-06	0.00359507
zgc:77112	zgc:77112 [Source:ZFIN;Acc:ZDB-GENE-040426-2219]	3.58503	0.782144	4.58359	4.57056e-06	0.00360313
slc19a3b	solute carrier family 19 member 3b [Source:ZFIN;Acc:ZDB-GENE-050419-166]	7.08584	1.5424	4.59402	4.34778e-06	0.00360313
si:ch211-145c1.1	si:ch211-145c1.1 [Source:ZFIN;Acc:ZDB-GENE-070912-81]	5.52194	1.21248	4.55424	5.25743e-06	0.00392647
si:ch211-106h4.4	si:ch211-106h4.4 [Source:ZFIN;Acc:ZDB-GENE-070705-14]	5.42572	1.19433	4.54289	5.54888e-06	0.00393693
mia	MIA SH3 domain containing [Source:ZFIN;Acc:ZDB-GENE-081022-66]	11.265	2.48943	4.52513	6.03583e-06	0.00403785
zgc:171776	zgc:171776 [Source:ZFIN;Acc:ZDB-GENE-071004-36]	5.3488	1.18404	4.5174	6.26023e-06	0.00403785
ccl20a.3	chemokine (C-C motif) ligand 20a, duplicate 3 [Source:ZFIN;Acc:ZDB-GENE-081022-193]	7.61166	1.69344	4.4948	6.9636e-06	0.00411185
fabp1a	fatty acid binding protein 1a, liver [Source:NCBI gene;Acc:791610]	7.49851	1.667	4.49821	6.85287e-06	0.00411185
dhrs13a.2	dehydrogenase/reductase (SDR family) member 13a, tandem duplicate 2 [Source:ZFIN;Acc:ZDB-GENE-040912-69]	5.73182	1.2776	4.48638	7.24428e-06	0.00411185
gtf3ab	general transcription factor IIIA, b [Source:ZFIN;Acc:ZDB-GENE-030131-7698]	5.64427	1.26152	4.47419	7.67007e-06	0.00418609
f2rl1.1	coagulation factor II (thrombin) receptor-like 1, tandem duplicate 1 [Source:ZFIN;Acc:ZDB-GENE-061215-140]	5.1023	1.14863	4.44208	8.90947e-06	0.00468242
osgn1	oxidative stress induced growth inhibitor 1 [Source:ZFIN;Acc:ZDB-GENE-040426-864]	4.65104	1.04982	4.4303	9.41e-06	0.00476885
myhb	myosin, heavy chain b [Source:ZFIN;Acc:ZDB-GENE-081124-1]	7.00425	1.59347	4.39561	1.10462e-05	0.005405
zgc:56699	zgc:56699 [Source:ZFIN;Acc:ZDB-GENE-040426-2099]	6.26923	1.43696	4.36283	1.28389e-05	0.00587691
zgc:175136	zgc:175136 [Source:ZFIN;Acc:ZDB-GENE-080204-122]	5.37458	1.23795	4.34152	1.41503e-05	0.00627475
zgc:66024	zgc:66024 [Source:ZFIN;Acc:ZDB-GENE-040426-1511]	7.39399	1.71449	4.31264	1.61315e-05	0.00693655
eif4e1b	eukaryotic translation initiation factor 4E family member 1B [Source:NCBI gene;Acc:30738]	7.30604	1.70409	4.28735	1.80818e-05	0.00733089
LOC101882351		6.91562	1.61119	4.29224	1.76883e-05	0.00733089
cldnd	claudin d [Source:NCBI gene;Acc:81583]	3.82621	0.895306	4.27363	1.92317e-05	0.00758048
si:dkey-16n15.6	si:dkey-16n15.6 [Source:ZFIN;Acc:ZDB-GENE-110411-70]	7.10386	1.67607	4.2384	2.25123e-05	0.00819102
birc5b	baculoviral IAP repeat containing 5b [Source:ZFIN;Acc:ZDB-GENE-030826-2]	5.50769	1.30795	4.21094	2.54314e-05	0.00902178
evla	Enah/Vasp-like a [Source:ZFIN;Acc:ZDB-GENE-000607-65]	5.50825	1.31815	4.17876	2.93104e-05	0.0101443
LOC110440097		5.40775	1.30566	4.14179	3.44611e-05	0.0113721
si:ch211-146l10.8	si:ch211-146l10.8 [Source:ZFIN;Acc:ZDB-GENE-160113-6]	4.84769	1.17022	4.14253	3.43496e-05	0.0113721
si:dkey-250k15.10	si:dkey-250k15.10 [Source:ZFIN;Acc:ZDB-GENE-100921-41]	7.17816	1.73588	4.13516	3.54703e-05	0.0114392
LOC100535162		5.40545	1.31052	4.12467	3.71274e-05	0.0117075
si:dkeyp-50f7.2		3.72487	0.906906	4.10723	4.0043e-05	0.0123524
ugt5b3		3.27944	0.802224	4.08793	4.35242e-05	0.0128668
si:dkeyp-46h3.2	si:dkeyp-46h3.2 [Source:ZFIN;Acc:ZDB-GENE-030131-7351]	4.7278	1.15647	4.08813	4.34866e-05	0.0128668
si:dkey-152b24.6	si:dkey-152b24.6 [Source:ZFIN;Acc:ZDB-GENE-100922-31]	5.13191	1.26077	4.07046	4.69205e-05	0.0135878
ppp1r14aa	protein phosphatase 1, regulatory (inhibitor) subunit 14Aa [Source:ZFIN;Acc:ZDB-GENE-050417-413]	6.67247	1.64361	4.05964	4.91486e-05	0.0139484
h1m	linker histone H1M [Source:ZFIN;Acc:ZDB-GENE-030131-5614]	4.95552	1.22916	4.03162	5.53927e-05	0.0154122
crtac1a	cartilage acidic protein 1a [Source:ZFIN;Acc:ZDB-GENE-030131-9704]	6.8526	1.70408	4.0213	5.78786e-05	0.0154962
lsm14b	LSM family member 14B [Source:ZFIN;Acc:ZDB-GENE-040426-779]	5.24212	1.30275	4.02389	5.72444e-05	0.0154962
b4galnt2.1	beta-1,4-N-acetyl-galactosaminyl transferase 2, tandem duplicate 1 [Source:ZFIN;Acc:ZDB-GENE-030131-9081]	5.35074	1.33337	4.01294	5.99659e-05	0.0157577
si:dkey-87o1.2	si:dkey-87o1.2 [Source:ZFIN;Acc:ZDB-GENE-110411-217]	4.48962	1.12106	4.00479	6.20723e-05	0.0160146
myl10	myosin, light chain 10, regulatory [Source:ZFIN;Acc:ZDB-GENE-050417-421]	6.58607	1.64789	3.99668	6.42381e-05	0.0162775
psmd10	proteasome 26S subunit, non-ATPase 10 [Source:ZFIN;Acc:ZDB-GENE-050112-1]	6.67598	1.67641	3.98231	6.82498e-05	0.0169906
si:ch211-12h2.8	si:ch211-12h2.8 [Source:ZFIN;Acc:ZDB-GENE-091118-43]	5.16603	1.30632	3.95464	7.66501e-05	0.0187528
si:ch211-158d24.4	si:ch211-158d24.4 [Source:ZFIN;Acc:ZDB-GENE-081104-141]	4.8032	1.21969	3.93803	8.21526e-05	0.0191106
LOC101884895		4.75266	1.20579	3.94154	8.09613e-05	0.0191106
LOC108180146		6.65193	1.69423	3.92623	8.62862e-05	0.0197484
slc16a3	solute carrier family 16 member 3 [Source:ZFIN;Acc:ZDB-GENE-030131-5487]	4.37689	1.12046	3.90633	9.37076e-05	0.0207767
zgc:171474	zgc:171474 [Source:ZFIN;Acc:ZDB-GENE-080215-16]	5.2269	1.33729	3.90857	9.28447e-05	0.0207767
prrg2	proline rich Gla (G-carboxyglutamic acid) 2 [Source:ZFIN;Acc:ZDB-GENE-130625-1]	3.33957	0.856937	3.89711	9.73483e-05	0.0211928
si:ch73-366l1.5	si:ch73-366l1.5 [Source:ZFIN;Acc:ZDB-GENE-131127-426]	6.99886	1.80504	3.87741	0.000105575	0.0211928
lhfpl2b	LHFPL tetraspan subfamily member 2b [Source:ZFIN;Acc:ZDB-GENE-050417-10]	5.11384	1.31969	3.87503	0.000106613	0.0211928
stk25a	serine/threonine kinase 25a [Source:ZFIN;Acc:ZDB-GENE-041010-92]	4.40898	1.13645	3.8796	0.000104627	0.0211928
adnpa	activity-dependent neuroprotector homeobox a [Source:ZFIN;Acc:ZDB-GENE-061215-112]	4.11872	1.06247	3.87654	0.000105953	0.0211928
cfl1l	cofilin 1 (non-muscle), like [Source:ZFIN;Acc:ZDB-GENE-040426-2770]	2.8569	0.738666	3.86765	0.000109887	0.0211928
rasl11b	RAS-like, family 11, member B [Source:NCBI gene;Acc:393109]	6.0358	1.55045	3.89293	9.90393e-05	0.0211928
il17a/f3	interleukin 17a/f3 [Source:ZFIN;Acc:ZDB-GENE-041001-192]	6.44801	1.6625	3.87851	0.000105099	0.0211928
fabp6	fatty acid binding protein 6, ileal (gastrotropin) [Source:ZFIN;Acc:ZDB-GENE-040625-49]	4.93753	1.27708	3.86626	0.000110519	0.0211928
si:dkey-240e12.6	si:dkey-240e12.6 [Source:ZFIN;Acc:ZDB-GENE-050208-367]	4.30585	1.11245	3.8706	0.000108566	0.0211928
slc22a21	solute carrier family 22 member 21 [Source:ZFIN;Acc:ZDB-GENE-091118-62]	4.59621	1.19092	3.85937	0.000113678	0.0215079
actc1a	actin alpha cardiac muscle 1a [Source:ZFIN;Acc:ZDB-GENE-040520-4]	6.49884	1.69317	3.83828	0.000123901	0.0228896
si:dkey-234i14.2	si:dkey-234i14.2 [Source:ZFIN;Acc:ZDB-GENE-131127-595]	6.40258	1.66835	3.83767	0.000124207	0.0228896
zp3c	zona pellucida glycoprotein 3c [Source:ZFIN;Acc:ZDB-GENE-060817-5]	4.25498	1.11232	3.82531	0.000130609	0.0237607
map1lc3c	microtubule-associated protein 1 light chain 3 gamma [Source:ZFIN;Acc:ZDB-GENE-040426-1080]	4.69978	1.23175	3.81552	0.000135898	0.02441
si:dkey-167i21.2		4.35764	1.14465	3.80697	0.000140679	0.024953
retsatl	retinol saturase (all-trans-retinol 13,14-reductase) like [Source:NCBI gene;Acc:677660]	4.40415	1.16181	3.79076	0.000150185	0.0263102
kpna7	karyopherin alpha 7 (importin alpha 8) [Source:ZFIN;Acc:ZDB-GENE-040426-2023]	4.24937	1.12251	3.78561	0.000153333	0.0265342
ckbb	creatine kinase, brain b [Source:ZFIN;Acc:ZDB-GENE-020103-2]	3.56799	0.946392	3.77009	0.000163188	0.0278993
fbxo43	F-box protein 43 [Source:ZFIN;Acc:ZDB-GENE-040426-1645]	4.62315	1.2323	3.75165	0.000175672	0.0291245
LOC101885477		5.7852	1.54253	3.75046	0.000176512	0.0291245
arhgef3l	Rho guanine nucleotide exchange factor (GEF) 3, like [Source:ZFIN;Acc:ZDB-GENE-050522-85]	3.40122	0.906869	3.75051	0.000176474	0.0291245
si:dkeyp-20e4.8	si:dkeyp-20e4.8 [Source:ZFIN;Acc:ZDB-GENE-050208-356]	4.92108	1.31427	3.74436	0.000180856	0.0294983
zgc:85932	zgc:85932 [Source:ZFIN;Acc:ZDB-GENE-040426-2460]	6.16031	1.65037	3.73269	0.000189443	0.0305477
si:ch211-132b12.8		4.64652	1.24812	3.72282	0.000197007	0.0314105
zgc:171779		3.94386	1.06121	3.7164	0.000202085	0.031862
si:ch211-14a17.6		5.05695	1.37019	3.6907	0.000223635	0.0344932
gdf3	growth differentiation factor 3 [Source:NCBI gene;Acc:30125]	5.10505	1.39	3.67269	0.000240012	0.0358698
tdrd6	tudor domain containing 6 [Source:ZFIN;Acc:ZDB-GENE-041001-210]	5.14122	1.39969	3.67311	0.000239613	0.0358698
si:ch211-14a17.7		3.85174	1.05131	3.66377	0.000248534	0.0367365
LOC108179096		5.28344	1.44463	3.6573	0.000254889	0.0372874
zglp1	zinc finger GATA like protein 1 [Source:ZFIN;Acc:ZDB-GENE-060825-359]	5.23828	1.43486	3.65074	0.000261486	0.0374796
apoa4b.2	apolipoprotein A-IV b, tandem duplicate 2 [Source:ZFIN;Acc:ZDB-GENE-030131-3143]	3.78427	1.03638	3.65142	0.000260798	0.0374796
zgc:103482	zgc:103482 [Source:ZFIN;Acc:ZDB-GENE-041010-115]	4.63987	1.27495	3.63925	0.000273429	0.0383332
slbp2	stem-loop binding protein 2 [Source:ZFIN;Acc:ZDB-GENE-070112-1722]	4.30459	1.18347	3.63727	0.000275545	0.0383332
gsto2	glutathione S-transferase omega 2 [Source:ZFIN;Acc:ZDB-GENE-041114-67]	2.87147	0.790352	3.63315	0.000279979	0.0385718
fhl1a	four and a half LIM domains 1a [Source:ZFIN;Acc:ZDB-GENE-040206-1]	4.18756	1.15531	3.62463	0.000289372	0.0394826
sox11b	SRY-box transcription factor 11b [Source:ZFIN;Acc:ZDB-GENE-980526-466]	3.99474	1.1054	3.61382	0.000301714	0.0403898
spock3	SPARC (osteonectin), cwcv and kazal like domains proteoglycan 3 [Source:ZFIN;Acc:ZDB-GENE-090311-24]	6.18705	1.72291	3.59104	0.000329366	0.0426385
myl13	myosin, light chain 13 [Source:ZFIN;Acc:ZDB-GENE-040426-1593]	6.23569	1.73375	3.59666	0.000322328	0.0426385
ifi30	IFI30 lysosomal thiol reductase [Source:NCBI gene;Acc:336503]	2.43999	0.682529	3.57492	0.000350332	0.0426385
ruvbl2	RuvB-like AAA ATPase 2 [Source:NCBI gene;Acc:317678]	4.59372	1.28282	3.58096	0.000342334	0.0426385
si:dkey-19b23.11		4.82244	1.34284	3.59123	0.000329127	0.0426385
ckmb	creatine kinase, muscle b [Source:ZFIN;Acc:ZDB-GENE-040426-2128]	3.67597	1.02683	3.57992	0.000343703	0.0426385
zgc:55413	zgc:55413 [Source:ZFIN;Acc:ZDB-GENE-040426-2909]	3.95739	1.10727	3.574	0.000351565	0.0426385
tmem176l.4	transmembrane protein 176l.4 [Source:ZFIN;Acc:ZDB-GENE-030131-3532]	2.46127	0.688228	3.57625	0.000348563	0.0426385
si:dkey-241l7.5	si:dkey-241l7.5 [Source:ZFIN;Acc:ZDB-GENE-041014-237]	3.73028	1.0417	3.58095	0.000342352	0.0426385
si:ch211-146l10.7	si:ch211-146l10.7 [Source:ZFIN;Acc:ZDB-GENE-091112-4]	4.23118	1.17946	3.58738	0.000334022	0.0426385
nt5c1ba	5'-nucleotidase, cytosolic IB a [Source:ZFIN;Acc:ZDB-GENE-070424-103]	5.81124	1.62826	3.56899	0.000358357	0.0427318
hbbe2	hemoglobin beta embryonic-2 [Source:ZFIN;Acc:ZDB-GENE-040702-1]	4.17668	1.17196	3.56384	0.000365468	0.0432166
LOC100334068		6.40808	1.80056	3.55893	0.000372371	0.0436689
si:ch211-103b1.2		5.51095	1.55229	3.55021	0.000384918	0.0447704
zgc:55621	zgc:55621 [Source:ZFIN;Acc:ZDB-GENE-040426-762]	4.14805	1.17093	3.54253	0.000396315	0.0456472
si:ch211-157j23.2	si:ch211-157j23.2 [Source:ZFIN;Acc:ZDB-GENE-030131-5686]	6.7715	1.91241	3.54082	0.00039889	0.0456472
LOC100006839		6.02218	1.70208	3.53813	0.000402975	0.0457458
def6b	DEF6 guanine nucleotide exchange factor b [Source:ZFIN;Acc:ZDB-GENE-110408-59]	5.80484	1.64267	3.53378	0.000409668	0.0461364
casp6l1		5.09468	1.4439	3.52842	0.000418042	0.0467088
atrip	ATR interacting protein [Source:ZFIN;Acc:ZDB-GENE-050208-331]	2.91935	0.828389	3.52412	0.000424885	0.0471025
zgc:123284	zgc:123284 [Source:ZFIN;Acc:ZDB-GENE-051113-92]	4.55772	1.29503	3.51939	0.000432534	0.0475788
prkcda	protein kinase C, delta a [Source:ZFIN;Acc:ZDB-GENE-030131-6503]	3.0102	0.856876	3.51299	0.000443087	0.0479955
zgc:91908		5.04373	1.43568	3.51313	0.000442869	0.0479955
LOC101886875		5.61829	1.60701	3.49612	0.000472073	0.0483851
zgc:136254	zgc:136254 [Source:ZFIN;Acc:ZDB-GENE-060421-3062]	4.20321	1.2001	3.50238	0.000461125	0.0483851
metap1	methionyl aminopeptidase 1 [Source:NCBI gene;Acc:503783]	2.88868	0.826219	3.49627	0.000471811	0.0483851
tmem144b	transmembrane protein 144b [Source:ZFIN;Acc:ZDB-GENE-041010-58]	4.06243	1.16233	3.49506	0.000473962	0.0483851
si:ch211-12h2.6	si:ch211-12h2.6 [Source:ZFIN;Acc:ZDB-GENE-091117-31]	4.54146	1.29843	3.49764	0.000469387	0.0483851
zgc:171750	zgc:171750 [Source:ZFIN;Acc:ZDB-GENE-071004-30]	4.70822	1.3495	3.48885	0.000485094	0.0491678

## Sheet: Downregulated hepatic DEG
baseMean	description	log2FoldChange	lfcSE	stat	pvalue	padj
crp7	C-reactive protein 7 [Source:ZFIN;Acc:ZDB-GENE-070822-13]	-7.79133	1.26976	-6.13604	8.46041e-10	1.20053e-05
ywhae1	tyrosine 3-monooxygenase/tryptophan 5-monooxygenase activation protein, epsilon polypeptide 1 [Source:ZFIN;Acc:ZDB-GENE-030131-779]	-4.69246	0.983269	-4.7723	1.82133e-06	0.00198805
mycb	MYC proto-oncogene, bHLH transcription factor b [Source:NCBI gene;Acc:393141]	-2.74879	0.62942	-4.36717	1.25866e-05	0.00587691
tmem69	transmembrane protein 69 [Source:ZFIN;Acc:ZDB-GENE-081022-98]	-3.94719	0.92574	-4.26382	2.00958e-05	0.00770702
tmem106a	transmembrane protein 106A [Source:ZFIN;Acc:ZDB-GENE-030131-5129]	-3.75641	0.883619	-4.25117	2.12661e-05	0.00794122
scd	stearoyl-CoA desaturase (delta-9-desaturase) [Source:ZFIN;Acc:ZDB-GENE-031106-3]	-2.7378	0.695074	-3.93886	8.18706e-05	0.0191106
zgc:163080	zgc:163080 [Source:ZFIN;Acc:ZDB-GENE-070410-137]	-3.83531	1.03722	-3.6977	0.000217562	0.0339253
ctbp1	C-terminal binding protein 1 [Source:ZFIN;Acc:ZDB-GENE-010130-1]	-4.24455	1.15575	-3.67255	0.000240143	0.0358698
c7b	complement component 7b [Source:ZFIN;Acc:ZDB-GENE-021120-1]	-3.41158	0.936887	-3.64139	0.000271165	0.0383332
ftsj3	FtsJ RNA 2'-O-methyltransferase 3 [Source:ZFIN;Acc:ZDB-GENE-030131-9828]	-2.86862	0.792383	-3.62025	0.000294321	0.0397754
LOC103909985		-3.0709	0.857167	-3.58261	0.000340173	0.0426385
LOC100332592		-6.11305	1.71259	-3.56948	0.000357684	0.0427318
nr1d4a	nuclear receptor subfamily 1, group D, member 4a [Source:ZFIN;Acc:ZDB-GENE-080403-5]	-4.52198	1.28835	-3.5099	0.000448267	0.0481887
si:dkey-88p24.11	si:dkey-88p24.11 [Source:ZFIN;Acc:ZDB-GENE-030131-8991]	-4.80714	1.37366	-3.49953	0.000466087	0.0483851
bop1	BOP1 ribosomal biogenesis factor [Source:NCBI gene;Acc:777627]	-2.73694	0.780537	-3.50648	0.000454075	0.0483851

## Sheet: All Genes
Row.names	baseMean	log2FoldChange	lfcSE	stat	pvalue	padj	SB5000L1	SB5000L2	SB5000L3	50SBML1	50SBML2	50SBML3
crp7	283.164	-7.79133	1.26976	-6.13604	8.46041e-10	1.20053e-05	2.4076	0.699231	4.56787	1524.31	3.56274	163.439
ckma	51.9773	8.79644	1.4847	5.92472	3.12838e-09	2.21959e-05	31.2987	141.245	139.32	0	0	0
LOC110439949	74.3429	9.31254	1.62481	5.73146	9.95711e-09	4.70971e-05	4.01266	183.199	258.846	0	0	0
zgc:174917	85.6286	6.4656	1.17913	5.48335	4.17354e-08	0.000148056	18.4582	392.269	97.4479	2.32956	1.78137	1.4858
zgc:153642	56.1309	8.90717	1.63657	5.44259	5.25114e-08	0.00014902	3.21013	127.26	206.315	0	0	0
zgc:175135	47.6117	8.66884	1.60236	5.41004	6.30106e-08	0.00014902	209.461	7.69155	68.518	0	0	0
zgc:77118	72.8463	6.9778	1.34119	5.20271	1.964e-07	0.000398131	326.63	11.1877	95.9253	1.55304	1.78137	0
ugt5g1	71.5242	4.43005	0.860501	5.14822	2.62968e-07	0.000466439	78.6481	151.733	178.908	2.32956	7.12547	10.4006
actc1b	81.0796	5.98437	1.18062	5.06882	4.00282e-07	0.000631112	7.22279	144.741	327.364	3.88259	1.78137	1.4858
uchl1	111.73	4.39017	0.889322	4.93654	7.95208e-07	0.0011284	396.451	57.337	186.521	11.6478	3.56274	14.858
galn	24.1035	7.68795	1.58369	4.85447	1.2071e-06	0.00155716	9.63038	57.337	77.6538	0	0	0
LOC101884804	102.27	4.05924	0.843192	4.81414	1.47835e-06	0.00174815	333.051	53.1416	192.612	11.6478	14.2509	8.91483
ywhae1	143.795	-4.69246	0.983269	-4.7723	1.82133e-06	0.00198805	11.2354	13.9846	6.8518	20.1895	165.667	644.839
adh8b	741.58	4.31311	0.917408	4.70141	2.58373e-06	0.0026188	108.342	2142.45	1984.74	29.5077	99.7566	84.6909
zgc:86725	32.9182	7.1425	1.52779	4.67506	2.93869e-06	0.00278	11.2354	65.7278	118.765	0	1.78137	0
LOC103910279	73.5284	3.88024	0.841953	4.60861	4.05364e-06	0.00359507	125.195	104.185	183.476	5.43563	3.56274	19.3155
zgc:77112	58.5043	3.58503	0.782144	4.58359	4.57056e-06	0.00360313	142.048	92.2985	89.8348	9.31822	7.12547	10.4006
slc19a3b	31.6853	7.08584	1.5424	4.59402	4.34778e-06	0.00360313	11.2354	46.1493	130.946	0	1.78137	0
si:ch211-145c1.1	302.876	5.52194	1.21248	4.55424	5.25743e-06	0.00392647	1532.84	6.29308	239.052	10.8713	26.7205	1.4858
si:ch211-106h4.4	426.762	5.42572	1.19433	4.54289	5.54888e-06	0.00393693	14.4456	595.046	1891.86	3.10607	51.6597	4.45741
mia	287.781	11.265	2.48943	4.52513	6.03583e-06	0.00403785	32.1013	146.839	1547.75	0	0	0
zgc:171776	645.552	5.3488	1.18404	4.5174	6.26023e-06	0.00403785	3267.91	31.4654	480.388	13.9773	76.5988	2.97161
ccl20a.3	22.8729	7.61166	1.69344	4.4948	6.9636e-06	0.00411185	7.22279	10.4885	119.526	0	0	0
fabp1a	21.1378	7.49851	1.667	4.49821	6.85287e-06	0.00411185	3.21013	48.247	75.3698	0	0	0
dhrs13a.2	47.9051	5.73182	1.2776	4.48638	7.24428e-06	0.00411185	205.448	6.29308	70.802	3.10607	1.78137	0
gtf3ab	213.444	5.64427	1.26152	4.47419	7.67007e-06	0.00418609	1173.3	4.19539	77.6538	6.21215	17.8137	1.4858
f2rl1.1	33.2597	5.1023	1.14863	4.44208	8.90947e-06	0.00468242	24.076	46.8485	123.332	2.32956	0	2.97161
osgn1	51.6843	4.65104	1.04982	4.4303	9.41e-06	0.00476885	12.8405	153.132	131.707	2.32956	7.12547	2.97161
myhb	15.0151	7.00425	1.59347	4.39561	1.10462e-05	0.005405	43.3367	30.7662	15.9875	0	0	0
mycb	376.209	-2.74879	0.62942	-4.36717	1.25866e-05	0.00587691	78.6481	132.155	81.4603	711.291	687.608	566.092
zgc:56699	51.4191	6.26923	1.43696	4.36283	1.28389e-05	0.00587691	264.835	2.79693	36.543	0.776519	3.56274	0
zgc:175136	167.921	5.37458	1.23795	4.34152	1.41503e-05	0.00627475	876.365	16.0823	90.5961	3.10607	21.3764	0
zgc:66024	39.4558	7.39399	1.71449	4.31264	1.61315e-05	0.00693655	203.041	0.699231	31.2138	0	1.78137	0
eif4e1b	37.1272	7.30604	1.70409	4.28735	1.80818e-05	0.00733089	199.028	1.39846	20.5554	0	1.78137	0
LOC101882351	28.2686	6.91562	1.61119	4.29224	1.76883e-05	0.00733089	3.21013	58.0362	106.584	0	1.78137	0
cldnd	220.535	3.82621	0.895306	4.27363	1.92317e-05	0.00758048	528.066	63.6301	643.308	10.0947	49.8783	28.2303
tmem69	47.9933	-3.94719	0.92574	-4.26382	2.00958e-05	0.00770702	3.21013	1.39846	12.9423	59.7919	78.3802	132.237
tmem106a	41.8472	-3.75641	0.883619	-4.25117	2.12661e-05	0.00794122	4.81519	4.19539	8.37443	113.372	26.7205	93.6057
si:dkey-16n15.6	16.0769	7.10386	1.67607	4.2384	2.25123e-05	0.00819102	4.01266	39.157	53.2918	0	0	0
birc5b	61.6311	5.50769	1.30795	4.21094	2.54314e-05	0.00902178	288.911	12.5862	59.3823	0	8.90684	0
evla	26.7007	5.50825	1.31815	4.17876	2.93104e-05	0.0101443	112.354	21.6762	22.8393	1.55304	1.78137	0
LOC110440097	43.6472	5.40775	1.30566	4.14179	3.44611e-05	0.0113721	206.251	7.69155	41.1108	0	5.34411	1.4858
si:ch211-146l10.8	77.3685	4.84769	1.17022	4.14253	3.43496e-05	0.0113721	375.585	8.39078	63.9502	2.32956	12.4696	1.4858
si:dkey-250k15.10	16.9369	7.17816	1.73588	4.13516	3.54703e-05	0.0114392	5.61772	7.69155	88.3121	0	0	0
LOC100535162	437.619	5.40545	1.31052	4.12467	3.71274e-05	0.0117075	2436.49	4.89462	123.332	13.2008	46.3156	1.4858
si:dkeyp-50f7.2	118.746	3.72487	0.906906	4.10723	4.0043e-05	0.0123524	414.909	27.27	220.019	15.5304	21.3764	13.3722
ugt5b3	89.3202	3.27944	0.802224	4.08793	4.35242e-05	0.0128668	70.6228	118.869	296.15	15.5304	21.3764	13.3722
si:dkeyp-46h3.2	330.194	4.7278	1.15647	4.08813	4.34866e-05	0.0128668	1678.9	15.3831	213.929	4.65911	53.4411	14.858
si:dkey-152b24.6	244.858	5.13191	1.26077	4.07046	4.69205e-05	0.0135878	1284.85	3.49616	139.32	4.65911	33.846	2.97161
ppp1r14aa	11.9328	6.67247	1.64361	4.05964	4.91486e-05	0.0139484	36.9165	20.9769	13.7036	0	0	0
h1m	199.887	4.95552	1.22916	4.03162	5.53927e-05	0.0154122	1080.21	5.59385	76.1312	16.3069	19.5951	1.4858
crtac1a	13.5005	6.8526	1.70408	4.0213	5.78786e-05	0.0154962	4.01266	50.3447	26.6459	0	0	0
lsm14b	24.5459	5.24212	1.30275	4.02389	5.72444e-05	0.0154962	74.6355	7.69155	60.9049	0.776519	1.78137	1.4858
b4galnt2.1	43.3537	5.35074	1.33337	4.01294	5.99659e-05	0.0157577	8.82785	53.8408	190.328	0	7.12547	0
si:dkey-87o1.2	41.8904	4.48962	1.12106	4.00479	6.20723e-05	0.0160146	136.43	45.45	60.1436	9.31822	0	0
myl10	11.2369	6.58607	1.64789	3.99668	6.42381e-05	0.0162775	20.0633	15.3831	31.9751	0	0	0
psmd10	23.0249	6.67598	1.67641	3.98231	6.82498e-05	0.0169906	97.9089	1.39846	38.0656	0.776519	0	0
si:ch211-12h2.8	93.0038	5.16603	1.30632	3.95464	7.66501e-05	0.0187528	513.62	25.1723	4.56787	9.31822	5.34411	0
si:ch211-158d24.4	26.268	4.8032	1.21969	3.93803	8.21526e-05	0.0191106	23.2734	30.7662	97.4479	0.776519	5.34411	0
scd	1751.18	-2.7378	0.695074	-3.93886	8.18706e-05	0.0191106	634	569.874	165.966	3231.87	2431.57	3473.81
LOC101884895	25.3378	4.75266	1.20579	3.94154	8.09613e-05	0.0191106	21.6684	41.2547	82.983	0.776519	5.34411	0
LOC108180146	11.7579	6.65193	1.69423	3.92623	8.62862e-05	0.0197484	8.02532	16.0823	46.44	0	0	0
slc16a3	36.8356	4.37689	1.12046	3.90633	9.37076e-05	0.0207767	152.481	18.18	40.3495	4.65911	5.34411	0
zgc:171474	35.5108	5.2269	1.33729	3.90857	9.28447e-05	0.0207767	170.137	5.59385	31.2138	0.776519	5.34411	0
prrg2	79.1366	3.33957	0.856937	3.89711	9.73483e-05	0.0211928	99.5139	90.9001	242.858	26.4016	10.6882	4.45741
si:ch73-366l1.5	14.9537	6.99886	1.80504	3.87741	0.000105575	0.0211928	0.802532	18.8792	70.0407	0	0	0
lhfpl2b	22.5129	5.11384	1.31969	3.87503	0.000106613	0.0211928	6.42025	71.3216	53.2918	0.776519	1.78137	1.4858
stk25a	52.401	4.40898	1.13645	3.8796	0.000104627	0.0211928	8.82785	160.823	130.184	3.88259	10.6882	0
adnpa	43.9425	4.11872	1.06247	3.87654	0.000105953	0.0211928	149.271	9.09001	91.3574	6.21215	1.78137	5.94322
cfl1l	286.732	2.8569	0.738666	3.86765	0.000109887	0.0211928	419.724	341.225	750.653	78.4284	105.101	25.2587
rasl11b	14.8426	6.0358	1.55045	3.89293	9.90393e-05	0.0211928	16.8532	27.27	44.1561	0.776519	0	0
il17a/f3	10.2113	6.44801	1.6625	3.87851	0.000105099	0.0211928	24.8785	18.8792	17.5102	0	0	0
fabp6	112.897	4.93753	1.27708	3.86626	0.000110519	0.0211928	7.22279	56.6377	591.539	0	7.12547	14.858
si:dkey-240e12.6	334.778	4.30585	1.11245	3.8706	0.000108566	0.0211928	1721.43	22.3754	167.489	16.3069	67.692	13.3722
slc22a21	98.8691	4.59621	1.19092	3.85937	0.000113678	0.0215079	7.22279	216.762	344.874	0	12.4696	11.8864
actc1a	21.3134	6.49884	1.69317	3.83828	0.000123901	0.0228896	0.802532	63.6301	61.6662	0	1.78137	0
si:dkey-234i14.2	9.89224	6.40258	1.66835	3.83767	0.000124207	0.0228896	18.4582	19.5785	21.3167	0	0	0
zp3c	175.962	4.25498	1.11232	3.82531	0.000130609	0.0237607	845.066	18.8792	139.32	22.519	28.5019	1.4858
map1lc3c	196.55	4.69978	1.23175	3.81552	0.000135898	0.02441	1007.98	19.5785	107.345	6.98867	37.4087	0
si:dkey-167i21.2	563.812	4.35764	1.14465	3.80697	0.000140679	0.024953	2715.77	21.6762	487.239	18.6364	124.696	14.858
retsatl	244.116	4.40415	1.16181	3.79076	0.000150185	0.0263102	1173.3	18.8792	205.554	6.98867	57.0038	2.97161
kpna7	73.2074	4.24937	1.12251	3.78561	0.000153333	0.0265342	295.332	3.49616	118.003	3.10607	8.90684	10.4006
ckbb	4802.55	3.56799	0.946392	3.77009	0.000163188	0.0278993	490.347	6790.94	19293.2	790.496	1058.13	392.253
fbxo43	71.6339	4.62315	1.2323	3.75165	0.000175672	0.0291245	287.306	2.79693	122.571	4.65911	12.4696	0
LOC101885477	22.5808	5.7852	1.54253	3.75046	0.000176512	0.0291245	86.6734	2.09769	44.1561	0.776519	1.78137	0
arhgef3l	64.3837	3.40122	0.906869	3.75051	0.000176474	0.0291245	44.1392	93.697	216.212	20.966	5.34411	5.94322
si:dkeyp-20e4.8	100.807	4.92108	1.31427	3.74436	0.000180856	0.0294983	557.76	0.699231	26.6459	3.10607	10.6882	5.94322
zgc:85932	16.8924	6.16031	1.65037	3.73269	0.000189443	0.0305477	3.21013	29.3677	66.9954	0	1.78137	0
si:ch211-132b12.8	170.373	4.64652	1.24812	3.72282	0.000197007	0.0314105	834.633	7.69155	140.081	7.76519	32.0646	0
zgc:171779	742.729	3.94386	1.06121	3.7164	0.000202085	0.031862	3478.98	65.0285	639.502	26.4016	195.951	50.5174
zgc:163080	190.064	-3.83531	1.03722	-3.6977	0.000217562	0.0339253	10.4329	32.8639	31.2138	32.6138	961.939	71.3186
si:ch211-14a17.6	30.0652	5.05695	1.37019	3.6907	0.000223635	0.0344932	146.061	2.79693	26.6459	3.10607	1.78137	0
ctbp1	24.335	-4.24455	1.15575	-3.67255	0.000240143	0.0358698	0	4.89462	2.28393	17.0834	97.9753	23.7729
gdf3	32.6094	5.10505	1.39	3.67269	0.000240012	0.0358698	152.481	3.49616	35.0203	4.65911	0	0
tdrd6	39.6089	5.14122	1.39969	3.67311	0.000239613	0.0358698	212.671	2.09769	15.9875	1.55304	5.34411	0
si:ch211-14a17.7	451.926	3.85174	1.05131	3.66377	0.000248534	0.0367365	2024.79	47.5477	462.877	36.4964	126.477	13.3722
LOC108179096	16.0278	5.28344	1.44463	3.6573	0.000254889	0.0372874	14.4456	25.8716	53.2918	0.776519	1.78137	0
zglp1	40.9322	5.23828	1.43486	3.65074	0.000261486	0.0374796	154.086	1.39846	82.983	0	7.12547	0
apoa4b.2	22314.3	3.78427	1.03638	3.65142	0.000260798	0.0374796	1430.11	36206.9	87187.7	1306.1	6566.12	1188.64
zgc:103482	29.3192	4.63987	1.27495	3.63925	0.000273429	0.0383332	131.615	4.89462	32.7364	3.10607	3.56274	0
c7b	89.961	-3.41158	0.936887	-3.64139	0.000271165	0.0383332	4.81519	31.4654	9.89705	43.485	106.882	343.221
slbp2	77.2253	4.30459	1.18347	3.63727	0.000275545	0.0383332	352.311	7.69155	80.699	1.55304	1.78137	19.3155
gsto2	267.369	2.87147	0.790352	3.63315	0.000279979	0.0385718	199.83	428.629	783.39	93.1822	78.3802	20.8013
fhl1a	32.3794	4.18756	1.15531	3.62463	0.000289372	0.0394826	7.22279	65.0285	111.151	0.776519	7.12547	2.97161
ftsj3	143.177	-2.86862	0.792383	-3.62025	0.000294321	0.0397754	27.2861	53.8408	22.078	72.9928	345.585	337.278
sox11b	39.016	3.99474	1.1054	3.61382	0.000301714	0.0403898	170.137	17.4808	31.9751	2.32956	10.6882	1.4858
spock3	8.52465	6.18705	1.72291	3.59104	0.000329366	0.0426385	23.2734	11.8869	15.9875	0	0	0
myl13	8.80854	6.23569	1.73375	3.59666	0.000322328	0.0426385	8.02532	18.18	26.6459	0	0	0
ifi30	542.015	2.43999	0.682529	3.57492	0.000350332	0.0426385	610.727	549.596	1585.81	172.387	156.76	176.811
ruvbl2	19.578	4.59372	1.28282	3.58096	0.000342334	0.0426385	57.7823	47.5477	7.61312	1.55304	0	2.97161
si:dkey-19b23.11	24.0426	4.82244	1.34284	3.59123	0.000329127	0.0426385	75.438	2.79693	60.9049	1.55304	3.56274	0
ckmb	34.7788	3.67597	1.02683	3.57992	0.000343703	0.0426385	17.6557	61.5324	114.197	3.10607	1.78137	10.4006
zgc:55413	70.6692	3.95739	1.10727	3.574	0.000351565	0.0426385	296.134	4.19539	98.2092	8.54171	3.56274	13.3722
tmem176l.4	204.664	2.46127	0.688228	3.57625	0.000348563	0.0426385	318.605	427.93	293.866	91.6292	32.0646	63.8896
si:dkey-241l7.5	100.198	3.73028	1.0417	3.58095	0.000342352	0.0426385	187.792	9.09001	361.623	4.65911	14.2509	23.7729
si:ch211-146l10.7	55.2781	4.23118	1.17946	3.58738	0.000334022	0.0426385	239.957	6.29308	68.518	6.21215	10.6882	0
LOC103909985	43.1559	-3.0709	0.857167	-3.58261	0.000340173	0.0426385	8.82785	13.9846	4.56787	48.9207	133.603	49.0316
nt5c1ba	13.3127	5.81124	1.62826	3.56899	0.000358357	0.0427318	6.42025	24.4731	47.2013	0	1.78137	0
LOC100332592	9.51954	-6.11305	1.71259	-3.56948	0.000357684	0.0427318	0	0.699231	0	6.21215	16.0323	34.1735
hbbe2	21.6228	4.17668	1.17196	3.56384	0.000365468	0.0432166	14.4456	37.0593	71.5633	3.10607	3.56274	0
LOC100334068	9.942	6.40808	1.80056	3.55893	0.000372371	0.0436689	38.5215	2.09769	19.0328	0	0	0
si:ch211-103b1.2	18.7536	5.51095	1.55229	3.55021	0.000384918	0.0447704	86.6734	3.49616	19.7941	0.776519	1.78137	0
zgc:55621	39.6768	4.14805	1.17093	3.54253	0.000396315	0.0456472	151.679	6.29308	67.7567	6.98867	5.34411	0
si:ch211-157j23.2	12.7889	6.7715	1.91241	3.54082	0.00039889	0.0456472	72.2279	0.699231	3.80656	0	0	0
LOC100006839	15.4078	6.02218	1.70208	3.53813	0.000402975	0.0457458	1.60506	25.8716	63.1889	0	1.78137	0
def6b	12.6411	5.80484	1.64267	3.53378	0.000409668	0.0461364	5.61772	23.7739	45.6787	0.776519	0	0
casp6l1	23.1782	5.09468	1.4439	3.52842	0.000418042	0.0467088	1.60506	44.0516	89.0735	0.776519	3.56274	0
atrip	236.201	2.91935	0.828389	3.52412	0.000424885	0.0471025	74.6355	433.523	743.04	40.379	76.5988	49.0316
zgc:123284	39.7656	4.55772	1.29503	3.51939	0.000432534	0.0475788	17.6557	32.8639	177.386	0	10.6882	0
prkcda	138.189	3.0102	0.856876	3.51299	0.000443087	0.0479955	62.5975	246.829	427.096	12.4243	53.4411	26.7445
zgc:91908	13.6412	5.04373	1.43568	3.51313	0.000442869	0.0479955	32.1013	25.8716	21.3167	0.776519	1.78137	0
nr1d4a	57.2571	-4.52198	1.28835	-3.5099	0.000448267	0.0481887	13.643	0	0.761312	3.88259	151.416	173.839
LOC101886875	17.5467	5.61829	1.60701	3.49612	0.000472073	0.0483851	2.4076	33.5631	67.7567	1.55304	0	0
zgc:136254	121.979	4.20321	1.2001	3.50238	0.000461125	0.0483851	632.395	8.39078	52.5305	2.32956	30.2833	5.94322
si:dkey-88p24.11	30.4431	-4.80714	1.37366	-3.49953	0.000466087	0.0483851	4.81519	0	1.52262	2.32956	162.105	11.8864
metap1	259.07	2.88868	0.826219	3.49627	0.000471811	0.0483851	133.22	976.127	260.369	62.898	35.6274	86.1767
tmem144b	36.8397	4.06243	1.16233	3.49506	0.000473962	0.0483851	166.927	4.19539	37.3043	3.10607	3.56274	5.94322
bop1	252.231	-2.73694	0.780537	-3.50648	0.000454075	0.0483851	53.7696	108.381	35.0203	151.421	420.403	744.388
si:ch211-12h2.6	700.866	4.54146	1.29843	3.49764	0.000469387	0.0483851	3675.6	7.69155	347.919	10.0947	154.979	8.91483
zgc:171750	23.7722	4.70822	1.3495	3.48885	0.000485094	0.0491678	77.8456	1.39846	57.8597	0.776519	1.78137	2.97161
zgc:113425	26.4171	4.39892	1.26358	3.48133	0.000498934	0.0502119	9.63038	32.8639	108.106	0.776519	7.12547	0
zgc:66449	18.0073	6.24412	1.80011	3.46874	0.000522903	0.0522535	98.7114	0.699231	6.8518	0	1.78137	0
fut9b	11.8021	5.63145	1.62611	3.46315	0.000533886	0.0529779	41.7317	9.78924	17.5102	0	1.78137	0
exd1	41.2611	4.72047	1.36434	3.45989	0.000540406	0.0532525	184.582	0	54.0531	3.88259	3.56274	1.4858
uap1	713.113	3.40679	0.985754	3.45603	0.000548202	0.053417	138.035	1334.83	2436.2	62.898	281.456	25.2587
chia.4	75.3562	3.90353	1.12971	3.45534	0.000549605	0.053417	366.757	9.78924	47.2013	10.8713	16.0323	1.4858
herc1	109.753	-3.1719	0.919236	-3.45058	0.000559387	0.053998	8.02532	28.6685	28.9298	34.9433	130.04	427.912
si:ch211-189e2.3	24.2242	5.88394	1.71428	3.43231	0.000598455	0.0573789	126.8	0	15.9875	0.776519	1.78137	0
dohh	116.368	-3.1428	0.923019	-3.40491	0.000661859	0.0626119	18.4582	25.8716	26.6459	108.713	26.7205	491.801
zgc:113424	79.3647	4.51424	1.32526	3.40631	0.000658483	0.0626119	430.96	0.699231	24.362	6.21215	12.4696	1.4858
si:ch73-160p18.3	22.9761	4.65592	1.36822	3.4029	0.000666736	0.0626556	103.527	2.79693	26.6459	3.10607	1.78137	0
zgc:162969	9.47212	6.33868	1.86878	3.39188	0.000694145	0.0648021	25.681	0.699231	30.4525	0	0	0
ctrb1	8529.69	3.78344	1.1178	3.38471	0.000712536	0.0660667	182.977	4653.39	42877.1	1671.84	1205.99	586.893
ccl19b	123.27	3.57636	1.05749	3.38192	0.000719806	0.0660667	19.2608	133.553	529.112	15.5304	39.1901	2.97161
zp3a.2	295.671	3.38628	1.0015	3.38122	0.000721658	0.0660667	1153.24	46.1493	418.721	13.9773	112.226	29.7161
zgc:92137	1935.22	2.94034	0.870633	3.37724	0.000732167	0.066599	332.248	4830.29	5109.92	347.88	698.296	292.704
nars	90.3462	-2.47589	0.733713	-3.37447	0.000739587	0.0668455	17.6557	34.2623	30.4525	79.2049	179.918	200.584
mylz3	37.5755	3.1937	0.94953	3.36346	0.000769733	0.0691298	30.4962	44.0516	127.9	3.10607	12.4696	7.42902
LOC101886161	19.4846	4.63127	1.3785	3.35966	0.000780394	0.0696465	73.0304	11.8869	26.6459	0	5.34411	0
si:ch211-160b11.4	15.9691	6.06926	1.80776	3.35734	0.000786958	0.0696938	0	38.4577	55.5757	0	1.78137	0
ros1	43.6463	2.83517	0.844804	3.35601	0.000790748	0.0696938	39.3241	62.9308	127.139	9.31822	14.2509	8.91483
slc25a23b	13.6687	5.84387	1.74291	3.35294	0.000799582	0.069714	0.802532	31.4654	47.9626	0	1.78137	0
stap2b	62.1614	3.94084	1.17549	3.35252	0.000800802	0.069714	10.4329	153.831	184.999	2.32956	21.3764	0
LOC103911449	10.9332	-4.37807	1.30945	-3.34345	0.00082744	0.0712006	1.60506	1.39846	0	18.6364	23.1578	20.8013
LOC797085	36.2564	4.77533	1.42833	3.34329	0.000827914	0.0712006	185.385	0	24.362	1.55304	1.78137	4.45741
npm2a	31.2956	4.83454	1.44766	3.33954	0.000839158	0.0717209	159.704	4.19539	16.7489	0	7.12547	0
LOC559843	23.0245	3.88095	1.16269	3.33792	0.000844073	0.0717209	34.5089	30.7662	63.1889	0.776519	8.90684	0
sh3gl3b	189.68	3.05176	0.915072	3.335	0.000852999	0.072048	121.182	363.6	529.873	24.8486	92.6312	5.94322
si:ch211-125e6.13	971.072	4.08332	1.2254	3.33224	0.0008615	0.0723355	4754.2	34.2623	712.588	36.4964	281.456	7.42902
si:dkey-90l23.1	2161.33	4.08033	1.22585	3.32858	0.000872903	0.0728617	10745.9	86.7047	1410.71	69.1102	637.73	17.8297
ccnb2	48.382	3.81459	1.14744	3.32445	0.000885923	0.073516	213.473	10.4885	47.9626	12.4243	0	5.94322
acta1a	11.0253	5.53041	1.66911	3.31338	0.000921754	0.0756527	4.81519	23.7739	35.7816	0	1.78137	0
si:ch211-250e5.16	1452.67	4.11775	1.24283	3.3132	0.000922334	0.0756527	7411.38	42.6531	786.435	38.8259	420.403	16.3439
si:dkeyp-72e1.6	101.643	3.0192	0.911814	3.3112	0.000928951	0.0757565	20.8658	227.949	293.866	21.7425	32.0646	13.3722
cthl	40.6238	4.57294	1.38172	3.3096	0.000934277	0.0757565	3.21013	60.8331	169.011	0	10.6882	0
zgc:112146	6.9368	5.89014	1.78592	3.29811	0.000973386	0.0784793	14.4456	11.1877	15.9875	0	0	0
cnn1b	37.4528	3.43284	1.04193	3.29468	0.000985342	0.0789944	10.4329	83.2085	111.913	6.98867	10.6882	1.4858
tnfrsf18	10.1051	5.47714	1.66764	3.28436	0.00102213	0.0805777	20.0633	6.29308	33.4977	0.776519	0	0
zgc:173544	21.9076	4.99799	1.52113	3.28571	0.00101727	0.0805777	104.329	0.699231	22.078	0.776519	3.56274	0
treh	354.675	3.57232	1.0867	3.28731	0.00101149	0.0805777	38.5215	699.231	1224.19	13.2008	142.509	10.4006
zgc:56231	60.7446	4.22402	1.2876	3.28054	0.0010361	0.0812276	317	4.19539	24.362	4.65911	14.2509	0
tprn	36.3903	3.24594	0.990057	3.27854	0.00104345	0.0813544	11.2354	93.697	92.1187	4.65911	10.6882	5.94322
tpm1	332.907	2.3606	0.721776	3.27054	0.00107343	0.0832346	195.015	612.527	864.089	90.8527	108.663	126.293
si:ch211-198m1.1	19.4741	5.56284	1.70503	3.2626	0.00110396	0.0846768	90.6861	0	23.6007	0.776519	1.78137	0
capn3a	7.56809	6.01593	1.84308	3.26406	0.00109829	0.0846768	5.61772	6.29308	33.4977	0	0	0
art4	266.131	2.29975	0.705791	3.2584	0.00112043	0.0854776	216.684	501.349	608.288	55.1328	124.696	90.6341
LOC100333021	7.92541	6.08118	1.86962	3.25263	0.00114344	0.0867667	24.076	1.39846	22.078	0	0	0
rbm4.1	20.1707	3.7671	1.16356	3.23756	0.00120557	0.0905627	64.2025	11.8869	37.3043	4.65911	0	2.97161
ftr55	8.22882	6.13779	1.89623	3.23684	0.00120861	0.0905627	0.802532	18.8792	29.6912	0	0	0
LOC566907	16.479	-4.13503	1.27786	-3.2359	0.00121261	0.0905627	1.60506	0.699231	3.04525	40.379	51.6597	1.4858
gsto1	320.678	3.23225	0.999429	3.2341	0.00122027	0.090658	52.9671	571.272	1113.8	27.1782	142.509	16.3439
spata5	13.9251	-3.65309	1.13105	-3.22981	0.00123873	0.0910755	4.01266	1.39846	0.761312	17.0834	32.0646	28.2303
dynll2a	44.9356	4.2631	1.31971	3.23033	0.00123645	0.0910755	207.053	2.09769	46.44	1.55304	12.4696	0
ssuh2.1	9.24338	5.34775	1.6576	3.2262	0.00125446	0.0917567	10.4329	16.0823	28.1685	0.776519	0	0
LOC101886537	9.32955	5.36104	1.66605	3.21782	0.00129171	0.0929678	12.038	11.1877	31.9751	0.776519	0	0
gsnb	9.95002	5.37653	1.67149	3.21661	0.00129717	0.0929678	14.4456	7.69155	35.7816	0	1.78137	0
got1	273.781	2.29419	0.712585	3.21953	0.00128401	0.0929678	270.453	288.783	804.706	67.5571	108.663	102.521
ap1s3a	57.0176	3.81456	1.1859	3.21659	0.00129723	0.0929678	4.01266	138.448	176.624	6.98867	16.0323	0
dok1b	69.4012	2.57155	0.800483	3.2125	0.00131587	0.09383	60.1899	95.7947	200.986	27.9547	19.5951	11.8864
sh3gl1a	54.0573	2.7063	0.843324	3.20909	0.00133157	0.0944748	44.9418	97.8924	139.32	24.0721	10.6882	7.42902
atp6v1aa	65.5396	-2.44617	0.76406	-3.20154	0.00136695	0.0965029	12.8405	23.7739	24.362	111.819	57.0038	163.439
LOC103910498	12.4306	4.57991	1.43295	3.19615	0.00139274	0.0978368	20.0633	20.9769	31.2138	2.32956	0	0
zgc:153952	147.285	2.96766	0.930434	3.18955	0.00142496	0.0991946	28.0886	259.415	495.614	28.7312	57.0038	14.858
glulb	26.9539	3.19266	1.00149	3.18791	0.00143304	0.0991946	14.4456	87.4039	44.1561	6.21215	3.56274	5.94322
cks2	7.17411	5.93802	1.86244	3.1883	0.00143113	0.0991946	12.8405	2.79693	27.4072	0	0	0
fam151a	26.8485	4.60462	1.45023	3.17509	0.00149792	0.102008	1.60506	50.3447	102.016	0	7.12547	0
il13ra2	6.82688	5.86694	1.84946	3.17224	0.00151267	0.102008	22.4709	14.6839	3.80656	0	0	0
ccna1	82.0048	3.072	0.968642	3.17145	0.00151682	0.102008	280.084	18.18	140.843	11.6478	33.846	7.42902
nolc1	242.732	-2.21262	0.697002	-3.17448	0.00150103	0.102008	86.6734	91.5993	79.9377	167.728	443.561	586.893
cabp2b	13.6724	5.0449	1.59009	3.17272	0.0015102	0.102008	2.4076	58.0362	19.0328	0.776519	1.78137	0
LOC100151490	35.6246	3.67397	1.15622	3.17757	0.00148515	0.102008	11.2354	57.337	128.662	0.776519	14.2509	1.4858
zgc:171446	19.4723	3.60794	1.14085	3.1625	0.00156422	0.103239	50.5595	8.39078	48.7239	2.32956	5.34411	1.4858
si:ch211-153b23.5	806.713	2.65039	0.837955	3.16292	0.00156195	0.103239	424.539	2691.34	1059.75	229.073	64.1293	371.451
zgc:92287	62.3612	4.06213	1.28293	3.16629	0.00154395	0.103239	319.408	4.89462	28.1685	3.88259	17.8137	0
spsb1	295.391	2.12521	0.671448	3.16511	0.00155023	0.103239	347.496	335.631	759.028	119.584	87.2871	123.322
scgn	12.0635	4.53604	1.43631	3.15812	0.00158791	0.103836	26.4835	23.7739	19.7941	2.32956	0	0
pygb	123.213	2.24642	0.711261	3.15837	0.00158654	0.103836	105.132	235.641	269.504	39.6025	55.2224	34.1735
si:ch211-153b23.4	69.4545	2.75976	0.8745	3.15582	0.00160048	0.104178	38.5215	236.34	89.0735	28.7312	10.6882	13.3722
ugt1a2	68.3583	3.14873	1.00017	3.1482	0.00164281	0.10472	16.0506	149.636	204.032	27.9547	3.56274	8.91483
avd	22.6344	4.36142	1.38462	3.14991	0.00163319	0.10472	27.2861	6.99231	94.4026	0	7.12547	0
tsr1	269.843	-2.4039	0.762776	-3.15151	0.00162429	0.10472	63.4	125.162	68.518	163.845	352.711	845.423
si:ch211-226h8.11	10.6402	5.47133	1.73583	3.15199	0.00162162	0.10472	40.9291	2.09769	19.0328	0	1.78137	0
LOC101883317	7.85362	6.0717	1.92894	3.14768	0.00164571	0.10472	0.802532	35.6608	10.6584	0	0	0
npsn	30.8635	2.7452	0.872921	3.14484	0.00166175	0.105269	59.3874	29.3677	72.3246	7.76519	8.90684	7.42902
gpr160	248.025	3.76412	1.20103	3.13408	0.00172395	0.108724	47.3494	374.788	963.059	8.54171	94.4125	0
si:ch211-153b23.3	32.1523	2.97891	0.954257	3.12171	0.00179804	0.112895	32.1013	115.373	23.6007	6.98867	8.90684	5.94322
LOC101884175	62.8903	3.69315	1.18365	3.12014	0.00180766	0.112999	28.8911	123.065	197.18	0	26.7205	1.4858
si:dkey-85k15.4	12.5769	4.23158	1.35737	3.11749	0.00182397	0.113518	44.9418	10.4885	15.9875	0.776519	1.78137	1.4858
buc	147.063	3.84993	1.23779	3.11032	0.00186887	0.11535	646.038	16.0823	162.159	4.65911	53.4411	0
zgc:153911	11.3852	4.98124	1.60159	3.11019	0.00186966	0.11535	5.61772	23.0746	38.0656	1.55304	0	0
nme2b.2	230.098	2.73944	0.881331	3.1083	0.00188169	0.11559	66.6101	470.583	663.102	26.4016	40.9715	112.921
rnd2	189.953	-2.49757	0.805626	-3.10016	0.00193419	0.117932	94.6987	60.8331	15.9875	285.759	154.979	527.461
acta2	3502.8	2.9449	0.950384	3.09864	0.00194409	0.117932	335.458	7131.46	11133.4	290.418	1154.33	971.716
cndp2	804.625	2.55801	0.82589	3.09728	0.00195307	0.117932	307.37	1127.86	2692	310.607	290.363	99.5489
zgc:158263	52.5211	2.75104	0.88806	3.09781	0.00194958	0.117932	30.4962	121.666	121.81	6.98867	8.90684	25.2587
slmapb	6.53181	5.80353	1.87474	3.09564	0.00196387	0.118082	20.0633	16.0823	3.04525	0	0	0
oip5	10.0159	5.38102	1.74076	3.09119	0.00199356	0.119361	45.7443	4.19539	8.37443	0	1.78137	0
mars	104.135	-2.3502	0.760876	-3.08881	0.00200959	0.119816	29.6937	41.2547	31.2138	59.0154	260.08	203.555
cpeb1b	51.3063	3.38442	1.0966	3.08628	0.00202679	0.120335	206.251	18.8792	55.5757	9.31822	17.8137	0
dpep1	284.864	7.35457	2.38918	3.07829	0.00208195	0.122584	12.038	761.463	924.994	0	10.6882	0
wu:fi09b08	18.4566	4.51618	1.46687	3.0788	0.00207837	0.122584	84.2658	2.79693	19.7941	3.88259	0	0
pde9a	67.3992	3.46232	1.12532	3.07673	0.00209287	0.122718	8.82785	136.35	224.587	0.776519	24.9392	8.91483
gba3	14.4332	4.43405	1.44441	3.06979	0.00214206	0.124573	1.60506	31.4654	49.4853	0.776519	1.78137	1.4858
org	95.1175	3.14729	1.02494	3.07071	0.00213552	0.124573	307.37	11.1877	193.373	6.21215	39.1901	13.3722
tdrd7a	12.3551	5.68663	1.85994	3.05743	0.00223245	0.128309	44.9418	0	27.4072	0	1.78137	0
cbr1	21.0505	3.6363	1.19173	3.05129	0.00227863	0.128309	55.3747	38.4577	22.078	0	8.90684	1.4858
slc5a1	1169.11	3.53587	1.15673	3.05677	0.00223733	0.128309	44.9418	2930.48	3481.48	41.1555	489.876	26.7445
sult6b1	871.406	2.93668	0.962263	3.05184	0.0022744	0.128309	156.494	1071.22	3396.21	167.728	384.776	52.0032
si:dkeyp-2e4.2	22.725	4.1822	1.36978	3.05319	0.00226422	0.128309	117.972	1.39846	9.89705	2.32956	1.78137	2.97161
pon3.2	33.5468	3.1177	1.02148	3.05213	0.00227222	0.128309	121.985	16.0823	41.8721	2.32956	7.12547	11.8864
zp2.3	189.734	3.63292	1.18764	3.05895	0.00222115	0.128309	820.99	16.7816	214.69	3.10607	78.3802	4.45741
ccdc129	5.90103	5.65706	1.85371	3.05175	0.00227508	0.128309	14.4456	12.5862	8.37443	0	0	0
zp3	357.998	3.03803	0.996792	3.04781	0.00230517	0.12929	1217.44	42.6531	653.967	42.7085	167.449	23.7729
zgc:154054	176.066	3.44775	1.13447	3.03908	0.00237298	0.132569	52.1646	282.489	631.889	0.776519	80.1616	8.91483
meis1a	42.3356	2.75156	0.906707	3.03467	0.00240798	0.13361	33.7063	76.2162	110.39	3.10607	14.2509	16.3439
cckb	6.53239	5.80381	1.9127	3.03436	0.00241045	0.13361	3.21013	6.29308	29.6912	0	0	0
rab11al	8.53787	5.23124	1.72532	3.03204	0.00242906	0.134118	34.5089	9.09001	6.8518	0.776519	0	0
LOC100332229	642.725	2.88792	0.952903	3.03066	0.00244022	0.134212	2304.07	67.8254	1024.73	74.5458	261.861	123.322
dock9b	27.2675	3.4926	1.15337	3.02817	0.00246039	0.134799	6.42025	18.18	125.616	3.88259	3.56274	5.94322
zgc:171445	19.2695	4.57364	1.51355	3.0218	0.00251278	0.134838	91.4886	2.79693	15.9875	0	5.34411	0
LOC558876	15.3119	3.91337	1.29554	3.02065	0.00252233	0.134838	3.21013	41.9539	41.1108	2.32956	1.78137	1.4858
mylipb	45.4077	3.2481	1.07562	3.01976	0.00252979	0.134838	16.8532	68.5247	161.398	13.2008	12.4696	0
fermt1	52.3495	3.28407	1.08545	3.02555	0.00248182	0.134838	7.22279	101.389	175.863	8.54171	19.5951	1.4858
LOC100331909	1289.31	3.66825	1.21384	3.02201	0.00251099	0.134838	6327.96	41.2547	801.661	46.5911	491.658	26.7445
cyp2aa4	112.7	-3.54951	1.17491	-3.02109	0.00251866	0.134838	4.81519	30.7662	17.5102	1.55304	119.352	502.202
lyz	231.457	3.06391	1.0135	3.02309	0.00250207	0.134838	922.109	56.6377	261.13	39.6025	103.319	5.94322
erp27	564.106	3.07876	1.01984	3.01888	0.00253713	0.134838	27.2861	592.249	2407.27	153.751	74.8175	129.265
krt4	6317.53	3.20523	1.06227	3.01735	0.00254993	0.135013	493.557	11298.9	22403.9	364.964	3014.08	329.849
sult1st2	210.297	3.38498	1.12449	3.01022	0.00261055	0.137709	34.5089	318.15	797.855	8.54171	99.7566	2.97161
cldn15la	1941.35	3.89144	1.29439	3.00639	0.00264371	0.13792	146.061	4372.99	6392.73	3.88259	716.11	16.3439
zgc:110788	7.13	5.928	1.97148	3.00688	0.00263942	0.13792	33.7063	0.699231	8.37443	0	0	0
zgc:173556	147.212	2.6893	0.894113	3.00778	0.00263162	0.13792	409.291	45.45	309.092	21.7425	78.3802	19.3155
LOC100537972	22.0554	3.51512	1.17023	3.00378	0.00266646	0.138417	91.4886	6.29308	24.362	5.43563	1.78137	2.97161
LOC103909050	35.7563	3.90801	1.30134	3.00307	0.00267275	0.138417	0.802532	69.2239	130.946	4.65911	8.90684	0
dachc	5.87305	5.65174	1.88322	3.0011	0.00269005	0.138807	4.81519	17.4808	12.9423	0	0	0
crtam	8.44139	5.12811	1.7108	2.9975	0.00272206	0.139444	29.6937	6.99231	12.181	0	1.78137	0
si:dkey-37o8.1	76.4666	3.81053	1.27115	2.9977	0.00272025	0.139444	347.496	9.78924	70.0407	0	28.5019	2.97161
LOC100148225	103.971	3.27243	1.09253	2.99529	0.00274181	0.139951	378.795	9.09001	176.624	8.54171	46.3156	4.45741
ada	1062.05	3.28263	1.09684	2.9928	0.00276429	0.140593	147.666	1465.59	4164.37	93.1822	488.095	13.3722
acaca	348.717	-2.78033	0.929765	-2.99036	0.0027865	0.141137	229.524	18.18	18.2715	426.309	557.568	842.451
si:dkey-208k4.2	71.3459	3.89039	1.30138	2.98944	0.00279489	0.141137	345.089	0	55.5757	5.43563	16.0323	5.94322
polr1b	60.3442	-2.60233	0.871672	-2.98545	0.00283161	0.14198	17.6557	17.4808	15.9875	41.1555	40.9715	228.814
tm4sf4	2528.27	2.80841	0.940632	2.98566	0.00282967	0.14198	169.334	5144.94	7960.27	621.215	728.58	545.29
zp2.6	55.9276	4.15553	1.39358	2.9819	0.00286462	0.14313	274.466	1.39846	41.1108	0.776519	17.8137	0
epcam	434.717	2.95728	0.993187	2.97756	0.0029055	0.144158	1720.63	188.093	401.211	56.6859	229.797	11.8864
lrp5	56.5428	-2.52337	0.847311	-2.97809	0.00290049	0.144158	11.2354	26.5708	12.181	30.2842	154.979	104.006
si:dkey-262k9.4	38.0678	2.39177	0.804361	2.97351	0.00294417	0.144549	46.5468	66.427	79.1764	13.9773	8.90684	13.3722
fam83hb	17.5601	3.98516	1.34069	2.97247	0.00295413	0.144549	12.8405	32.8639	52.5305	0	7.12547	0
fam32a	238.82	-2.6382	0.886961	-2.97442	0.00293542	0.144549	113.157	41.2547	44.1561	672.465	46.3156	515.574
twsg1b	6.29865	5.75206	1.93422	2.97384	0.00294098	0.144549	1.60506	12.5862	23.6007	0	0	0
si:ch73-303b9.1	56.4592	3.79937	1.27973	2.96888	0.00298883	0.145744	211.868	0.699231	102.777	2.32956	19.5951	1.4858
serpinb1	2373.88	2.72501	0.918196	2.96778	0.00299957	0.145767	272.058	3980.03	8119.39	451.934	981.534	438.312
LOC100535731	52.1442	3.05729	1.03206	2.96231	0.00305336	0.146872	15.2481	137.049	126.378	7.76519	24.9392	1.4858
pcmtl	17.5215	-3.54074	1.19494	-2.96311	0.00304547	0.146872	3.21013	2.79693	2.28393	6.21215	8.90684	81.7193
hpse	12.3593	4.60524	1.55425	2.963	0.00304659	0.146872	7.22279	9.78924	54.8144	2.32956	0	0
grhpra	34.1188	2.57727	0.870976	2.95906	0.00308575	0.147928	34.5089	63.6301	76.8925	6.21215	7.12547	16.3439
si:dkey-192l18.10	9.34044	5.27494	1.78407	2.95669	0.00310956	0.148568	36.1139	1.39846	16.7489	0	1.78137	0
acsl5	464.321	2.62854	0.889424	2.95533	0.00312339	0.148728	85.0684	803.417	1509.68	153.751	174.574	59.4322
rps6kb1b	23.6056	-2.83717	0.960385	-2.9542	0.00313482	0.148773	6.42025	5.59385	5.32918	19.413	23.1578	81.7193
rab11fip5a	5.55158	5.56876	1.88577	2.95305	0.00314653	0.148831	9.63038	7.69155	15.9875	0	0	0
c6ast4	1488.99	2.96325	1.00384	2.95192	0.00315804	0.148879	69.8203	1683.05	6165.86	398.354	359.836	257.044
il20ra	38.4187	2.97896	1.00971	2.95031	0.00317455	0.149162	7.22279	95.0955	102.016	7.76519	12.4696	5.94322
ccl20b	5.99918	5.68326	1.93136	2.94263	0.0032544	0.152409	5.61772	26.5708	3.80656	0	0	0
si:ch211-240l19.8	1724.78	2.51266	0.855686	2.93643	0.00332017	0.154783	1016.01	1364.2	6426.23	861.936	518.378	161.953
kcnk5a	30.0273	3.27803	1.11657	2.9358	0.00332692	0.154783	11.2354	48.9462	103.538	9.31822	7.12547	0
ttc27	211.441	-1.95654	0.666919	-2.93369	0.00334953	0.155326	85.0684	74.1185	100.493	185.588	395.464	427.912
LOC100537842	21.0855	-3.05152	1.04227	-2.92776	0.00341418	0.157809	4.81519	3.49616	5.32918	48.1442	58.7852	5.94322
trac	36.8733	2.34413	0.801406	2.92503	0.00344427	0.158683	61.7949	51.7431	71.5633	14.7539	12.4696	8.91483
LOC101882579	32.1083	2.60977	0.896079	2.91243	0.0035863	0.159041	56.9798	28.6685	79.1764	4.65911	14.2509	8.91483
baiap2l2a	40.5635	3.46412	1.18943	2.91241	0.00358654	0.159041	13.643	60.1339	148.456	1.55304	19.5951	0
brd4	31.0177	-2.77824	0.952087	-2.91805	0.00352228	0.159041	4.01266	12.5862	6.8518	14.7539	94.4125	53.489
svopl	7.65226	4.98238	1.70689	2.91898	0.0035118	0.159041	15.2481	9.09001	19.7941	0	1.78137	0
nop58	432.131	-2.10289	0.721845	-2.91321	0.00357736	0.159041	244.772	167.816	76.8925	367.293	666.232	1069.78
nasp	162.47	2.59302	0.888304	2.91907	0.00351081	0.159041	661.286	64.3293	111.151	62.898	32.0646	43.0883
gpx1b	7880.74	3.13058	1.07462	2.9132	0.00357743	0.159041	896.428	12200.9	29340.2	216.649	4059.74	570.549
mpx	137.116	2.87149	0.984297	2.9173	0.00353075	0.159041	216.684	362.901	143.127	0.776519	51.6597	47.5458
gsr	152.946	2.25261	0.7709	2.92205	0.00347739	0.159041	98.7114	203.476	456.026	50.4737	74.8175	34.1735
fabp7a	1852.58	-2.16241	0.741927	-2.91458	0.00356163	0.159041	719.871	455.2	854.953	5878.25	2028.98	1178.24
dazl	10.9526	5.50641	1.88525	2.92078	0.00349158	0.159041	60.1899	0.699231	3.04525	0	1.78137	0
si:dkey-241l7.6	99.5309	2.65254	0.908572	2.91947	0.00350632	0.159041	250.39	27.27	236.768	14.7539	51.6597	16.3439
soat1	282.147	-2.19165	0.752854	-2.91112	0.00360136	0.1592	81.8582	153.831	68.518	822.333	386.557	179.782
angel1	80.4443	-2.73322	0.939226	-2.91008	0.00361335	0.159234	36.1139	13.9846	12.9423	17.0834	124.696	277.846
tprg1	72.7766	2.13352	0.734602	2.90432	0.00368051	0.160409	79.4506	181.8	94.4026	28.7312	28.5019	23.7729
marcksb	67.4549	3.23696	1.11568	2.90133	0.00371586	0.160409	290.517	25.8716	50.2466	25.6251	12.4696	0
zwilch	15.2522	3.61798	1.24713	2.90105	0.00371914	0.160409	52.1646	11.8869	21.3167	4.65911	0	1.4858
vav2	9.29248	5.26947	1.81349	2.9057	0.00366428	0.160409	0.802532	35.6608	17.5102	0	1.78137	0
cldnh	22.4547	2.88985	0.995266	2.9036	0.00368905	0.160409	24.8785	41.2547	52.5305	3.88259	1.78137	10.4006
plac8l1	191.713	2.85656	0.982798	2.90656	0.00365423	0.160409	27.2861	302.767	679.851	10.8713	64.1293	65.3754
dhtkd1	340.09	-1.85182	0.638297	-2.90119	0.00371749	0.160409	185.385	155.229	102.016	444.169	479.188	674.555
zgc:193711	65.1907	2.55307	0.88166	2.89576	0.00378244	0.162645	29.6937	134.952	170.534	33.3903	10.6882	11.8864
mhc1zba	564.548	3.02224	1.04464	2.8931	0.00381464	0.163534	2486.24	426.531	102.777	21.7425	67.692	282.303
LOC100150882	215.238	2.4677	0.853397	2.89162	0.00383257	0.163808	99.5139	216.762	776.538	28.7312	101.538	68.347
c6ast3	6015.58	2.81515	0.974958	2.88745	0.00388376	0.165497	400.463	7711.82	23491	1978.57	1660.24	851.366
ifit15	73.2101	2.89138	1.00266	2.88371	0.00393022	0.166976	9.63038	189.492	187.283	10.0947	33.846	8.91483
zar1	100.317	2.94564	1.02222	2.88162	0.00395631	0.167582	327.433	12.5862	192.612	25.6251	39.1901	4.45741
asz1	6.05648	5.69237	1.98172	2.87245	0.00407307	0.172015	28.0886	1.39846	6.8518	0	0	0
zgc:77748	447.907	2.82788	0.987777	2.86288	0.00419813	0.172172	35.3114	974.029	1346	104.054	192.388	35.6593
mvp	1222.09	2.96619	1.03398	2.86871	0.00412145	0.172172	57.7823	2712.32	3729.67	82.311	537.973	212.47
LOC101883319	11.137	3.99427	1.39462	2.86405	0.00418265	0.172172	12.8405	15.3831	34.259	0.776519	3.56274	0
LOC101883122	13.9007	4.74435	1.65627	2.86448	0.00417699	0.172172	0.802532	27.27	51.7692	0	3.56274	0
ttc28	16.3609	-3.20109	1.11602	-2.86831	0.00412668	0.172172	2.4076	5.59385	1.52262	9.31822	21.3764	57.9464
stoml3b	64.9251	2.8917	1.00939	2.8648	0.00417273	0.172172	11.2354	195.086	136.275	3.88259	17.8137	25.2587
si:dkey-247k7.2	9.56174	5.3151	1.85523	2.86493	0.00417105	0.172172	7.22279	0.699231	47.9626	0	0	1.4858
zp3a.1	331.71	2.85926	0.997091	2.86761	0.0041359	0.172172	1244.73	48.9462	454.503	21.7425	172.793	47.5458
larp1	518.387	-2.36819	0.825331	-2.86938	0.0041128	0.172172	105.934	244.731	153.785	182.482	618.135	1805.25
tgm1l4	15.3533	-3.83129	1.33795	-2.86355	0.00418927	0.172172	0	0.699231	5.32918	8.54171	10.6882	66.8612
si:ch211-197g15.6	28.435	3.12796	1.09596	2.85407	0.00431626	0.176506	12.8405	90.2009	50.2466	5.43563	0	11.8864
nots	282613	-1.99687	0.700833	-2.84928	0.00438181	0.17799	162652	119554	57518.6	245385	394819	715752
ccdc106b	15.134	4.92403	1.72853	2.84868	0.00439017	0.17799	73.8329	0	13.7036	0	1.78137	1.4858
mcm3l	7.09913	5.9222	2.0779	2.8501	0.00437061	0.17799	28.8911	0	13.7036	0	0	0
cxcl19	101.634	3.47175	1.22003	2.84562	0.00443251	0.178645	9.63038	206.973	341.829	0	40.9715	10.4006
tubb5	5.44912	5.5403	1.94657	2.84618	0.00442474	0.178645	22.4709	4.89462	5.32918	0	0	0
ier5	24.5826	-3.78835	1.33168	-2.84479	0.0044441	0.178645	4.81519	0.699231	4.56787	119.584	0	17.8297
eif5b	163.961	-2.01969	0.711522	-2.83855	0.00453194	0.180641	76.2405	76.2162	41.8721	128.902	390.12	270.416
snta1	81.7229	-2.13997	0.753746	-2.83912	0.00452385	0.180641	33.7063	15.3831	41.8721	204.224	92.6312	102.521
LOC101885707	6.94548	5.89398	2.07608	2.83899	0.00452565	0.180641	0	27.9693	13.7036	0	0	0
tmem44	12.7714	4.96708	1.75067	2.83724	0.00455055	0.180875	54.5722	0	19.7941	0.776519	0	1.4858
zgc:111868	14.9526	3.67303	1.29564	2.83491	0.00458381	0.181377	56.9798	9.09001	16.7489	1.55304	5.34411	0
LOC101882211	13.9758	3.57654	1.26176	2.83457	0.00458875	0.181377	46.5468	8.39078	22.8393	3.10607	0	2.97161
si:ch211-284e13.9	17.4	4.7733	1.68505	2.83273	0.0046152	0.181864	0	85.3062	15.9875	3.10607	0	0
dacha	6.89864	5.88322	2.07745	2.83194	0.0046267	0.181864	0	13.9846	27.4072	0	0	0
plscr3a	15.003	4.20254	1.4855	2.82904	0.0046688	0.182006	3.21013	34.2623	47.2013	0	5.34411	0
sh3glb2b	5.29731	5.50253	1.94464	2.82958	0.00466093	0.182006	3.21013	12.5862	15.9875	0	0	0
cx35.4	5.55522	5.56978	1.96756	2.8308	0.0046432	0.182006	4.01266	4.19539	25.1233	0	0	0
ftr54	84.8164	2.23799	0.791413	2.82785	0.00468624	0.182186	158.901	158.726	101.254	17.8599	58.7852	13.3722
larp6	222.851	1.9682	0.696315	2.82659	0.00470463	0.182401	509.608	173.409	381.417	64.4511	99.7566	108.464
nomo	149.478	-1.91543	0.678023	-2.82502	0.0047278	0.1828	56.9798	85.3062	45.6787	294.301	260.08	154.524
sox6	15.6576	-3.08592	1.09301	-2.82331	0.0047531	0.183129	6.42025	2.79693	0.761312	38.8259	30.2833	14.858
tor1l3	127.621	2.32965	0.825329	2.8227	0.00476213	0.183129	71.4253	163.62	402.734	22.519	71.2547	34.1735
crp1	9.17603	-5.15452	1.82704	-2.82124	0.00478383	0.183466	0	0	1.52262	35.7199	17.8137	0
thbs4b	36.4695	-3.48881	1.23751	-2.81922	0.00481405	0.184128	0.802532	5.59385	11.4197	0.776519	69.4734	130.751
pdia2	618.659	3.18625	1.13179	2.81523	0.00487426	0.185929	233.537	358.706	2752.9	235.285	130.04	1.4858
myl1	5.07797	5.44124	1.93857	2.80683	0.00500321	0.189828	4.81519	11.1877	14.4649	0	0	0
LOC110440101	12.5288	4.04429	1.44046	2.80764	0.00499062	0.189828	4.01266	23.7739	42.6334	0	1.78137	2.97161
itln1	96.4145	2.0709	0.738945	2.8025	0.00507076	0.190723	122.787	172.011	172.818	49.6972	46.3156	14.858
pdcd11	166.617	-2.03082	0.724864	-2.80166	0.005084	0.190723	83.4633	49.6454	63.1889	108.713	407.933	286.76
si:ch211-76l23.4	15.1333	4.21039	1.50498	2.79764	0.00514776	0.190723	2.4076	33.5631	49.4853	0	5.34411	0
stab2	9.90989	5.35675	1.91404	2.79866	0.00513156	0.190723	40.9291	0	16.7489	0	1.78137	0
ms4a17c.1	5.40077	5.52937	1.97314	2.80232	0.00507359	0.190723	3.21013	5.59385	23.6007	0	0	0
uacab	16.9399	3.29048	1.17527	2.79976	0.00511403	0.190723	12.8405	27.27	52.5305	5.43563	3.56274	0
dlx3b	8.00708	5.04772	1.8038	2.79839	0.00513584	0.190723	1.60506	28.6685	15.9875	0	1.78137	0
sst1.1	113.942	3.40279	1.21566	2.79912	0.0051242	0.190723	4.81519	53.8408	566.416	35.7199	21.3764	1.4858
zgc:195050	33.4472	-2.55974	0.914824	-2.79807	0.00514088	0.190723	11.2354	13.9846	3.80656	32.6138	32.0646	106.978
flvcr1	173.606	3.08829	1.10498	2.79488	0.00519193	0.191858	12.038	378.983	540.531	28.7312	78.3802	2.97161
si:dkey-236e20.3	9.64854	5.41656	1.94057	2.79123	0.00525087	0.193532	0	8.39078	48.7239	0.776519	0	0
foxred2	266.064	-1.7965	0.644652	-2.78678	0.00532346	0.194691	101.922	164.319	90.5961	484.548	431.091	323.905
si:dkey-251i10.2	6.71482	5.84255	2.09617	2.78725	0.0053157	0.194691	13.643	0	26.6459	0	0	0
mllt4a	54.2757	-2.38855	0.856947	-2.78728	0.00531532	0.194691	5.61772	26.5708	19.7941	61.345	160.323	52.0032
ankrd10a	25.2421	2.59027	0.929994	2.78525	0.00534863	0.195108	19.2608	54.5401	56.3371	8.54171	5.34411	7.42902
fstl3	8.51047	5.13702	1.84593	2.78288	0.00538784	0.196034	0.802532	37.0593	11.4197	0	1.78137	0
ankhd1	152.29	-2.11825	0.761572	-2.78142	0.00541218	0.196161	35.3114	95.7947	39.5882	107.16	375.869	260.016
cxcl12b	11.4647	3.58876	1.29045	2.78101	0.00541895	0.196161	16.8532	18.8792	28.1685	3.10607	1.78137	0
pisd	218.265	-2.11971	0.762469	-2.78006	0.00543485	0.196168	33.7063	137.049	73.8472	189.471	575.382	300.133
lonp1	211.505	-1.98466	0.714075	-2.77935	0.0054468	0.196168	62.5975	140.546	52.5305	194.13	379.431	439.798
slc27a1b	2926.88	-2.06934	0.744809	-2.77834	0.00546369	0.196278	1729.46	867.746	781.867	1927.32	3331.16	8923.74
LOC110440102	175.361	3.10974	1.12094	2.77421	0.00553352	0.198285	700.61	15.3831	226.11	14.7539	90.8498	4.45741
hbl3	311.662	3.45394	1.24679	2.77027	0.00560093	0.199092	23.2734	497.154	1192.21	6.21215	149.635	1.4858
abcc10	6.71877	-4.67454	1.68723	-2.77054	0.00559641	0.199092	0	0	1.52262	10.8713	16.0323	11.8864
p2rx4a	128.89	2.97521	1.07343	2.77169	0.00557664	0.199092	74.6355	160.124	450.696	20.1895	67.692	0
si:ch211-22d5.2	72.644	-2.38813	0.862258	-2.76962	0.00561219	0.199092	17.6557	16.7816	35.7816	261.687	53.4411	50.5174
sdhc	176.587	2.50734	0.907051	2.76427	0.00570496	0.199988	57.7823	677.555	165.966	72.9928	65.9106	19.3155
itgb7	7.48546	5.04083	1.82368	2.76411	0.00570789	0.199988	16.8532	1.39846	25.8846	0.776519	0	0
slc12a2	15.0771	2.95577	1.06869	2.76578	0.00567864	0.199988	28.0886	20.2777	31.9751	3.88259	1.78137	4.45741
lsm11	7.92472	5.12417	1.85262	2.7659	0.00567653	0.199988	38.5215	1.39846	6.8518	0.776519	0	0
zp2.2	516.797	2.70817	0.979623	2.7645	0.00570095	0.199988	1797.67	79.0132	811.558	45.8146	302.833	63.8896
prr11	32.9982	3.35606	1.21456	2.7632	0.00572376	0.20005	153.284	7.69155	19.7941	10.0947	7.12547	0
ca4a	5.89313	-5.44463	1.97377	-2.7585	0.00580672	0.200517	0.802532	0	0	29.5077	3.56274	1.4858
ddx27	130.985	-2.12285	0.768885	-2.76095	0.00576339	0.200517	79.4506	49.6454	17.5102	121.913	297.489	219.899
cdca7a	26.5883	3.09304	1.1213	2.75844	0.00580778	0.200517	56.9798	22.3754	64.7115	13.9773	0	1.4858
tuba4l	669.498	3.08008	1.11608	2.75974	0.00578474	0.200517	2927.64	63.6301	599.914	24.0721	361.618	40.1167
gnpda1	56.5448	3.48234	1.26153	2.76041	0.00577287	0.200517	1.60506	27.9693	282.447	18.6364	7.12547	1.4858
btr05	26.9301	3.69554	1.34071	2.7564	0.00584417	0.201284	7.22279	48.247	93.6413	0	12.4696	0
slc36a4	46.6674	3.05607	1.10982	2.75366	0.00589326	0.202432	10.4329	86.0055	153.785	15.5304	14.2509	0
smpx	5.35599	5.51778	2.00432	2.75295	0.00590605	0.202432	1.60506	7.69155	22.8393	0	0	0
akip1	21.8006	2.8185	1.02459	2.75086	0.00594396	0.203241	72.2279	15.3831	27.4072	7.76519	3.56274	4.45741
gstp2	20.9284	3.67563	1.337	2.74917	0.00597469	0.2038	1.60506	30.7662	83.7443	2.32956	7.12547	0
amy2a	22136.7	2.72978	0.994401	2.74515	0.00604834	0.204348	1599.45	21950.3	91871.3	8551.8	6247.26	2600.16
LOC553228	33.1059	2.76907	1.00866	2.74531	0.00604535	0.204348	12.8405	86.0055	74.6085	8.54171	1.78137	14.858
slc19a3a	59.728	-2.6761	0.974679	-2.74562	0.00603963	0.204348	5.61772	6.99231	35.7816	23.2956	89.0684	197.612
LOC108180337	7.06155	5.91425	2.15437	2.74524	0.00604668	0.204348	39.3241	0	3.04525	0	0	0
vwa5b2	14.0377	-4.12513	1.50521	-2.74056	0.00613338	0.206728	2.4076	1.39846	0.761312	3.88259	0	75.7761
haus6	82.3899	3.11363	1.13692	2.73866	0.00616894	0.206944	381.203	9.78924	52.5305	27.9547	21.3764	1.4858
ccnjl	9.45593	3.79097	1.38395	2.73924	0.0061582	0.206944	20.0633	9.78924	22.8393	0.776519	1.78137	1.4858
ugt1ab	163.391	2.67412	0.97795	2.73441	0.00624916	0.207435	41.7317	326.541	478.104	7.76519	97.9753	28.2303
si:ch211-167j6.3	24.4591	4.08095	1.49266	2.73402	0.00625668	0.207435	124.392	2.79693	10.6584	0	8.90684	0
foxc1b	15.3714	4.58558	1.67555	2.73676	0.00620469	0.207435	0	25.1723	63.9502	3.10607	0	0
jdp2b	21.4311	3.42936	1.25346	2.73593	0.0062205	0.207435	8.02532	37.0593	72.3246	0.776519	0	10.4006
si:dkey-169i5.4	18.4321	3.6724	1.34286	2.73477	0.00624246	0.207435	56.1772	10.4885	35.0203	0	8.90684	0
LOC110439425	8.32957	4.52867	1.66083	2.72676	0.00639602	0.210758	5.61772	23.7739	19.0328	1.55304	0	0
glud1a	45.2685	-2.58683	0.948781	-2.72648	0.00640146	0.210758	16.0506	16.7816	6.09049	134.338	10.6882	87.6625
cpa2	3913.37	2.90099	1.06359	2.72754	0.00638091	0.210758	135.628	3378.69	17194.2	1615.16	666.232	490.316
zgc:158494	67.2424	2.74416	1.00695	2.72521	0.00642614	0.211081	154.086	32.8639	162.921	3.10607	44.5342	5.94322
mxi1	11.5656	-4.53659	1.66584	-2.72331	0.00646317	0.211807	0	2.79693	0	25.6251	40.9715	0
fbl	762.33	-1.88105	0.690992	-2.72224	0.00648405	0.212001	445.405	346.819	184.237	646.84	1136.51	1814.17
si:ch73-144l3.1	22.3858	3.95289	1.45381	2.71899	0.0065482	0.212606	1.60506	46.1493	77.6538	0	8.90684	0
itk	17.6102	3.45627	1.27069	2.72	0.00652822	0.212606	32.9038	13.9846	51.0079	7.76519	0	0
zgc:92590	9912.5	3.10022	1.14063	2.71799	0.00656799	0.212606	107.539	11456.2	41700.8	4065.08	1189.95	955.373
hectd1	410.36	-2.08396	0.766864	-2.71751	0.00657745	0.212606	76.2405	295.076	98.2092	294.301	931.656	766.675
LOC101885606	6.3056	5.75343	2.1157	2.7194	0.00654006	0.212606	0	11.1877	26.6459	0	0	0
rpain	104.775	2.06304	0.760456	2.7129	0.00666977	0.2151	296.134	91.5993	119.526	34.9433	28.5019	57.9464
mettl1	177.654	-1.9387	0.714917	-2.71178	0.00669221	0.215334	48.9544	92.9978	78.4151	178.599	187.044	479.915
rab15	6.64654	5.82682	2.15048	2.70955	0.00673749	0.216301	35.3114	0	4.56787	0	0	0
anxa2b	223.092	3.10177	1.14735	2.70342	0.00686299	0.217178	78.6481	343.323	775.776	1.55304	131.821	7.42902
pnpo	76.9468	2.04035	0.754767	2.70328	0.00686588	0.217178	68.2152	92.2985	210.883	30.2842	30.2833	29.7161
sfr1	16.1829	4.04746	1.496	2.70552	0.0068197	0.217178	85.0684	1.39846	5.32918	2.32956	0	2.97161
LOC795545	2785.62	2.33228	0.862797	2.70316	0.0068683	0.217178	540.906	5783.34	7619.97	485.324	799.834	1484.32
si:ch1073-263o8.2	71.1146	3.16079	1.16828	2.70551	0.0068199	0.217178	316.198	11.8869	55.5757	16.3069	26.7205	0
dkc1	239.705	-1.9752	0.730746	-2.70299	0.00687195	0.217178	174.149	66.427	51.0079	239.168	391.901	515.574
LOC570594	6.35733	5.76492	2.12948	2.7072	0.00678542	0.217178	0	7.69155	30.4525	0	0	0
LOC799574	7.05215	4.95564	1.83485	2.70084	0.00691649	0.217518	1.60506	13.2854	26.6459	0.776519	0	0
zgc:136302	25.9142	3.74629	1.3869	2.70119	0.00690914	0.217518	125.997	2.79693	15.2262	0.776519	10.6882	0
ftr86	15.8485	3.59394	1.33097	2.70025	0.00692869	0.217518	34.5089	4.89462	47.9626	0	1.78137	5.94322
krt5	12.7272	4.73483	1.75495	2.69798	0.00697618	0.218525	0.802532	5.59385	66.9954	0	0	2.97161
trappc6bl	44.1957	2.95973	1.09762	2.69651	0.0070071	0.219011	170.939	27.9693	35.0203	1.55304	26.7205	2.97161
mfsd2aa	8.58355	4.37071	1.6216	2.69531	0.00703234	0.219316	32.1013	4.19539	12.9423	0.776519	0	1.4858
mllt1a	27.9701	2.75586	1.02369	2.69208	0.00710087	0.219524	24.076	44.7508	78.4151	15.5304	3.56274	1.4858
me3	247.558	2.47299	0.9186	2.69213	0.00709982	0.219524	81.0557	346.12	830.591	43.485	160.323	23.7729
zar1l	80.0648	2.76613	1.02734	2.69252	0.0070915	0.219524	342.681	16.0823	59.3823	10.8713	40.9715	10.4006
ptpn6	90.1199	1.87523	0.696062	2.69405	0.00705897	0.219524	90.6861	153.132	181.192	41.1555	37.4087	37.1451
LOC108182775	12.8281	3.20668	1.19245	2.68914	0.00716361	0.220905	10.4329	34.2623	25.1233	3.88259	1.78137	1.4858
LOC100334439	37.8074	2.89094	1.07557	2.68781	0.00719225	0.220905	126.8	21.6762	51.0079	7.76519	19.5951	0
anpepb	610.18	3.02524	1.12549	2.68793	0.00718966	0.220905	98.7114	1074.02	2086.76	20.966	368.743	11.8864
boka	36.2883	2.47919	0.922801	2.68659	0.0072185	0.221232	28.0886	55.9385	100.493	12.4243	17.8137	2.97161
zgc:165539	11.9694	4.50917	1.6801	2.68387	0.00727749	0.222559	60.1899	3.49616	4.56787	0	3.56274	0
krt92	13023.1	2.71105	1.01047	2.68297	0.00729721	0.222683	988.719	24275.9	42520.8	799.038	6719.32	2834.92
LOC101882926	7.7802	5.00156	1.87291	2.67048	0.00757431	0.227971	0.802532	34.9616	9.13574	0	1.78137	0
dhx37	51.5059	-2.01132	0.75293	-2.67133	0.0075551	0.227971	22.4709	25.8716	12.9423	58.2389	85.5057	104.006
slc41a1	56.2499	-2.16963	0.811372	-2.67402	0.00749476	0.227971	24.076	22.3754	15.2262	173.94	49.8783	52.0032
rtn4b	2103.82	3.06511	1.14715	2.67193	0.00754167	0.227971	86.6734	3536.01	7651.94	52.8033	1145.42	150.066
ccdc12	19.3098	-4.22346	1.5809	-2.67155	0.00755016	0.227971	0	2.79693	3.04525	1.55304	0	108.464
si:zfos-1505d6.3	170.507	3.20581	1.20056	2.67027	0.00757894	0.227971	787.284	7.69155	127.139	6.21215	87.2871	7.42902
krt96	6.26149	5.74284	2.1508	2.6701	0.00758298	0.227971	0	5.59385	31.9751	0	0	0
efna1b	82.0494	2.41957	0.906462	2.66924	0.00760225	0.228067	36.9165	174.808	202.509	8.54171	16.0323	53.489
nol6	36.7737	-2.70846	1.01501	-2.66842	0.007621	0.228148	0.802532	15.3831	12.9423	24.8486	46.3156	120.35
zp2l1	9.09322	4.66982	1.7509	2.66709	0.00765116	0.228568	42.5342	2.09769	8.37443	1.55304	0	0
fkbp6	6.52653	5.8005	2.1783	2.66286	0.00774804	0.230296	36.1139	0	3.04525	0	0	0
si:dkey-183c6.9	26.0447	3.63339	1.36398	2.66382	0.00772599	0.230296	0.802532	50.3447	92.88	1.55304	10.6882	0
myl9a	199.862	2.38892	0.897268	2.66244	0.00775768	0.230296	32.9038	406.953	566.416	37.2729	96.1939	59.4322
LOC100535423	15.4981	4.0453	1.52013	2.66115	0.00778743	0.230696	0	18.18	69.2794	0.776519	1.78137	2.97161
agr2	470.14	2.5389	0.955012	2.6585	0.00784904	0.232037	222.301	577.565	1605.61	36.4964	340.241	38.6309
si:dkey-14d8.6	2380.26	2.1435	0.807033	2.65602	0.00790679	0.233258	1508.76	3461.2	6676.7	1514.21	879.996	240.7
lat	10.0672	4.26982	1.60867	2.65425	0.00794853	0.233522	4.01266	22.3754	30.4525	0	3.56274	0
plgrkt	108.504	-2.92172	1.10077	-2.65424	0.00794864	0.233522	0.802532	63.6301	11.4197	361.081	179.918	34.1735
si:cabz01069013.3	44.9414	3.44227	1.29849	2.65099	0.00802559	0.234762	223.906	6.29308	15.9875	0	16.0323	7.42902
foxh1	5.4324	5.5353	2.08808	2.65091	0.0080276	0.234762	28.0886	0.699231	3.80656	0	0	0
pnpla2	10.0072	-4.65773	1.75739	-2.65037	0.00804048	0.234762	0.802532	0.699231	0.761312	0.776519	57.0038	0
fynrk	147.744	2.84954	1.0755	2.64951	0.00806098	0.234877	57.7823	316.752	403.495	31.8373	76.5988	0
pif1	11.1352	4.06668	1.53565	2.64818	0.00809272	0.235232	48.1519	4.89462	10.6584	3.10607	0	0
mtr	282.368	-2.08245	0.786555	-2.64756	0.00810741	0.235232	36.9165	199.98	86.7895	681.007	215.546	473.972
try	196134	2.62308	0.990993	2.64692	0.00812287	0.235232	11941.7	218720	781797	87239.6	39585.6	37518.1
yrdc	112.631	-2.33146	0.881337	-2.64537	0.00816025	0.235833	39.3241	48.9462	23.6007	44.2616	87.2871	432.369
cyp7a1	107.952	2.07688	0.785961	2.64248	0.00823025	0.236412	63.4	216.063	243.62	34.9433	65.9106	23.7729
si:rp71-56i13.6	6.24528	5.73693	2.17085	2.64271	0.00822462	0.236412	32.9038	0	4.56787	0	0	0
eif4ebp3	13862.8	-1.96857	0.744833	-2.64297	0.00821834	0.236412	5723.66	6451.81	4751.35	5689.55	38215.7	22345
dhrs13l1	116.766	2.46751	0.934549	2.64032	0.00828283	0.236963	20.8658	199.281	373.804	58.2389	32.0646	16.3439
s100a1	188.384	3.45046	1.3065	2.641	0.00826629	0.236963	895.625	0.699231	138.559	9.31822	80.1616	5.94322
ing5b	34.7118	3.32611	1.26158	2.63647	0.00837746	0.238543	162.914	15.3831	12.181	16.3069	0	1.4858
aldoab	23.7448	3.34462	1.26861	2.63644	0.00837802	0.238543	12.8405	86.0055	31.9751	11.6478	0	0
b3gnt7	6.29423	4.7882	1.81645	2.63602	0.0083885	0.238543	3.21013	13.9846	19.7941	0.776519	0	0
trpm5	6.32745	4.70354	1.78491	2.63516	0.00840968	0.238667	9.63038	6.29308	20.5554	0	0	1.4858
si:dkey-42i9.8	10.7504	3.7917	1.44065	2.63194	0.00848997	0.240464	44.1392	5.59385	10.6584	2.32956	1.78137	0
lpar2b	61.8325	2.54438	0.967953	2.62862	0.00857324	0.241857	38.5215	119.569	157.591	1.55304	28.5019	25.2587
LOC100332505	33.9282	3.03052	1.15279	2.62885	0.0085675	0.241857	140.443	8.39078	31.9751	0.776519	7.12547	14.858
cbx1b	22.1285	2.61702	0.996416	2.62643	0.00862852	0.242429	49.757	18.18	46.44	6.21215	1.78137	10.4006
sh3bgrl	100.473	2.31896	0.883374	2.62512	0.00866183	0.242429	109.947	341.225	51.0079	40.379	49.8783	10.4006
LOC101882228	33.1647	-2.06027	0.784264	-2.62701	0.00861385	0.242429	12.038	11.1877	15.2262	47.3676	55.2224	57.9464
cul9	55.4449	-2.03907	0.776572	-2.62573	0.00864632	0.242429	18.4582	34.2623	12.181	57.4624	94.4125	115.893
lpcat2	6.25611	4.67608	1.78185	2.62428	0.00868317	0.242548	6.42025	12.5862	16.7489	0	1.78137	0
efcab11	11.6403	4.46138	1.70056	2.62347	0.00870384	0.242647	46.5468	0.699231	19.0328	0	3.56274	0
si:dkey-241l7.2	31.7028	2.74085	1.04533	2.622	0.00874156	0.243221	86.6734	6.99231	71.5633	7.76519	14.2509	2.97161
LOC103910420	6.20754	-5.48648	2.09381	-2.62034	0.00878422	0.243453	0	0.699231	0	0	5.34411	31.2019
si:dkey-229d11.5	218.148	2.88374	1.1003	2.62088	0.00877035	0.243453	1003.97	23.7739	124.094	16.3069	122.914	17.8297
LOC110439184	5.83945	5.64246	2.1552	2.61806	0.00884303	0.244606	0	8.39078	26.6459	0	0	0
si:ch211-269k10.4	11.2841	3.87234	1.47975	2.6169	0.00887336	0.244967	2.4076	13.9846	47.2013	2.32956	1.78137	0
cdc7	9.22901	4.17677	1.59745	2.61465	0.00893187	0.245626	36.9165	6.99231	9.13574	2.32956	0	0
fam212ab	37.7427	2.7533	1.05295	2.61484	0.00892696	0.245626	118.775	8.39078	70.802	16.3069	1.78137	10.4006
si:ch211-125e6.12	889.017	3.39453	1.29922	2.61275	0.00898169	0.246519	4490.97	16.7816	362.384	34.9433	418.622	10.4006
slc16a9b	5.87049	5.64991	2.16704	2.6072	0.00912859	0.249585	0	6.29308	28.9298	0	0	0
themis	29.7321	2.61333	1.00226	2.60742	0.00912262	0.249585	13.643	46.8485	93.6413	14.7539	3.56274	5.94322
si:dkey-253i9.4	7.19696	4.88033	1.87303	2.60558	0.00917185	0.249805	21.6684	0.699231	19.0328	0	1.78137	0
hsd3b2	10.4481	4.89342	1.87796	2.60572	0.00916823	0.249805	48.9544	0	12.181	1.55304	0	0
tgfbr1a	104.216	-2.40726	0.925061	-2.60227	0.00926085	0.250056	16.0506	51.7431	31.2138	39.6025	67.692	418.997
lta4h	2177.33	2.38348	0.915402	2.60376	0.00922085	0.250056	375.585	2738.19	7848.36	349.433	1266.55	485.858
bcat1	129.656	-1.76474	0.678233	-2.60196	0.00926918	0.250056	64.2025	60.1339	52.5305	219.755	265.424	115.893
cox11	17.8377	3.38204	1.29889	2.60379	0.00921988	0.250056	80.2532	5.59385	12.181	5.43563	3.56274	0
mettl27	19.1752	2.83479	1.08943	2.60209	0.00926577	0.250056	39.3241	31.4654	29.6912	3.88259	10.6882	0
znf989	11.9113	3.48162	1.33901	2.60014	0.00931846	0.250909	44.9418	7.69155	12.9423	2.32956	3.56274	0
vstm5	93.7115	-2.16232	0.831891	-2.59929	0.00934174	0.251059	62.5975	19.5785	20.5554	97.0648	71.2547	291.218
ttyh3b	278.556	-1.97793	0.761437	-2.59763	0.00938694	0.251322	130.01	166.417	41.8721	323.808	252.954	756.275
tnfb	17.4537	2.82879	1.08891	2.59783	0.00938145	0.251322	28.8911	29.3677	32.7364	1.55304	10.6882	1.4858
arhgap6	7.69898	5.08783	1.9595	2.59649	0.00941817	0.251366	0	28.6685	16.7489	0.776519	0	0
LOC110438794	6.26306	4.67665	1.80129	2.59628	0.009424	0.251366	4.81519	11.1877	19.7941	0	1.78137	0
esrp2	53.4597	-2.28339	0.880656	-2.59283	0.00951906	0.252478	4.81519	30.067	19.7941	113.372	33.846	118.864
nox1	46.3295	2.87743	1.10961	2.59318	0.00950931	0.252478	3.21013	139.846	101.254	9.31822	21.3764	2.97161
asic1c	26.0412	-2.55547	0.98518	-2.59391	0.00948904	0.252478	8.82785	8.39078	5.32918	7.76519	69.4734	56.4606
LOC100538201	5.99554	-5.42169	2.09223	-2.59135	0.00956014	0.252857	0.802532	0	0	3.10607	32.0646	0
ddx54	176.809	-2.16879	0.837209	-2.5905	0.00958361	0.252857	35.3114	113.275	44.1561	82.311	213.764	572.035
LOC100007966	11.1867	4.08343	1.57638	2.59039	0.00958683	0.252857	52.9671	4.19539	6.8518	3.10607	0	0
si:ch1073-443f11.2	83.2231	1.92811	0.745257	2.58717	0.00967664	0.254752	78.6481	132.155	184.237	31.8373	51.6597	20.8013
pitrm1	91.3556	-1.94181	0.750994	-2.58566	0.00971939	0.255404	20.0633	51.0439	41.8721	80.7579	130.04	224.357
nek2	30.9245	3.29944	1.27701	2.58372	0.00977422	0.256283	155.691	2.79693	10.6584	11.6478	1.78137	2.97161
tpgs2	11.0546	3.32974	1.289	2.5832	0.00978896	0.256283	15.2481	16.7816	28.9298	3.88259	0	1.4858
si:dkey-9c18.3	8.77362	5.17903	2.00622	2.58148	0.00983775	0.256613	47.3494	0	3.80656	0	0	1.4858
plekha7a	22.356	3.16328	1.22511	2.58204	0.00982181	0.256613	2.4076	60.1339	57.8597	1.55304	1.78137	10.4006
si:ch211-167b20.8	22.9488	3.40974	1.32168	2.57985	0.00988441	0.257258	108.342	2.79693	15.2262	7.76519	3.56274	0
kcnj15	42.6299	-2.17625	0.843956	-2.57862	0.00991944	0.257258	9.63038	7.69155	28.9298	43.485	78.3802	87.6625
larsb	188.183	-1.61221	0.625218	-2.57863	0.00991922	0.257258	89.8836	88.8024	99.7318	322.255	247.61	280.817
mxg	27.1745	3.68184	1.42813	2.57808	0.00993497	0.257258	0.802532	12.5862	138.559	9.31822	1.78137	0
glipr1a	6.35799	4.70949	1.82794	2.57639	0.00998378	0.258051	3.21013	9.09001	24.362	0	0	1.4858
atp1a1a.4	1062.97	2.70602	1.05103	2.57464	0.0100345	0.258419	201.435	1937.57	3390.12	49.6972	741.049	57.9464
zgc:158225	8.20748	3.79776	1.47481	2.57509	0.0100214	0.258419	9.63038	16.7816	19.7941	1.55304	0	1.4858
slc4a4a	40.0827	3.19638	1.24267	2.57218	0.0101061	0.259792	12.8405	62.9308	140.081	0	23.1578	1.4858
zmp:0000000846	10.643	3.73591	1.45281	2.57151	0.0101256	0.259824	4.81519	34.9616	19.0328	0	3.56274	1.4858
grap2b	275.266	1.98037	0.770871	2.56901	0.010199	0.259828	143.653	391.57	782.628	137.444	135.384	60.918
ghrl	43.001	3.02579	1.17748	2.56971	0.0101783	0.259828	2.4076	53.8408	172.818	3.10607	21.3764	4.45741
ctps1a	148.773	-1.8474	0.71897	-2.56951	0.0101841	0.259828	83.4633	68.5247	41.8721	105.607	288.582	304.59
ptpn22	37.5536	2.30499	0.89695	2.56981	0.0101755	0.259828	88.2785	80.4116	18.2715	7.76519	14.2509	16.3439
calml4a	229.014	2.68643	1.04596	2.56838	0.0102175	0.259831	44.1392	369.893	774.254	18.6364	156.76	10.4006
mtus1a	15.5421	3.08672	1.20301	2.56582	0.0102933	0.261076	40.1266	16.7816	25.8846	1.55304	8.90684	0
fxyd6l	56.2789	2.17923	0.849442	2.56548	0.0103032	0.261076	177.36	37.7585	61.6662	20.1895	12.4696	28.2303
si:dkey-152b24.7	18.8147	3.05444	1.19136	2.56384	0.0103523	0.261851	48.1519	8.39078	43.3948	0.776519	10.6882	1.4858
sdccag3	16.2771	3.07847	1.20154	2.56211	0.0104038	0.262221	20.8658	16.0823	50.2466	1.55304	0	8.91483
sh3d21	20.7581	2.54727	0.994131	2.56231	0.0103978	0.262221	35.3114	25.1723	45.6787	6.21215	10.6882	1.4858
LOC110437880	26.3733	-2.37768	0.928478	-2.56083	0.0104421	0.262254	7.22279	9.09001	9.13574	20.1895	24.9392	87.6625
LOC103909107	29.5276	3.02656	1.18172	2.56113	0.0104331	0.262254	33.7063	37.0593	86.0282	0.776519	19.5951	0
senp6b	5.52154	5.55942	2.17565	2.5553	0.0106097	0.265992	22.4709	0	10.6584	0	0	0
ppp2r4	9.01574	-3.20474	1.25531	-2.55295	0.0106815	0.266379	2.4076	2.09769	0.761312	9.31822	14.2509	25.2587
arih1l	6.01654	4.7213	1.84879	2.55373	0.0106577	0.266379	17.6557	15.3831	2.28393	0.776519	0	0
ovol1	19.1305	3.17489	1.24346	2.55327	0.0106716	0.266379	1.60506	40.5554	60.9049	3.10607	7.12547	1.4858
cox4i1l	3328.72	2.31589	0.907531	2.55186	0.010715	0.266746	689.375	5688.25	10253.3	477.559	2260.56	603.237
akap1b	221.46	-1.81344	0.710845	-2.5511	0.0107383	0.266858	67.4127	157.327	69.2794	196.459	342.023	496.259
uchl3	34.3251	2.48202	0.973823	2.54874	0.0108112	0.268202	16.0506	43.3523	114.958	9.31822	17.8137	4.45741
rn7sk	15.602	-3.91424	1.53621	-2.54798	0.0108348	0.268317	0	4.19539	1.52262	0	73.0361	14.858
b3gnt5b	26.3235	2.5934	1.01858	2.54609	0.0108937	0.268416	68.2152	15.3831	52.5305	13.2008	7.12547	1.4858
tnfsf10	114.794	2.14687	0.843221	2.54603	0.0108955	0.268416	81.0557	161.522	320.512	82.311	28.5019	14.858
LOC100330485	75.7513	2.60895	1.02442	2.54677	0.0108726	0.268416	16.0506	71.3216	302.241	6.98867	44.5342	13.3722
zp3b	184.542	2.2624	0.890201	2.54145	0.0110392	0.270547	421.329	30.067	464.4	45.0381	94.4125	52.0032
atrn	115.597	-2.17418	0.85521	-2.54228	0.0110131	0.270547	9.63038	83.9078	31.9751	87.7466	208.42	271.902
alp3	48.6485	2.915	1.14687	2.5417	0.0110314	0.270547	11.2354	143.342	102.777	1.55304	1.78137	31.2019
mylipa	60.8857	1.98707	0.782088	2.54072	0.0110623	0.270645	47.3494	126.561	117.242	14.7539	26.7205	32.6877
irf2bp1	65.6936	-1.95634	0.770593	-2.53875	0.0111249	0.271708	32.1013	37.0593	11.4197	76.8754	146.072	90.6341
ppp1r12c	36.6049	2.21818	0.874902	2.53534	0.0112337	0.273422	60.1899	51.7431	69.2794	19.413	16.0323	2.97161
tor3a	169.114	-1.72445	0.680052	-2.53576	0.0112205	0.273422	88.2785	105.584	41.8721	292.748	279.675	206.527
si:ch211-276k2.2	8.66333	3.6502	1.44007	2.53475	0.0112529	0.273422	6.42025	12.5862	28.9298	0.776519	1.78137	1.4858
LOC100004523	8.03632	-5.04229	1.98996	-2.53386	0.0112812	0.273642	0	1.39846	0	45.0381	1.78137	0
ipo4	104.4	-1.90382	0.751686	-2.53274	0.0113176	0.274055	30.4962	51.0439	50.2466	62.1215	197.732	234.757
pias4b	14.1025	3.18924	1.26041	2.53031	0.0113961	0.274085	46.5468	3.49616	26.6459	4.65911	1.78137	1.4858
jac7	40.4224	2.94118	1.16156	2.53209	0.0113384	0.274085	17.6557	57.337	138.559	0.776519	26.7205	1.4858
LOC101884616	15.7641	-3.00516	1.18746	-2.53075	0.0113819	0.274085	2.4076	4.19539	3.80656	5.43563	8.90684	69.8328
slc13a5a	363.687	-1.59032	0.62826	-2.5313	0.0113641	0.274085	130.813	208.371	204.793	521.821	450.686	665.641
runx3	31.4013	2.50194	0.989308	2.52898	0.0114394	0.274661	21.6684	42.6531	95.9253	12.4243	14.2509	1.4858
zgc:172120	9.33007	4.14351	1.63973	2.52695	0.0115059	0.274863	3.21013	20.2777	28.9298	0	3.56274	0
aifm4	5.38779	5.52404	2.18548	2.52761	0.0114843	0.274863	21.6684	0	10.6584	0	0	0
si:dkey-266f7.9	6.31773	4.79604	1.89754	2.5275	0.0114877	0.274863	0.802532	19.5785	16.7489	0.776519	0	0
tspan37	147.031	1.87933	0.7442	2.5253	0.0115601	0.275452	150.876	202.777	341.068	106.383	49.8783	31.2019
slc35a2	10.7899	3.13274	1.24097	2.52442	0.0115888	0.275452	10.4329	17.4808	30.4525	3.10607	1.78137	1.4858
LOC100333625	61.6888	-2.27361	0.900466	-2.52492	0.0115724	0.275452	6.42025	30.067	26.6459	24.8486	169.23	112.921
plvap	53.9948	3.10983	1.234	2.52011	0.0117317	0.277234	17.6557	112.576	159.114	0.776519	33.846	0
anxa3b	120.188	-2.58989	1.02781	-2.51981	0.0117419	0.277234	8.02532	3.49616	91.3574	365.74	89.0684	163.439
siva1	328.278	2.12997	0.844973	2.52076	0.0117103	0.277234	1156.45	97.8924	348.681	83.864	128.259	154.524
cel.1	13340.3	2.5531	1.013	2.52033	0.0117246	0.277234	580.23	16301.9	51507.3	6173.32	3174.4	2304.48
cd44a	8.05512	3.71555	1.47538	2.51837	0.0117899	0.27742	18.4582	9.78924	16.7489	1.55304	1.78137	0
lyve1a	10.0591	3.38892	1.34577	2.5182	0.0117955	0.27742	5.61772	20.2777	28.9298	0.776519	1.78137	2.97161
cyp17a1	5.41527	5.53121	2.19683	2.51782	0.0118084	0.27742	24.8785	0	7.61312	0	0	0
luzp1	21.418	2.41548	0.959827	2.51658	0.01185	0.277937	20.8658	28.6685	58.621	6.98867	8.90684	4.45741
srpk1b	51.8429	-2.03752	0.810687	-2.51333	0.0119597	0.278792	32.9038	16.7816	11.4197	97.8414	39.1901	112.921
fasn	219.428	-2.27547	0.90492	-2.51455	0.0119185	0.278792	91.4886	109.08	25.1233	842.523	81.9429	166.41
enpep	261.469	2.69566	1.07253	2.51336	0.0119589	0.278792	32.1013	621.617	704.213	11.6478	179.918	19.3155
mthfd1l	21.0175	-3.26336	1.2985	-2.51317	0.0119651	0.278792	0	2.09769	9.89705	96.2883	8.90684	8.91483
si:dkeyp-73b11.8	1122.34	3.09316	1.23141	2.51189	0.0120088	0.279353	162.914	2193.49	3670.28	6.98867	684.045	16.3439
LOC100000863	7.99974	5.03254	2.00525	2.50969	0.0120838	0.279397	40.1266	0	6.09049	0	1.78137	0
mir375-2	6.78798	4.79249	1.9093	2.51007	0.0120706	0.279397	0.802532	7.69155	30.4525	0	1.78137	0
elp2	85.9949	-2.33834	0.931999	-2.50895	0.0121092	0.279397	9.63038	43.3523	31.9751	22.519	115.789	292.704
si:dkeyp-114g9.1	5.58337	5.57518	2.22015	2.51118	0.012033	0.279397	29.6937	0	3.80656	0	0	0
sema4d	8.06794	-3.26225	1.30006	-2.50932	0.0120965	0.279397	1.60506	1.39846	1.52262	8.54171	24.9392	10.4006
piwil1	5.87149	5.64782	2.25284	2.50698	0.0121769	0.280049	33.7063	0	1.52262	0	0	0
si:ch211-191a24.4	22.5895	2.73209	1.08968	2.50725	0.0121676	0.280049	36.1139	29.3677	53.2918	13.2008	3.56274	0
ela3l	49047.6	2.53787	1.01396	2.50292	0.0123174	0.28215	2411.61	46160.5	202483	19396.7	16030.5	7803.45
zgc:174935	56.4922	2.52185	1.00738	2.50337	0.0123016	0.28215	144.456	41.2547	102.016	6.98867	42.7528	1.4858
itpk1a	156.474	2.61068	1.04318	2.50262	0.0123279	0.28215	51.362	269.903	484.955	34.9433	96.1939	1.4858
ccnf	27.0025	-2.90808	1.16267	-2.50122	0.0123767	0.282187	8.82785	4.89462	5.32918	17.8599	1.78137	123.322
zdhhc14	5.1356	-5.21702	2.08528	-2.50183	0.0123552	0.282187	0	0	0.761312	7.76519	0	22.2871
LOC103910175	7.21703	4.99227	1.99622	2.50086	0.0123892	0.282187	0	9.78924	32.7364	0.776519	0	0
sorbs3	15.6839	2.80294	1.12122	2.4999	0.0124228	0.282499	33.7063	35.6608	13.7036	7.76519	1.78137	1.4858
dao.3	94.0104	1.72984	0.692826	2.49679	0.0125322	0.282783	175.754	104.885	152.262	31.0607	48.0969	52.0032
glipr2	5.72272	4.64548	1.86165	2.49536	0.012583	0.282783	20.8658	2.79693	9.89705	0.776519	0	0
LOC103912005	5.38364	5.52493	2.2122	2.49749	0.0125078	0.282783	0	4.89462	27.4072	0	0	0
iqcc	31.3297	2.4916	0.998582	2.49514	0.0125908	0.282783	120.38	18.18	21.3167	10.8713	5.34411	11.8864
nid1a	1126.87	-2.08437	0.834544	-2.49762	0.012503	0.282783	365.152	757.967	166.727	534.245	1198.86	3738.29
cdx1b	27.0075	3.68036	1.47424	2.49645	0.0125443	0.282783	0.802532	65.0285	83.7443	0	12.4696	0
si:dkey-222e15.4	31.8116	2.94842	1.18172	2.49503	0.0125947	0.282783	89.8836	4.89462	73.8472	6.21215	16.0323	0
nrcamb	30.4862	-2.44012	0.977311	-2.49677	0.0125329	0.282783	5.61772	18.8792	3.80656	23.2956	30.2833	101.035
pdxp	27.6725	-2.29199	0.919453	-2.49277	0.012675	0.284137	8.02532	4.19539	15.9875	40.379	23.1578	74.2902
zgc:194282	6.15708	4.75762	1.909	2.4922	0.0126953	0.284142	0.802532	13.2854	22.078	0.776519	0	0
si:ch1073-280e3.1	2476.66	-1.83395	0.73769	-2.48607	0.0129164	0.288635	1001.56	1320.85	932.607	2262.78	1599.67	7742.53
ldha	1068.97	2.64088	1.06327	2.48374	0.013001	0.29007	185.385	1999.8	3341.4	90.0762	765.988	31.2019
fhl1b	95.2715	2.44202	0.983964	2.48182	0.0130714	0.291182	24.076	187.394	270.266	4.65911	57.0038	28.2303
si:dkey-249d8.1	35.5289	2.40013	0.967523	2.48069	0.0131127	0.291188	23.2734	46.1493	108.868	3.10607	21.3764	10.4006
lipg	21.7252	3.10765	1.25271	2.48073	0.0131112	0.291188	77.8456	5.59385	34.259	10.8713	1.78137	0
zgc:123295	29.9929	2.6197	1.05832	2.47534	0.0133108	0.291367	21.6684	46.1493	86.7895	9.31822	16.0323	0
si:ch211-157c3.4	9.25115	4.71609	1.90429	2.47656	0.0132657	0.291367	42.5342	0	11.4197	1.55304	0	0
selm	18.3902	2.65167	1.07086	2.47622	0.0132783	0.291367	14.4456	20.2777	60.9049	6.98867	1.78137	5.94322
si:dkey-10p5.10	5.61431	4.5209	1.82443	2.47797	0.0132131	0.291367	12.8405	4.89462	14.4649	0	0	1.4858
si:ch1073-165f9.2	29.2294	2.97001	1.20088	2.47319	0.0133912	0.291367	3.21013	20.9769	131.707	10.8713	7.12547	1.4858
si:dkeyp-2e4.7	19.2677	2.87773	1.16277	2.4749	0.0133272	0.291367	81.8582	6.29308	13.7036	5.43563	5.34411	2.97161
hs3st1	67.6175	1.85553	0.748742	2.4782	0.0132049	0.291367	63.4	106.283	147.694	19.413	30.2833	38.6309
lin28a	6.95528	5.89272	2.38251	2.47332	0.0133862	0.291367	41.7317	0	0	0	0	0
fam221a	6.95528	5.89272	2.38251	2.47332	0.0133862	0.291367	41.7317	0	0	0	0	0
zgc:101663	49.0641	2.32947	0.941734	2.4736	0.0133759	0.291367	28.8911	41.9539	174.34	14.7539	28.5019	5.94322
ftr58	22.7733	2.83153	1.14252	2.47832	0.0132001	0.291367	4.81519	39.157	75.3698	1.55304	5.34411	10.4006
dgkaa	37.3717	3.03457	1.22721	2.47274	0.0134082	0.291367	2.4076	67.8254	129.423	8.54171	16.0323	0
LOC101884517	32.2953	2.82334	1.14055	2.47542	0.0133079	0.291367	24.8785	51.7431	94.4026	20.966	1.78137	0
prkag2a	35.2857	2.32974	0.940734	2.47652	0.0132671	0.291367	73.0304	38.4577	64.7115	10.8713	23.1578	1.4858
mrps26	28.3051	2.65913	1.0761	2.47108	0.0134706	0.292274	108.342	4.89462	33.4977	8.54171	7.12547	7.42902
pimr63	51.9421	-2.34042	0.947689	-2.46961	0.013526	0.29303	28.0886	2.79693	20.5554	46.5911	42.7528	170.868
zgc:165518	49.341	2.47471	1.00234	2.46894	0.0135516	0.293135	151.679	15.3831	82.983	6.21215	33.846	5.94322
rac2	246.22	1.74622	0.708127	2.46597	0.0136642	0.294672	199.83	456.598	482.672	177.823	80.1616	80.2335
anxa6	20.834	2.55261	1.03499	2.46632	0.013651	0.294672	11.2354	27.27	68.518	6.98867	3.56274	7.42902
calm2b	1386.76	2.10999	0.856658	2.46305	0.0137762	0.296638	440.59	2636.8	3678.66	787.39	635.949	141.151
ipo13	44.8764	-2.1593	0.877925	-2.45956	0.0139109	0.299085	29.6937	12.5862	6.8518	27.9547	101.538	90.6341
zgc:172180	28.548	2.15545	0.877096	2.45749	0.0139913	0.300175	60.9924	23.7739	54.8144	8.54171	14.2509	8.91483
prune	18.2195	-2.42343	0.986488	-2.45662	0.0140251	0.300175	5.61772	7.69155	3.80656	19.413	17.8137	54.9748
LOC100536860	250.452	2.53688	1.03254	2.45694	0.0140124	0.300175	796.914	37.7585	446.129	19.413	181.7	20.8013
LOC103910467	6.90614	4.01218	1.6348	2.45423	0.0141186	0.301069	6.42025	20.2777	12.181	0.776519	1.78137	0
zmp:0000001114	10.9633	2.95537	1.20434	2.45393	0.0141305	0.301069	12.8405	24.4731	21.3167	3.88259	1.78137	1.4858
kifc3	220.807	2.0834	0.848673	2.45489	0.014093	0.301069	65.8076	249.626	755.982	55.9093	106.882	90.6341
ugt5b1	80.3415	1.74348	0.710796	2.45286	0.0141727	0.301299	130.01	130.057	111.151	41.932	48.0969	20.8013
wnt5b	9.26805	3.12481	1.27409	2.45258	0.0141838	0.301299	14.4456	19.5785	15.9875	2.32956	1.78137	1.4858
vldlr	14.0097	3.07311	1.25357	2.45148	0.0142268	0.301762	30.4962	20.2777	23.6007	0.776519	8.90684	0
stard9	25.2054	2.45879	1.00338	2.4505	0.0142659	0.302139	58.5848	16.0823	53.2918	9.31822	12.4696	1.4858
glipr2l	40.2242	2.53064	1.03298	2.44983	0.0142922	0.302246	147.666	18.18	40.3495	19.413	14.2509	1.4858
tyw1	223.849	-1.84186	0.752214	-2.44859	0.0143418	0.302782	69.8203	173.409	49.4853	209.66	276.112	564.606
cers3b	5.71099	4.53308	1.85165	2.44812	0.0143603	0.302782	16.8532	12.5862	3.04525	0	1.78137	0
gipc2	135.578	2.0037	0.818701	2.44741	0.0143886	0.302891	66.6101	215.363	368.475	40.379	94.4125	28.2303
mcm6l	11.5306	4.42037	1.8065	2.44692	0.0144082	0.302891	47.3494	0	18.2715	0	3.56274	0
si:dkeyp-15a6.2	9.6526	3.75174	1.53362	2.44633	0.0144318	0.302939	4.01266	7.69155	41.8721	0.776519	3.56274	0
c1qb	44.4556	-2.52561	1.03266	-2.44572	0.0144564	0.303007	5.61772	19.5785	14.4649	190.247	24.9392	11.8864
LOC101882795	26.8082	2.19739	0.898705	2.44506	0.0144828	0.303114	33.7063	32.1646	66.2341	8.54171	5.34411	14.858
LOC100537502	7.96286	4.25903	1.7435	2.44281	0.0145733	0.304559	12.8405	0.699231	31.9751	0.776519	0	1.4858
tagln	2870.65	2.46794	1.01081	2.44155	0.0146243	0.305174	235.142	4908.6	9442.55	201.895	1767.12	668.612
zgc:112368	4957.42	2.66651	1.09247	2.4408	0.0146547	0.30536	249.587	5120.47	20327.8	2769.84	1068.82	208.013
coro1a	106.609	2.6946	1.10457	2.43951	0.0147072	0.306005	8.02532	44.0516	501.704	13.9773	21.3764	50.5174
ndufa4	86.6053	2.98239	1.22312	2.43836	0.0147543	0.306087	5.61772	148.237	306.809	10.8713	48.0969	0
im:7145024	31.7467	2.40161	0.984896	2.43844	0.0147507	0.306087	93.0937	22.3754	45.6787	18.6364	1.78137	8.91483
rgs2	10.7842	3.09617	1.27017	2.4376	0.0147852	0.306279	24.8785	20.9769	12.181	3.10607	3.56274	0
dapk2b	7.31036	4.89702	2.01092	2.43521	0.0148832	0.307861	33.7063	0	8.37443	0	1.78137	0
pabpc1l	6.68776	5.8361	2.39718	2.43456	0.0149098	0.307962	40.1266	0	0	0	0	0
akr1b1	452.453	1.97069	0.809693	2.43387	0.0149383	0.308101	141.246	633.504	1387.87	169.281	247.61	135.208
myh9b	216.861	-2.11552	0.870583	-2.43	0.0150987	0.309611	48.9544	123.065	71.5633	48.1442	684.045	325.391
si:dkey-14d8.7	999.873	1.91058	0.7861	2.43045	0.01508	0.309611	542.511	1588.65	2607.49	473.676	641.293	145.609
zp3d.1	6.51185	4.83799	1.98981	2.43139	0.0150411	0.309611	35.3114	0.699231	2.28393	0.776519	0	0
pld1b	109.421	2.1932	0.902391	2.43044	0.0150807	0.309611	20.0633	273.399	245.142	30.2842	26.7205	60.918
LOC110439625	7.78487	-4.95597	2.04151	-2.4276	0.0151991	0.31122	0	1.39846	0	0.776519	44.5342	0
tpm2	489.189	1.76044	0.725604	2.42617	0.0152591	0.311567	373.98	810.409	1082.59	340.892	226.234	101.035
rnmtl1b	43.4421	-1.96624	0.810435	-2.42615	0.01526	0.311567	28.8911	9.78924	14.4649	51.2502	55.2224	101.035
nr0b2a	296.429	2.43614	1.00451	2.42521	0.0152995	0.311924	58.5848	458.696	982.853	28.7312	224.452	25.2587
abracl	333.764	1.83102	0.755284	2.42428	0.0153389	0.31228	394.846	430.027	738.472	187.141	211.983	40.1167
tph1a	5.84789	4.57815	1.88898	2.42361	0.015367	0.312404	19.2608	1.39846	12.9423	0	0	1.4858
adgre14	10.5427	-2.93689	1.21341	-2.42035	0.0155054	0.313869	1.60506	3.49616	2.28393	38.0494	8.90684	8.91483
slc3a2a	1165.64	2.17259	0.897502	2.4207	0.0154905	0.313869	370.77	1583.06	3769.25	178.599	904.935	187.211
psmb10	200.473	1.87747	0.775452	2.42113	0.0154723	0.313869	95.5013	322.346	528.35	118.807	51.6597	86.1767
LOC103910520	6.9238	4.81981	1.99278	2.41863	0.015579	0.314909	0	23.7739	15.9875	0	1.78137	0
golt1a	93.5536	1.73854	0.719161	2.41746	0.0156293	0.315477	104.329	107.682	220.019	49.6972	49.8783	29.7161
zgc:136872	182.743	2.78914	1.15468	2.41551	0.0157134	0.316723	21.6684	313.256	621.992	10.0947	126.477	2.97161
hipk2	7.17169	-3.74024	1.54914	-2.41439	0.0157614	0.31724	0	1.39846	1.52262	3.88259	30.2833	5.94322
zgc:136439	342.498	2.0473	0.848337	2.41331	0.0158084	0.317736	1207.81	207.672	238.291	64.4511	238.703	98.0631
tagapa	12.33	3.41127	1.41522	2.41042	0.0159342	0.319359	16.8532	37.0593	12.9423	0	7.12547	0
LOC100536038	47.7713	2.75829	1.14431	2.41043	0.0159336	0.319359	178.965	9.09001	61.6662	15.5304	21.3764	0
zgc:152652	13.1751	3.89616	1.61895	2.40659	0.0161021	0.322269	60.9924	0	12.9423	1.55304	3.56274	0
nr2f5	42.3467	-2.26103	0.939719	-2.40607	0.0161254	0.32228	11.2354	27.27	5.32918	69.1102	17.8137	123.322
cyp11a1	15.7837	3.76531	1.5673	2.40241	0.0162872	0.325057	79.4506	2.79693	5.32918	0	7.12547	0
pdlim3a	6.59295	4.85978	2.02403	2.40104	0.0163484	0.325363	0	9.09001	29.6912	0.776519	0	0
si:dkey-30j10.5	58.8177	3.16433	1.31776	2.4013	0.0163371	0.325363	0	72.0208	245.142	9.31822	24.9392	1.4858
syncripl	30.0302	-2.79225	1.16403	-2.39878	0.0164497	0.326921	13.643	1.39846	7.61312	6.98867	137.165	13.3722
LOC108179508	117.521	1.97474	0.823461	2.39809	0.0164806	0.327077	59.3874	163.62	339.545	68.3336	53.4411	20.8013
zgc:112302	122.675	2.3031	0.960889	2.39684	0.016537	0.32728	20.0633	192.289	400.45	74.5458	33.846	14.858
sass6	5.65775	4.62954	1.93123	2.3972	0.0165209	0.32728	25.681	1.39846	6.09049	0.776519	0	0
si:ch211-222n22.1	10.3069	-3.22106	1.34423	-2.3962	0.016566	0.327398	0	2.09769	3.80656	9.31822	39.1901	7.42902
ubn2b	29.9897	-2.29614	0.958639	-2.39521	0.0166109	0.327828	5.61772	13.9846	10.6584	12.4243	39.1901	98.0631
mkrn4	57.4687	1.76661	0.737996	2.39379	0.0166751	0.328148	110.749	59.4347	95.9253	20.1895	30.2833	28.2303
LOC100149761	13.0044	3.99945	1.67109	2.39332	0.0166965	0.328148	0	9.78924	63.1889	0	3.56274	1.4858
polr2c	10.9018	3.70985	1.54961	2.39406	0.016663	0.328148	53.7696	5.59385	1.52262	1.55304	0	2.97161
rereb	19.885	-2.28207	0.954158	-2.39171	0.0167699	0.328809	9.63038	8.39078	2.28393	29.5077	42.7528	26.7445
slc25a28	308.172	2.46386	1.03023	2.39157	0.0167764	0.328809	36.1139	118.17	1410.71	52.0268	81.9429	150.066
ms4a17a.17	283.31	3.13475	1.31108	2.39097	0.0168037	0.328889	5.61772	625.812	893.78	1.55304	165.667	7.42902
LOC103908723	27.406	2.6922	1.12793	2.38685	0.0169936	0.330208	20.0633	37.7585	83.7443	0	12.4696	10.4006
tmem51a	14.8229	3.05569	1.28023	2.38683	0.0169944	0.330208	11.2354	30.7662	36.543	0	8.90684	1.4858
ak3	536.035	2.67087	1.11896	2.38692	0.0169904	0.330208	145.258	840.476	1792.89	22.519	406.152	8.91483
atp1b3b	5.4785	4.46702	1.87126	2.38717	0.0169786	0.330208	20.8658	4.89462	5.32918	0	1.78137	0
dpp4	199.943	2.98828	1.25217	2.38648	0.0170107	0.330208	11.2354	407.652	645.592	5.43563	128.259	1.4858
cpa1	17534.5	2.13375	0.894021	2.38669	0.0170008	0.330208	5282.26	14134.3	66266.8	9701.05	7602.88	2219.79
urm1	62.0178	-1.93121	0.809507	-2.38566	0.0170483	0.33024	14.4456	30.7662	31.9751	102.5	156.76	35.6593
dhx8	32.7654	-2.17972	0.91384	-2.38523	0.0170684	0.33024	4.81519	23.7739	6.8518	47.3676	32.0646	81.7193
si:ch211-137a8.2	7.30726	3.82712	1.60471	2.38493	0.0170822	0.33024	9.63038	18.18	13.7036	2.32956	0	0
si:ch211-240l19.6	654.959	2.08077	0.873035	2.38338	0.0171545	0.331186	195.015	630.707	2353.21	380.494	261.861	108.464
rims2a	11.8975	3.21932	1.35289	2.37959	0.0173318	0.334155	20.8658	2.09769	41.1108	0.776519	3.56274	2.97161
gart	283.219	-2.07253	0.871608	-2.37782	0.0174153	0.334401	46.5468	151.034	128.662	168.505	140.728	1063.84
gadd45ba	467.822	-1.98874	0.836198	-2.37832	0.0173919	0.334401	171.742	162.222	230.677	434.074	1665.58	142.637
si:ch73-173h19.3	28.1534	2.46623	1.03705	2.37812	0.0174011	0.334401	34.5089	39.157	70.0407	16.3069	8.90684	0
angptl6	55.9917	-1.81588	0.764018	-2.37675	0.0174661	0.334925	24.076	27.27	22.8393	52.0268	64.1293	145.609
parvg	118.245	1.65444	0.696252	2.37621	0.0174915	0.334959	150.073	165.019	223.064	56.6859	81.9429	32.6877
best4	9.44041	3.43573	1.44811	2.37256	0.0176654	0.337379	1.60506	17.4808	32.7364	1.55304	1.78137	1.4858
vcp	876.342	-1.62844	0.686346	-2.37262	0.0176625	0.337379	198.225	615.324	471.252	959.001	1161.45	1852.8
dpt	18.1208	2.79064	1.17768	2.3696	0.0178072	0.337812	4.01266	30.7662	60.1436	3.10607	1.78137	8.91483
mfap3l	21.7228	2.25146	0.949612	2.37093	0.0177434	0.337812	56.1772	34.2623	17.5102	9.31822	7.12547	5.94322
LOC110440027	10.5625	3.36129	1.41807	2.37032	0.0177726	0.337812	4.81519	18.18	34.259	0.776519	5.34411	0
tmsb1	1592.69	2.59393	1.0944	2.37018	0.0177795	0.337812	404.476	3208.77	4583.86	76.0988	1248.74	34.1735
si:dkey-241l7.3	13.8255	3.31348	1.39812	2.36995	0.0177904	0.337812	44.9418	1.39846	29.6912	5.43563	0	1.4858
tmem187	49.2703	-1.78142	0.75245	-2.36749	0.0179093	0.339296	14.4456	22.3754	29.6912	59.7919	71.2547	98.0631
vps13a	168.405	-1.62542	0.686864	-2.36643	0.0179603	0.33981	48.1519	118.17	80.699	174.717	315.302	273.388
nvl	139.789	-1.71141	0.724255	-2.36299	0.0181283	0.34253	51.362	69.2239	75.3698	97.0648	190.606	355.107
tmem79a	8.29312	3.39068	1.43607	2.36109	0.0182215	0.343834	7.22279	21.6762	16.7489	2.32956	1.78137	0
apbb1ip	22.7381	2.33462	0.989338	2.35978	0.0182856	0.344585	12.8405	31.4654	69.2794	6.21215	10.6882	5.94322
fuca2	100.604	2.14211	0.908491	2.35788	0.0183797	0.345899	65.0051	37.0593	389.792	25.6251	35.6274	50.5174
zgc:152670	21.4757	2.94525	1.2502	2.35583	0.0184815	0.346905	11.2354	61.5324	40.3495	0	14.2509	1.4858
cdt1	5.05386	4.4624	1.89421	2.35582	0.0184821	0.346905	19.2608	4.19539	6.09049	0.776519	0	0
mycla	30.7057	2.46206	1.04613	2.35349	0.018598	0.347724	74.6355	5.59385	76.1312	12.4243	3.56274	11.8864
mipep	66.194	-1.65379	0.702701	-2.35347	0.0185992	0.347724	28.8911	37.7585	28.9298	73.7693	119.352	108.464
slc39a5	6.55349	4.73614	2.01161	2.3544	0.0185526	0.347724	0	23.0746	14.4649	0	1.78137	0
faf1	39.5722	-1.90825	0.811373	-2.35188	0.018679	0.348166	20.0633	17.4808	12.181	34.1668	101.538	52.0032
nfkbiaa	122.196	1.66146	0.706307	2.35232	0.0186565	0.348166	134.825	148.936	272.55	37.2729	80.1616	59.4322
zgc:92041	168721	2.2232	0.945427	2.35153	0.0186964	0.348166	14397.4	182284	637081	78025.4	54481.4	46057
zgc:162198	367.891	-1.62752	0.692497	-2.35022	0.0187624	0.348936	207.856	198.582	133.23	401.46	315.302	950.915
aclya	683.95	-1.89934	0.808399	-2.3495	0.0187984	0.349148	167.729	334.932	364.668	370.399	491.658	2374.32
nkl.1	9.14475	-4.04131	1.72089	-2.34838	0.0188552	0.349746	2.4076	0	0.761312	0	7.12547	44.5741
trim35-1	9.00226	3.26523	1.39293	2.34414	0.0190708	0.350992	28.0886	8.39078	12.9423	3.10607	0	1.4858
hbae5	15.5084	2.78323	1.18731	2.34415	0.0190705	0.350992	17.6557	35.6608	28.9298	9.31822	0	1.4858
LOC799067	8.27187	3.82725	1.63121	2.34626	0.0189629	0.350992	0.802532	24.4731	21.3167	1.55304	0	1.4858
yipf4	36.5018	-1.97679	0.842976	-2.34502	0.0190261	0.350992	8.02532	18.18	18.2715	89.2997	57.0038	28.2303
xrcc2	5.68184	4.63663	1.97762	2.34456	0.0190498	0.350992	27.2861	0.699231	5.32918	0.776519	0	0
LOC100332626	46.1011	3.2254	1.37488	2.34595	0.0189788	0.350992	216.684	3.49616	28.9298	0.776519	26.7205	0
fbp1b	855.366	-2.27141	0.96978	-2.3422	0.0191707	0.351243	457.443	173.409	249.71	138.997	411.496	3701.14
vipb	70.8476	2.75719	1.17664	2.34327	0.0191154	0.351243	28.0886	153.132	188.044	0	49.8783	5.94322
LOC101882461	234.994	-1.774	0.757491	-2.34195	0.0191834	0.351243	120.38	132.155	66.2341	136.667	281.456	673.07
foxq1b	6.12952	4.75318	2.02897	2.34265	0.0191473	0.351243	0	14.6839	21.3167	0.776519	0	0
arfip2a	8.25839	3.2213	1.37576	2.34146	0.0192084	0.351247	25.681	8.39078	10.6584	1.55304	1.78137	1.4858
irf1a	9.11719	4.2222	1.8042	2.3402	0.0192734	0.351869	44.9418	0.699231	6.09049	0	0	2.97161
fhdc2	6.14663	4.08385	1.74595	2.33904	0.0193334	0.351869	19.2608	7.69155	8.37443	1.55304	0	0
zgc:103438	238.14	-2.0386	0.871569	-2.339	0.0193355	0.351869	170.137	43.3523	66.2341	163.845	126.477	858.795
LOC101882124	21.3586	-2.94199	1.25786	-2.33888	0.0193416	0.351869	11.2354	3.49616	0	20.1895	87.2871	5.94322
zgc:114104	14.2729	2.95034	1.2623	2.33727	0.0194249	0.352931	61.7949	6.29308	7.61312	3.10607	5.34411	1.4858
tmem120b	9.11146	3.6554	1.56451	2.33645	0.019468	0.353263	40.9291	5.59385	3.80656	0.776519	3.56274	0
slc26a11	13.824	2.5253	1.08144	2.33512	0.019537	0.354062	21.6684	23.0746	25.8846	3.10607	1.78137	7.42902
ccdc125	18.6081	2.44288	1.04843	2.33004	0.0198042	0.357534	15.2481	30.067	48.7239	5.43563	10.6882	1.4858
fam60al	15.1833	2.7428	1.17701	2.33031	0.0197898	0.357534	47.3494	14.6839	17.5102	6.21215	5.34411	0
gdpd3b	14.4795	3.72771	1.59943	2.33065	0.019772	0.357534	0	12.5862	67.7567	0	3.56274	2.97161
wu:fj11g02	7.40681	3.92381	1.68661	2.32645	0.0199945	0.360286	4.81519	24.4731	12.181	0	0	2.97161
fep15	1736.43	2.26302	0.972945	2.32594	0.0200216	0.360286	453.43	1039.06	7129.68	698.09	977.971	120.35
csrp1b	285.264	2.14438	0.922025	2.32573	0.0200328	0.360286	83.4633	520.228	791.003	27.9547	228.015	60.918
cyp3a65	5656.98	2.51812	1.08321	2.32469	0.0200887	0.360572	174.952	10970.2	17751.5	291.195	1635.3	3118.7
fas	17.4624	-2.43113	1.04608	-2.32403	0.0201238	0.360572	4.01266	4.19539	8.37443	60.5685	14.2509	13.3722
cyba	106.602	1.6441	0.707585	2.32354	0.0201503	0.360572	93.0937	190.191	201.748	67.5571	49.8783	37.1451
ndrg4	112.292	-2.26777	0.975825	-2.32396	0.0201278	0.360572	99.5139	3.49616	12.9423	166.952	242.266	148.58
mtrf1	165.693	-1.96867	0.848128	-2.32119	0.0202765	0.362373	65.0051	76.2162	60.9049	56.6859	142.509	592.836
mpeg1.1	33.9233	2.78836	1.20242	2.31895	0.0203978	0.36356	12.8405	13.9846	151.501	16.3069	8.90684	0
prr15lb	7.50689	3.94167	1.7	2.31863	0.0204152	0.36356	3.21013	16.7816	22.078	0	0	2.97161
hfe2	444.898	-1.48364	0.639901	-2.31854	0.0204198	0.36356	208.658	288.783	205.554	520.268	504.127	942
tnfaip2b	29.393	2.09655	0.904589	2.31768	0.0204667	0.363938	58.5848	53.8408	29.6912	5.43563	21.3764	7.42902
LOC103911012	12.9872	3.05988	1.32104	2.31627	0.0205436	0.364392	3.21013	40.5554	25.8846	2.32956	0	5.94322
narf	9.61071	3.23144	1.39498	2.31648	0.0205319	0.364392	8.82785	6.99231	36.543	2.32956	0	2.97161
mib1	49.1196	-2.0378	0.880593	-2.31412	0.0206612	0.365137	19.2608	32.8639	5.32918	36.4964	126.477	74.2902
acss2l	53.8093	-2.04012	0.881514	-2.31433	0.0206495	0.365137	20.0633	38.4577	4.56787	77.6519	49.8783	132.237
dnase1	269.248	2.10194	0.908364	2.31399	0.0206683	0.365137	121.182	341.924	847.34	140.55	149.635	14.858
LOC110440055	33.2325	-1.95932	0.847034	-2.31315	0.0207143	0.365137	8.82785	20.2777	11.4197	26.4016	73.0361	59.4322
prmt7	24.3137	-2.19834	0.95027	-2.31339	0.0207013	0.365137	8.02532	2.09769	15.9875	35.7199	49.8783	34.1735
acrc	23.3861	2.2406	0.969364	2.31141	0.0208101	0.365917	69.8203	25.1723	21.3167	12.4243	7.12547	4.45741
slc5a6b	463.447	-1.6534	0.715242	-2.31167	0.020796	0.365917	161.309	340.526	169.011	843.299	290.363	976.174
cd83	12.9111	2.78766	1.2075	2.30862	0.0209646	0.368179	33.7063	4.89462	28.9298	3.10607	5.34411	1.4858
ugt5b4	190.997	1.68733	0.732062	2.3049	0.0211723	0.368227	149.271	226.551	497.898	59.0154	130.04	83.2051
zgc:172090	19.2291	2.70595	1.17367	2.30554	0.0211362	0.368227	16.0506	56.6377	26.6459	0	7.12547	8.91483
atxn2	19.8908	-2.21382	0.960999	-2.30366	0.0212416	0.368227	2.4076	12.5862	6.09049	32.6138	28.5019	37.1451
prkca	78.0226	2.28833	0.991719	2.30744	0.0210303	0.368227	58.5848	78.3139	251.233	23.2956	55.2224	1.4858
sap130a	24.4567	-1.99623	0.86644	-2.30394	0.0212259	0.368227	12.8405	11.1877	5.32918	31.8373	40.9715	44.5741
zgc:112160	827.955	2.39475	1.04008	2.30246	0.0213092	0.368227	33.7063	746.08	3394.69	413.108	240.485	139.666
zgc:153631	113.44	2.58258	1.12173	2.30231	0.0213175	0.368227	478.309	16.7816	88.3121	25.6251	1.78137	69.8328
hspd1	434.378	-1.49394	0.647865	-2.30594	0.0211141	0.368227	209.461	233.543	239.813	501.631	438.217	983.603
si:ch73-106k19.4	23.8397	2.3793	1.03302	2.30324	0.0212656	0.368227	25.681	13.9846	79.9377	6.21215	14.2509	2.97161
elovl6l	12.2688	3.90376	1.6953	2.30271	0.0212954	0.368227	60.1899	0	8.37443	0	3.56274	1.4858
si:dkey-27i16.2	38.3712	2.19515	0.95187	2.30614	0.0211028	0.368227	75.438	51.7431	63.1889	31.8373	3.56274	4.45741
polr3b	147.162	-1.72136	0.747088	-2.30409	0.0212178	0.368227	67.4127	102.787	35.0203	115.701	199.513	362.536
atp2a2b	261.477	-1.47199	0.639547	-2.30162	0.0213567	0.368227	114.762	163.62	137.036	302.842	523.722	326.877
bysl	5797.66	-1.6062	0.69785	-2.30164	0.0213557	0.368227	3431.63	2568.28	2600.64	3282.34	8637.86	14265.2
LOC101884085	47.8647	2.31142	1.00266	2.30528	0.0211507	0.368227	10.4329	74.8178	153.024	4.65911	24.9392	19.3155
zgc:152968	21.4732	3.43803	1.49591	2.29829	0.0215451	0.371025	107.539	0.699231	9.13574	0.776519	10.6882	0
bco1	356.461	2.33003	1.01463	2.29643	0.0216512	0.371184	125.997	650.285	1006.45	13.9773	306.395	35.6593
rgrb	6268.89	-1.79989	0.783824	-2.2963	0.021659	0.371184	3435.64	2656.38	2299.92	2085.73	8151.54	18984.1
nol10	101.841	-1.89182	0.823783	-2.2965	0.0216473	0.371184	28.8911	59.4347	41.1108	41.932	133.603	306.076
elovl7b	5.10454	4.3593	1.89761	2.29726	0.0216041	0.371184	5.61772	4.19539	19.0328	0	1.78137	0
dtnbp1a	56.8461	1.72709	0.752927	2.29383	0.0218004	0.373157	56.1772	86.0055	120.287	34.9433	21.3764	22.2871
LOC100005420	576.348	-1.67337	0.730083	-2.29203	0.0219038	0.374475	244.772	372.69	207.838	590.154	391.901	1650.73
nfe2	8.8375	3.4818	1.52047	2.28994	0.0220246	0.376087	25.681	2.79693	19.7941	0	1.78137	2.97161
st6galnac5b	20.5553	2.86885	1.25327	2.28908	0.0220744	0.376486	1.60506	27.27	79.1764	3.10607	10.6882	1.4858
slco5a1a	23.9148	-2.33316	1.0196	-2.2883	0.0221201	0.376812	8.02532	13.2854	2.28393	10.8713	39.1901	69.8328
gale	147.498	1.78765	0.781777	2.28665	0.0222163	0.377544	108.342	211.867	366.952	112.595	57.0038	28.2303
zgc:153896	246.303	2.84837	1.24554	2.28687	0.0222037	0.377544	88.2785	409.75	798.616	1.55304	178.137	1.4858
coro2a	67.4312	2.77867	1.21817	2.28101	0.0225476	0.380441	4.81519	148.237	199.464	9.31822	42.7528	0
ttc33	27.5699	2.64051	1.15741	2.2814	0.0225251	0.380441	124.392	4.89462	12.9423	3.88259	8.90684	10.4006
wu:fi42e03	36.2422	2.56949	1.12634	2.28127	0.0225323	0.380441	154.086	2.79693	28.9298	6.98867	14.2509	10.4006
ccdc32	16.2704	-2.96728	1.30058	-2.28149	0.0225192	0.380441	0.802532	6.29308	3.80656	3.88259	78.3802	4.45741
si:ch211-253p18.2	72.9507	-2.19024	0.95981	-2.28195	0.0224922	0.380441	59.3874	14.6839	4.56787	38.8259	112.226	208.013
armc3	8.30431	4.08123	1.78858	2.28183	0.0224996	0.380441	40.1266	1.39846	5.32918	0	0	2.97161
snu13a	174.057	-1.46677	0.643256	-2.28023	0.0225942	0.380774	102.724	64.3293	110.39	233.732	267.205	265.959
tmem131	46.8837	-2.0133	0.883178	-2.27961	0.0226307	0.380937	14.4456	25.8716	15.2262	35.7199	160.323	29.7161
si:ch211-71m22.1	46.3356	2.2227	0.975235	2.27914	0.0226587	0.380956	36.9165	91.5993	99.7318	10.8713	37.4087	1.4858
LOC799768	9.3765	3.4609	1.51916	2.27817	0.0227166	0.381477	7.22279	22.3754	21.3167	0	5.34411	0
vars	170.354	-1.71804	0.754424	-2.27729	0.0227689	0.381904	28.8911	113.975	95.1639	159.963	224.452	399.682
zgc:153383	6.04659	3.80277	1.67117	2.27552	0.0228748	0.383227	17.6557	7.69155	8.37443	0.776519	1.78137	0
gcdhb	288.523	-1.86103	0.81836	-2.2741	0.0229603	0.384176	81.0557	188.093	104.3	141.326	238.703	977.66
b3gnt7l	70.6083	2.88471	1.26899	2.27322	0.0230126	0.384176	11.2354	127.26	233.723	1.55304	49.8783	0
slc25a44a	28.4533	-2.22146	0.977114	-2.27349	0.0229965	0.384176	7.22279	9.09001	13.7036	10.8713	30.2833	99.5489
sox19b	13.9086	3.14331	1.38309	2.27267	0.023046	0.384281	60.1899	2.09769	12.9423	4.65911	3.56274	0
stk24a	106.667	5.48763	2.4169	2.27052	0.0231759	0.385749	8.82785	134.252	482.672	0	14.2509	0
si:ch211-214p16.1	188.288	1.71125	0.753751	2.27032	0.0231885	0.385749	183.78	222.356	459.071	93.1822	137.165	34.1735
si:dkey-19b23.8	38.7499	-2.17344	0.957708	-2.26942	0.0232427	0.386166	29.6937	4.19539	8.37443	39.6025	30.2833	120.35
LOC100333723	6.45299	4.82918	2.12832	2.26901	0.0232679	0.386166	0	1.39846	36.543	0.776519	0	0
ddx24	252.79	-1.70347	0.751027	-2.26819	0.0233178	0.386542	81.8582	179.702	94.4026	139.773	377.65	643.354
cfap97	20.5386	2.2545	0.994558	2.26683	0.0234004	0.387014	56.1772	20.2777	25.1233	6.21215	12.4696	2.97161
nagk	354.855	1.88342	0.830862	2.26683	0.0234008	0.387014	160.506	516.033	998.841	209.66	199.513	44.5741
nmd3	846.89	-1.56767	0.691864	-2.26586	0.0234598	0.387537	340.273	528.619	412.631	628.204	981.534	2190.08
sh2d3a	38.8918	2.35175	1.03857	2.26441	0.0235487	0.388553	7.22279	67.1262	120.287	9.31822	24.9392	4.45741
phf19	17.5865	-2.30098	1.01662	-2.26336	0.0236134	0.388718	4.81519	6.99231	6.09049	40.379	7.12547	40.1167
LOC795797	11.3719	2.95442	1.30531	2.26339	0.0236114	0.388718	7.22279	28.6685	25.1233	5.43563	1.78137	0
si:ch211-194m7.4	46.4825	1.76358	0.779679	2.26193	0.0237017	0.389719	79.4506	80.4116	54.8144	11.6478	30.2833	22.2871
atp7b	81.8501	-1.75183	0.77507	-2.26022	0.0238078	0.391011	23.2734	60.8331	28.1685	86.1936	80.1616	212.47
mtor	79.7939	-1.68575	0.746153	-2.25925	0.0238676	0.391539	21.6684	58.0362	33.4977	76.8754	172.793	115.893
pwp1	154.967	-1.47045	0.651155	-2.25822	0.0239318	0.392138	67.4127	83.9078	95.1639	192.577	190.606	300.133
si:dkey-194g4.1	5.24664	4.41332	1.95743	2.25465	0.0241553	0.392739	15.2481	13.9846	0.761312	0	0	1.4858
si:ch1073-110a20.3	36.7047	2.13754	0.947595	2.25576	0.0240859	0.392739	16.8532	55.2393	106.584	6.21215	24.9392	10.4006
gusb	65.0275	-1.81569	0.80535	-2.25454	0.0241622	0.392739	15.2481	43.3523	27.4072	40.379	112.226	151.552
LOC110437775	6.14669	4.63587	2.05457	2.25637	0.0240476	0.392739	0	7.69155	27.4072	0	1.78137	0
zgc:173742	8.28353	4.27954	1.8979	2.25488	0.0241406	0.392739	43.3367	0	3.80656	0.776519	1.78137	0
si:ch211-133j6.3	6.82284	3.51966	1.55945	2.25699	0.0240089	0.392739	8.82785	6.99231	22.078	1.55304	0	1.4858
cpa5	9290.23	1.93154	0.856525	2.25509	0.0241279	0.392739	1507.96	13243.4	29412.5	4269.3	3901.2	3406.95
LOC110439489	7.70371	3.4018	1.50962	2.25341	0.0242331	0.392976	5.61772	20.2777	15.9875	0.776519	3.56274	0
p2ry1	25.6062	2.58856	1.14865	2.25357	0.0242231	0.392976	7.22279	39.157	84.5056	0.776519	16.0323	5.94322
si:dkey-286j15.3	725.04	1.67838	0.744956	2.25299	0.0242598	0.392976	388.425	813.206	2113.4	440.286	325.99	268.931
prr15la	71.5424	1.99887	0.887557	2.25211	0.0243156	0.39343	38.5215	174.808	130.184	38.8259	40.9715	5.94322
scinlb	214.152	1.67334	0.743463	2.25073	0.0244025	0.393703	96.3038	461.493	420.244	96.2883	114.008	96.5773
si:ch211-200p22.4	541.372	-1.56623	0.696072	-2.2501	0.0244425	0.393703	234.339	428.629	156.83	566.082	612.791	1249.56
dscama	327.471	-1.62932	0.724208	-2.2498	0.0244617	0.393703	236.747	144.741	98.2092	199.565	611.009	674.555
zp3.2	232.949	2.45283	1.09032	2.24965	0.0244712	0.393703	801.729	33.5631	345.635	24.0721	185.262	7.42902
otud1	9.12102	3.4594	1.53759	2.24988	0.0244565	0.393703	36.1139	5.59385	9.13574	3.88259	0	0
LOC101885512	23.8296	2.30702	1.02594	2.24869	0.024532	0.393789	17.6557	34.9616	66.9954	14.7539	7.12547	1.4858
adam10b	65.7929	-2.01283	0.895009	-2.24895	0.0245158	0.393789	23.2734	32.8639	22.078	23.2956	57.0038	236.243
plcd1b	17.1408	2.38364	1.06098	2.24664	0.0246628	0.394945	12.8405	30.7662	42.6334	6.21215	8.90684	1.4858
map1sb	5.3003	-4.29635	1.91273	-2.24619	0.0246918	0.394945	0.802532	0	0.761312	12.4243	17.8137	0
galnt8b.1	6.17773	4.64268	2.06843	2.24454	0.0247974	0.394945	0	5.59385	29.6912	0	1.78137	0
gdf6a	7.53667	3.47344	1.54775	2.24419	0.02482	0.394945	10.4329	11.8869	19.7941	3.10607	0	0
hspa4a	93.4045	-1.81319	0.807985	-2.24409	0.0248267	0.394945	45.7443	46.8485	31.2138	34.1668	222.671	179.782
LOC100538255	48.0758	1.94666	0.867186	2.2448	0.0247807	0.394945	24.076	56.6377	148.456	20.966	16.0323	22.2871
ckmt1	2527.96	2.0341	0.905919	2.24535	0.0247459	0.394945	333.853	3026.97	8830.45	1204.38	1188.17	583.921
c2cd4a	5.42329	4.44863	1.98142	2.24517	0.024757	0.394945	0.802532	5.59385	24.362	0	1.78137	0
zgc:173443	105.701	2.55308	1.13815	2.24318	0.024885	0.395429	264.033	53.8408	223.064	7.76519	85.5057	0
rhbdl2	11.5266	2.57179	1.14692	2.24234	0.0249391	0.395846	16.0506	20.9769	22.078	2.32956	1.78137	5.94322
caspa	19.8694	2.0473	0.913499	2.24116	0.0250157	0.396613	36.1139	27.27	32.7364	8.54171	7.12547	7.42902
dtwd1	738.109	-1.73059	0.772379	-2.2406	0.025052	0.396613	275.268	394.367	355.533	270.229	1001.13	2132.13
lad1	125.264	2.76521	1.2343	2.2403	0.0250713	0.396613	25.681	208.371	420.244	4.65911	92.6312	0
rpl9	20147.5	-1.55866	0.697325	-2.2352	0.0254042	0.397163	12989	9640.3	8006.71	16908.7	54937.4	18403.2
nr1d1	70.9011	-2.53939	1.13614	-2.23509	0.0254114	0.397163	40.1266	6.99231	15.2262	32.6138	325.99	4.45741
LOC108183464	16.6651	3.04918	1.36346	2.23636	0.0253285	0.397163	3.21013	25.1723	60.1436	0.776519	10.6882	0
gbp4	5.22397	4.39304	1.96526	2.23535	0.0253945	0.397163	0.802532	10.4885	18.2715	0	1.78137	0
gas2l1	9.23557	3.01369	1.34607	2.23887	0.0251641	0.397163	23.2734	10.4885	15.9875	3.88259	1.78137	0
zgc:152830	1019.53	2.03637	0.909903	2.23801	0.0252205	0.397163	100.316	1715.21	3102.34	318.373	527.285	353.622
wu:fb59d01	1112.48	2.0993	0.938662	2.23649	0.0253199	0.397163	223.104	1770.45	3417.53	253.922	892.466	117.379
zgc:110286	13.0573	2.51668	1.12543	2.23619	0.025339	0.397163	12.8405	32.1646	22.078	6.21215	3.56274	1.4858
afg1la	44.3847	1.89134	0.845303	2.23747	0.0252557	0.397163	44.9418	45.45	118.765	13.2008	32.0646	11.8864
si:ch211-250e5.3	460.728	2.7595	1.23436	2.23558	0.0253794	0.397163	2081.77	14.6839	311.376	22.519	320.646	13.3722
sergef	34.4291	-2.22599	0.995944	-2.23505	0.025414	0.397163	0.802532	20.2777	15.2262	52.0268	32.0646	86.1767
slc6a16a	19.0892	-2.22233	0.995083	-2.23331	0.0255286	0.398516	7.22279	8.39078	4.56787	20.966	12.4696	60.918
pwp2h	59.5959	-1.72831	0.774196	-2.23239	0.025589	0.398755	39.3241	25.8716	17.5102	61.345	149.635	63.8896
heatr1	38.6558	-2.45638	1.10055	-2.23196	0.0256175	0.398755	8.02532	25.1723	2.28393	10.8713	160.323	25.2587
cfl2	111.164	-1.51898	0.680654	-2.23165	0.025638	0.398755	68.2152	62.2316	41.8721	125.796	226.234	142.637
si:dkey-10o6.2	12.812	2.59592	1.16337	2.23137	0.0256564	0.398755	12.8405	20.2777	33.4977	6.98867	1.78137	1.4858
tmem45b	165.188	2.31474	1.03766	2.23073	0.0256993	0.398986	8.82785	302.068	513.885	41.932	105.101	19.3155
zgc:136461	226.242	2.31398	1.03767	2.22997	0.0257496	0.39933	8.82785	371.292	750.653	130.455	60.5665	35.6593
apoa4b.3	5567.2	1.99401	0.894506	2.22918	0.0258019	0.399705	859.512	8681.66	17158.4	1251.75	3835.29	1616.56
zgc:153993	72.9887	1.65664	0.744364	2.22558	0.0260426	0.402992	62.5975	123.065	146.172	21.7425	42.7528	41.6025
cpb1	445.635	2.01785	0.906839	2.22515	0.0260712	0.402996	80.2532	470.583	1594.19	287.312	130.04	111.435
fdft1	145.077	-1.67129	0.751271	-2.22461	0.0261073	0.403114	47.3494	86.7047	73.8472	150.645	103.319	408.596
fam92a1	30.6749	1.97485	0.888208	2.22341	0.0261881	0.403923	35.3114	25.8716	85.2669	10.8713	17.8137	8.91483
LOC103910901	84.5302	-1.64823	0.741615	-2.22248	0.0262508	0.40445	41.7317	51.0439	29.6912	68.3336	106.882	209.498
zgc:173837	21.3445	2.90225	1.30615	2.22199	0.0262837	0.404518	81.8582	1.39846	29.6912	6.21215	8.90684	0
rbpms2b	51.9581	2.03475	0.916598	2.21989	0.0264259	0.406267	180.57	23.7739	46.44	25.6251	24.9392	10.4006
stn1	26.8186	1.90933	0.860381	2.21917	0.0264754	0.406447	46.5468	30.7662	50.2466	15.5304	8.90684	8.91483
si:dkey-192g7.3	155.355	2.27981	1.02746	2.21888	0.026495	0.406447	48.9544	220.258	503.227	42.7085	114.008	2.97161
phf20b	21.3249	-2.698	1.21632	-2.21816	0.0265436	0.406754	0	6.29308	10.6584	4.65911	49.8783	56.4606
hhat	7.28063	-2.89813	1.30683	-2.21768	0.0265767	0.406821	0.802532	2.79693	1.52262	12.4243	14.2509	11.8864
eif4g1a	354.445	-1.43819	0.649694	-2.21365	0.0268531	0.41061	158.099	266.407	148.456	416.214	703.641	433.855
med12	15.1318	-2.3888	1.08055	-2.21072	0.0270553	0.413256	4.01266	2.79693	7.61312	7.76519	46.3156	22.2871
prkacab	59.0464	1.66595	0.753934	2.20968	0.0271277	0.413471	93.8962	71.3216	105.061	42.7085	16.0323	25.2587
stap2a	6.31197	3.60953	1.63323	2.21005	0.0271019	0.413471	8.82785	9.78924	15.9875	0	1.78137	1.4858
LOC103911597	7.25253	4.0814	1.84776	2.20884	0.0271858	0.413532	0	18.8792	22.078	0.776519	1.78137	0
LOC101883897	5.18376	4.37799	1.98209	2.20878	0.02719	0.413532	8.82785	0.699231	19.7941	0	1.78137	0
epb41l3b	728.493	2.04152	0.92525	2.20646	0.027352	0.415106	102.724	1078.21	2334.94	116.478	493.439	245.158
mep1b	386.523	6.08731	2.7588	2.20651	0.0273485	0.415106	9.63038	702.028	1573.63	0	33.846	0
si:ch211-251f6.6	13.3285	2.97346	1.34838	2.20521	0.0274392	0.415986	48.9544	8.39078	12.9423	0.776519	8.90684	0
nufip1	42.7509	-1.77344	0.804843	-2.20347	0.0275619	0.41715	25.681	22.3754	9.89705	43.485	57.0038	98.0631
eps8l3a	388.804	2.16285	0.981649	2.20328	0.0275748	0.41715	31.2987	671.262	1203.63	65.2276	270.768	90.6341
LOC101885212	14.2587	2.80548	1.27375	2.20253	0.0276277	0.417505	38.5215	19.5785	15.9875	0.776519	10.6882	0
mhc1zda	126.063	1.66856	0.758091	2.201	0.0277359	0.418319	145.258	140.546	290.06	86.9701	71.2547	22.2871
cpa4	1856.63	2.08679	0.948137	2.20094	0.0277405	0.418319	186.99	1697.73	7132.73	975.308	689.39	457.628
ppp1r7	222.545	1.67362	0.761035	2.19914	0.027868	0.418628	173.347	306.963	535.963	106.383	171.011	41.6025
ptbp2b	75.1761	-1.56781	0.71297	-2.19898	0.0278791	0.418628	44.9418	48.247	20.5554	109.489	110.445	117.379
htra1b	7.37927	3.8795	1.76349	2.1999	0.0278143	0.418628	0.802532	16.7816	24.362	2.32956	0	0
gng2	87.9875	1.79795	0.817557	2.19917	0.0278657	0.418628	39.3241	160.124	210.122	23.2956	35.6274	59.4322
dbr1	5.57395	3.9438	1.79412	2.19818	0.027936	0.41904	8.02532	5.59385	18.2715	1.55304	0	0
ncf1	161.408	1.98961	0.905877	2.19633	0.0280682	0.42015	105.132	313.955	353.249	13.2008	153.198	29.7161
naa25	49.8211	-1.71947	0.782887	-2.19632	0.0280692	0.42015	12.8405	39.8562	16.7489	65.2276	85.5057	78.7477
eml2	255.611	1.68283	0.766406	2.19574	0.0281102	0.42032	113.96	437.02	618.185	88.5231	96.1939	179.782
exosc2	700.831	-1.53746	0.701732	-2.19096	0.028455	0.424225	361.139	348.916	366.952	356.422	1400.16	1371.4
polb	34.1043	2.00275	0.913844	2.19157	0.0284109	0.424225	96.3038	27.9693	39.5882	11.6478	5.34411	23.7729
enpp7.1	74.3726	4.95744	2.26277	2.19087	0.0284611	0.424225	12.038	140.546	279.401	0	14.2509	0
metrnl	111.411	1.82144	0.83209	2.189	0.0285968	0.424521	65.0051	155.929	299.195	27.1782	94.4125	26.7445
ethe1	699.991	1.91122	0.872645	2.19014	0.0285139	0.424521	102.724	1419.44	1795.17	176.27	343.804	362.536
cracr2b	71.8371	2.28205	1.04253	2.18897	0.0285993	0.424521	19.2608	121.666	216.212	22.519	49.8783	1.4858
eif4g1b	45.4624	-2.16192	0.987652	-2.18895	0.0286005	0.424521	10.4329	31.4654	7.61312	26.4016	174.574	22.2871
si:ch73-47f2.1	5.21646	5.4774	2.50344	2.18795	0.028673	0.424707	31.2987	0	0	0	0	0
dolk	11.8144	-2.80567	1.28222	-2.18813	0.0286599	0.424707	3.21013	4.89462	0.761312	18.6364	1.78137	41.6025
bmp1a	1245.7	-1.60659	0.735489	-2.18439	0.0289337	0.427677	379.598	1098.49	369.236	1039.76	1498.13	3088.99
si:dkey-88l16.5	13.4953	3.43755	1.57355	2.18459	0.0289193	0.427677	57.7823	0	16.7489	4.65911	1.78137	0
eef2l2	174.853	-1.48952	0.682769	-2.18159	0.0291396	0.429782	86.6734	56.6377	132.468	329.244	178.137	265.959
igsf9a	20.2308	2.64076	1.21068	2.18122	0.0291671	0.429782	4.81519	46.1493	53.2918	4.65911	12.4696	0
hgh1	63.9732	-1.76343	0.808223	-2.18186	0.0291198	0.429782	35.3114	32.8639	19.0328	47.3676	60.5665	188.697
slc39a10	30.4043	2.19251	1.00551	2.18049	0.0292212	0.430133	26.4835	43.3523	79.1764	6.98867	24.9392	1.4858
bmi1b	19.6986	2.2536	1.03407	2.17934	0.0293066	0.430944	53.7696	31.4654	12.9423	9.31822	1.78137	8.91483
si:ch73-158p21.3	30.0598	2.33865	1.07358	2.17836	0.0293789	0.43156	23.2734	65.0285	63.1889	21.7425	7.12547	0
si:ch1073-75o15.3	3029.75	4.60681	2.11586	2.17728	0.0294599	0.432011	16601.2	41.9539	818.41	26.4016	678.701	11.8864
deaf1	12.5184	-2.68288	1.2323	-2.17713	0.0294705	0.432011	0.802532	8.39078	0.761312	9.31822	32.0646	23.7729
ddx56	132.875	-1.69439	0.778559	-2.17632	0.0295313	0.432456	48.1519	97.8924	41.8721	82.311	158.542	368.48
hbegfb	17.3061	2.37398	1.09226	2.17347	0.0297449	0.435134	23.2734	34.9616	28.9298	7.76519	8.90684	0
LOC108190761	7.84948	3.24237	1.49291	2.17185	0.029867	0.435988	6.42025	18.8792	16.7489	0	3.56274	1.4858
LOC101886910	10.922	2.99218	1.37784	2.17165	0.0298821	0.435988	11.2354	9.09001	37.3043	0.776519	7.12547	0
otud5b	12.571	-3.14626	1.44891	-2.17147	0.0298954	0.435988	3.21013	1.39846	3.04525	3.88259	0	63.8896
gadd45bb	16.4546	2.34016	1.07859	2.16965	0.0300332	0.437098	9.63038	23.0746	49.4853	4.65911	8.90684	2.97161
mal2	68.4905	2.49105	1.14811	2.16969	0.0300304	0.437098	5.61772	92.2985	250.472	14.7539	46.3156	1.4858
si:dkey-183p4.10	17.0341	2.76587	1.27552	2.16843	0.0301259	0.437999	46.5468	10.4885	31.2138	0	12.4696	1.4858
mapk11	14.4763	2.65744	1.227	2.1658	0.0303262	0.439323	48.1519	17.4808	9.89705	7.76519	3.56274	0
mcm10	26.9701	2.34833	1.08391	2.16653	0.0302704	0.439323	26.4835	9.09001	98.9705	2.32956	16.0323	8.91483
si:dkey-192p21.6	30.2951	2.16138	0.998046	2.16561	0.0303408	0.439323	18.4582	44.7508	84.5056	4.65911	24.9392	4.45741
bin2a	198.166	2.32721	1.07429	2.16629	0.0302893	0.439323	69.0177	380.382	541.293	36.4964	160.323	1.4858
dusp5	7.20172	3.79258	1.75274	2.1638	0.0304796	0.440883	0.802532	30.7662	8.37443	0	1.78137	1.4858
si:dkey-79f11.7	16.7184	2.27031	1.04979	2.16264	0.0305688	0.44089	32.9038	16.7816	32.7364	1.55304	8.90684	7.42902
clpxa	1798.71	-1.38875	0.642174	-2.16258	0.0305733	0.44089	800.927	1498.45	682.896	2074.08	2538.45	3197.45
degs1	1068.73	-1.72999	0.799689	-2.16333	0.0305155	0.44089	228.722	751.674	504.75	969.872	577.163	3380.21
lifra	7.11455	-3.36765	1.55806	-2.16144	0.0306614	0.441711	0	0.699231	3.04525	3.88259	5.34411	29.7161
si:dkey-203a12.4	19.6758	3.06727	1.41966	2.16057	0.0307288	0.442233	9.63038	0.699231	95.1639	5.43563	7.12547	0
apoda.2	1126.94	2.55657	1.18381	2.15962	0.0308018	0.442835	530.474	1351.61	3896.39	114.148	867.526	1.4858
itln2	31.6417	2.78777	1.29115	2.15914	0.0308394	0.442926	77.0431	65.0285	22.8393	0	24.9392	0
arhgdig	245.824	1.62427	0.752469	2.15859	0.0308818	0.443087	191.805	339.127	583.926	212.766	81.9429	65.3754
LOC100333926	7.99648	4.02206	1.86396	2.1578	0.0309434	0.443522	0	17.4808	28.1685	2.32956	0	0
slc38a3b	96.3733	-1.71248	0.793839	-2.15721	0.0309894	0.443733	80.2532	34.9616	19.7941	69.8867	208.42	164.924
ttll1	99.2929	-2.17152	1.00762	-2.15511	0.0311532	0.44518	10.4329	30.067	67.7567	151.421	10.6882	325.391
endou	1028.06	1.80677	0.8383	2.15528	0.0311399	0.44518	310.58	1140.45	3346.73	684.89	443.561	242.186
bco2a	36.7394	1.91748	0.890301	2.15374	0.0312603	0.446262	92.2912	24.4731	57.0984	12.4243	26.7205	7.42902
LOC564755	534.818	4.34772	2.02011	2.15222	0.0313801	0.447089	2918.81	6.29308	133.23	7.76519	135.384	7.42902
rnaseh1	109.292	1.5409	0.715987	2.15214	0.0313867	0.447089	166.124	118.17	203.27	49.6972	87.2871	31.2019
zp2.1	179.894	2.04681	0.951208	2.1518	0.0314128	0.447089	617.949	27.27	223.064	28.7312	122.914	59.4322
mhc1zea	164.39	1.53906	0.716285	2.14866	0.031661	0.447188	170.137	236.34	328.125	129.679	81.9429	40.1167
txndc11	51.3632	-1.60331	0.745635	-2.15026	0.0315348	0.447188	16.0506	32.1646	28.1685	97.8414	73.0361	60.918
faim2a	31.6667	-1.82692	0.8501	-2.14906	0.0316296	0.447188	13.643	10.4885	17.5102	23.2956	46.3156	78.7477
spata6l	22.3705	2.64063	1.22767	2.15092	0.0314825	0.447188	71.4253	5.59385	38.0656	3.10607	16.0323	0
tor4aa	11.0132	2.76931	1.28824	2.14968	0.0315804	0.447188	17.6557	30.067	10.6584	6.21215	0	1.4858
frya	108.936	-1.97144	0.917448	-2.14883	0.0316481	0.447188	68.2152	46.8485	17.5102	83.0875	400.808	37.1451
si:ch211-263m18.4	20.3516	3.34667	1.55766	2.14853	0.0316719	0.447188	93.8962	0	16.7489	0.776519	10.6882	0
si:ch211-239m17.1	16.7627	2.13015	0.990518	2.15054	0.0315122	0.447188	25.681	23.7739	31.9751	3.10607	7.12547	8.91483
LOC100538332	32.5888	2.03462	0.947173	2.1481	0.0317061	0.447226	37.719	44.0516	75.3698	15.5304	21.3764	1.4858
lrrc42	10.8807	2.81051	1.30972	2.14589	0.0318821	0.449063	37.719	6.99231	12.9423	4.65911	0	2.97161
bik	71.9245	1.97359	0.919803	2.14567	0.0318996	0.449063	38.5215	94.3962	210.122	13.9773	64.1293	10.4006
naa15a	164.047	-1.56764	0.730848	-2.14495	0.0319565	0.449418	63.4	125.162	59.3823	111.042	258.298	366.994
ppm1lb	9.7313	-2.54904	1.18893	-2.14399	0.032034	0.449617	5.61772	1.39846	1.52262	12.4243	19.5951	17.8297
sh3yl1	6.83893	3.26807	1.52419	2.14414	0.0320214	0.449617	19.2608	14.6839	3.04525	0.776519	1.78137	1.4858
jmjd1cb	108.204	-1.71507	0.800314	-2.143	0.0321132	0.450283	50.5595	67.1262	33.4977	72.2162	336.679	89.1483
si:dkey-40c23.3	13.9017	2.40194	1.12144	2.14183	0.032207	0.451152	39.3241	10.4885	20.5554	6.21215	5.34411	1.4858
ftr01	35.1794	2.74764	1.28334	2.141	0.0322738	0.451642	2.4076	66.427	114.197	3.10607	24.9392	0
cldn15a	347.655	2.70396	1.26386	2.13945	0.0323995	0.451883	43.3367	769.854	994.273	6.21215	270.768	1.4858
zgc:172079	3167.4	5.62908	2.63138	2.13921	0.0324184	0.451883	155.691	5989.62	12482.5	0.776519	375.869	0
ppp3ccb	12.2027	2.79456	1.30628	2.13932	0.0324099	0.451883	6.42025	46.1493	11.4197	3.88259	5.34411	0
dld	5.41914	4.44434	2.07675	2.14005	0.032351	0.451883	0	13.9846	16.7489	0	1.78137	0
si:ch73-211e3.1	10.1639	2.87912	1.34648	2.13825	0.0324963	0.452525	17.6557	12.5862	22.8393	0.776519	7.12547	0
mcat	105.614	-1.60599	0.75225	-2.13491	0.0327684	0.453643	36.9165	59.4347	60.1436	79.9814	110.445	286.76
ccr7	14.0101	3.2062	1.50133	2.13557	0.0327142	0.453643	2.4076	20.9769	51.7692	0	8.90684	0
tra2b	59.3597	1.68362	0.788494	2.13524	0.0327414	0.453643	55.3747	69.2239	147.694	39.6025	16.0323	28.2303
plekhg5a	32.7415	2.05483	0.962143	2.13568	0.0327055	0.453643	19.2608	45.45	93.6413	15.5304	19.5951	2.97161
st6galnac	167.878	1.81246	0.848264	2.13667	0.0326252	0.453643	63.4	260.813	459.832	89.2997	108.663	25.2587
sb:cb649	12.7586	-2.52383	1.18179	-2.13561	0.0327113	0.453643	1.60506	3.49616	6.09049	3.88259	39.1901	22.2871
c3a.4	121.578	1.66682	0.781812	2.132	0.0330071	0.453643	176.557	153.831	223.826	52.0268	106.882	16.3439
ar	120.496	-1.49419	0.70084	-2.132	0.0330065	0.453643	97.9089	58.0362	33.4977	178.599	195.951	158.981
si:dkey-56i24.1	6.50213	3.3848	1.58777	2.13179	0.0330242	0.453643	20.0633	4.19539	11.4197	1.55304	1.78137	0
hlfb	6.47364	3.38117	1.58603	2.13185	0.0330191	0.453643	4.01266	13.9846	17.5102	1.55304	1.78137	0
mdn1	68.3819	-2.35674	1.10541	-2.13201	0.0330061	0.453643	50.5595	13.2854	3.04525	17.0834	292.144	34.1735
gls2b	130.315	-1.51557	0.710432	-2.13331	0.0328997	0.453643	93.8962	46.8485	61.6662	100.947	215.546	262.987
pcbp4	14.4052	-2.39799	1.12461	-2.13229	0.0329831	0.453643	0.802532	9.78924	3.04525	13.9773	23.1578	35.6593
qtrtd1	18.3274	-2.12813	0.997581	-2.1333	0.0329005	0.453643	6.42025	6.29308	7.61312	8.54171	32.0646	49.0316
zgc:158432	116.2	4.64159	2.17921	2.12994	0.0331764	0.455293	0	614.624	55.5757	6.21215	17.8137	2.97161
atp2a1l	5.5433	4.47668	2.10223	2.12949	0.0332139	0.455367	0	5.59385	25.8846	0	1.78137	0
thbs3a	33.0241	-1.91303	0.898593	-2.12892	0.0332611	0.455575	8.82785	18.18	14.4649	29.5077	23.1578	104.006
mcoln1b	18.7908	-3.22817	1.51705	-2.12793	0.0333427	0.456251	0	6.99231	3.80656	3.88259	0	98.0631
soat2	1171.45	-1.54266	0.725288	-2.12696	0.0334232	0.456912	387.623	920.189	488.001	860.383	1252.3	3120.19
LOC101886419	37.091	8.30902	3.90766	2.12634	0.0334749	0.457178	197.423	0	25.1233	0	0	0
LOC108180799	43.3449	-1.8441	0.867982	-2.12458	0.0336215	0.45874	28.0886	4.19539	24.362	46.5911	76.5988	80.2335
mrpl39	951.187	-1.38364	0.651773	-2.12288	0.033764	0.459799	459.851	509.74	611.333	729.151	1435.78	1961.26
nck2a	12.6089	2.71507	1.27877	2.12319	0.0337376	0.459799	5.61772	20.9769	38.8269	3.10607	7.12547	0
ccnb1	102.577	1.74872	0.824246	2.1216	0.0338714	0.460379	221.499	51.7431	201.748	74.5458	48.0969	17.8297
si:ch73-226l13.2	46.9329	2.42413	1.14245	2.12188	0.0338482	0.460379	12.038	65.7278	159.114	10.8713	33.846	0
si:ch211-14a17.10	37.5731	1.70927	0.806255	2.12001	0.0340049	0.461751	70.6228	39.8562	61.6662	13.2008	26.7205	13.3722
gnl2	226.663	-1.54474	0.728803	-2.11956	0.0340432	0.461829	195.015	105.584	46.44	229.073	381.213	402.653
rcc1l	191.176	-1.55243	0.732778	-2.11856	0.0341281	0.462538	45.7443	104.185	141.604	209.66	185.262	460.6
parp2	7.22287	3.71134	1.75473	2.11505	0.0344261	0.464817	20.8658	1.39846	17.5102	0	3.56274	0
mybbp1a	193.398	-1.588	0.751226	-2.11388	0.0345255	0.464817	138.838	105.584	44.9174	119.584	391.901	359.565
mad2l1	66.8544	2.12052	1.00234	2.11556	0.0343819	0.464817	251.192	27.9693	47.9626	52.0268	16.0323	5.94322
gcn1	3843.24	-1.81306	0.857587	-2.11414	0.0345033	0.464817	912.479	2449.41	1746.45	1345.71	2606.14	13999.3
thrab	6.73297	-3.34494	1.58148	-2.11507	0.0344241	0.464817	0	2.79693	0.761312	13.9773	21.3764	1.4858
LOC108180076	5.16573	3.8311	1.81147	2.11492	0.0344371	0.464817	7.22279	6.99231	15.2262	1.55304	0	0
kcnk5b	14.7474	2.31913	1.09692	2.11422	0.0344965	0.464817	28.8911	15.3831	28.9298	3.10607	10.6882	1.4858
dhcr24	180.341	-1.72848	0.81796	-2.11316	0.0345869	0.465203	44.9418	95.7947	110.39	458.923	57.0038	314.991
zgc:171687	1340.67	2.3927	1.135	2.10811	0.0350213	0.469806	174.149	2171.81	4410.28	59.7919	1186.39	41.6025
rab13	44.4898	1.71437	0.813062	2.10854	0.0349843	0.469806	97.1063	48.9462	58.621	24.8486	28.5019	8.91483
zgc:113426	13.1949	2.47346	1.17335	2.10803	0.0350285	0.469806	16.8532	25.1723	25.1233	3.10607	0	8.91483
LOC100332446	6.05231	3.55857	1.68873	2.10725	0.0350959	0.470266	6.42025	15.3831	12.181	2.32956	0	0
bmp15	7.65052	3.86633	1.83616	2.10566	0.0352341	0.471671	29.6937	0	12.9423	0	1.78137	1.4858
sh3glb1b	154.227	1.41229	0.671371	2.10359	0.0354142	0.473336	134.023	229.348	309.092	77.6519	89.0684	86.1767
eps8l3b	115.304	2.14069	1.01788	2.10308	0.0354585	0.473336	28.0886	218.859	315.944	11.6478	106.882	10.4006
grasp	46.4502	1.81133	0.86125	2.10314	0.0354533	0.473336	132.418	34.2623	51.0079	33.3903	14.2509	13.3722
srrm2	33.0153	-1.90131	0.904584	-2.10186	0.035566	0.473546	16.8532	20.9769	3.80656	32.6138	83.7243	40.1167
plekha1a	43.1333	2.25187	1.07138	2.10184	0.0355669	0.473546	86.6734	30.067	98.2092	34.9433	8.90684	0
bbip1	30.7728	-2.45461	1.16788	-2.10176	0.0355743	0.473546	10.4329	1.39846	16.7489	81.5345	73.0361	1.4858
LOC110440146	9.32603	-2.86103	1.36208	-2.10049	0.0356859	0.474141	0.802532	2.79693	3.04525	3.88259	40.9715	4.45741
birc6	92.06	-1.77255	0.843812	-2.10065	0.0356716	0.474141	26.4835	69.2239	28.9298	49.6972	290.363	87.6625
sh2d1ab	6.40107	4.1753	1.989	2.0992	0.0357996	0.475118	20.8658	0	15.9875	1.55304	0	0
gstt1b	531.773	1.38641	0.660545	2.09889	0.0358263	0.475118	688.572	460.094	1158.72	239.944	375.869	267.445
ftr61	54.0458	2.59747	1.23855	2.09718	0.0359776	0.476678	12.8405	72.7201	191.851	2.32956	44.5342	0
fah	382.221	-1.31649	0.628144	-2.09584	0.0360965	0.477808	215.079	191.589	250.472	567.635	377.65	690.899
zgc:163098	17.4909	2.31152	1.10356	2.0946	0.0362066	0.478818	65.0051	10.4885	12.181	7.76519	3.56274	5.94322
hsd3b7	107.704	1.46321	0.699191	2.09271	0.0363748	0.479414	208.658	167.116	98.9705	69.8867	39.1901	62.4038
tars	49.6699	-1.79541	0.85799	-2.09258	0.0363868	0.479414	21.6684	7.69155	37.3043	52.8033	46.3156	132.237
stat1b	38.6271	-1.89429	0.905006	-2.09312	0.0363381	0.479414	22.4709	12.5862	14.4649	125.796	17.8137	38.6309
zgc:171670	43.6412	2.32168	1.10919	2.09314	0.0363369	0.479414	44.1392	13.9846	159.114	1.55304	35.6274	7.42902
si:dkey-77g12.1	237.528	1.65071	0.789131	2.09181	0.0364557	0.479876	105.132	371.292	603.72	72.9928	188.825	83.2051
clptm1	166.12	-1.98328	0.948461	-2.09105	0.0365239	0.480328	3.21013	113.275	84.5056	141.326	272.549	381.852
ptgdsb.2	72.9019	1.7006	0.813482	2.09052	0.0365715	0.480509	129.208	35.6608	169.011	20.966	49.8783	32.6877
cishb	52.8838	-2.19306	1.04935	-2.08993	0.0366241	0.480755	36.1139	5.59385	15.2262	15.5304	24.9392	219.899
zgc:77739	79.495	2.43711	1.16697	2.08842	0.0367602	0.48157	16.0506	58.0362	328.887	41.932	32.0646	0
si:zfos-2330d3.8	56.2745	1.78735	0.856275	2.08736	0.0368559	0.48157	23.2734	74.8178	163.682	23.2956	21.3764	31.2019
asf1ba	16.281	2.66732	1.27773	2.08754	0.0368395	0.48157	62.5975	9.78924	12.9423	10.8713	0	1.4858
hdr	19.3747	2.2022	1.05496	2.08747	0.0368455	0.48157	28.8911	20.2777	45.6787	3.88259	16.0323	1.4858
btc	7.80558	3.6781	1.76186	2.08763	0.0368315	0.48157	16.8532	0	26.6459	1.55304	1.78137	0
nos1	12.7119	-2.77251	1.32851	-2.08692	0.0368949	0.481637	3.21013	4.19539	2.28393	3.88259	1.78137	60.918
LOC108179047	113.393	1.5815	0.758501	2.08503	0.0370666	0.483432	109.947	156.628	243.62	74.5458	74.8175	20.8013
si:ch211-22k7.9	6.27201	4.14833	1.99005	2.08454	0.0371113	0.48349	0	22.3754	13.7036	1.55304	0	0
dcaf13	222.67	-1.46723	0.703966	-2.08423	0.0371391	0.48349	158.901	126.561	69.2794	208.884	249.392	523.003
nme3	37.2159	1.75206	0.84137	2.08239	0.0373064	0.484194	31.2987	70.6224	70.802	25.6251	16.0323	8.91483
zgc:103692	10.2488	3.7429	1.79687	2.08301	0.0372505	0.484194	46.5468	10.4885	0	0	0	4.45741
slc20a1b	1159.54	-1.88474	0.905152	-2.08223	0.0373212	0.484194	154.086	957.947	370.759	4229.7	749.956	494.773
exoc3l1	11.1539	2.78339	1.33679	2.08214	0.0373297	0.484194	11.2354	5.59385	41.8721	4.65911	3.56274	0
si:ch211-240l19.5	9867.86	1.82342	0.876492	2.08036	0.0374922	0.484677	4822.41	10240.2	31101.9	8120.83	4025.89	895.94
fubp3	105.34	-1.5783	0.758782	-2.08004	0.0375216	0.484677	23.2734	98.5916	36.543	145.986	138.947	188.697
LOC100151196	240.443	1.60819	0.773917	2.07798	0.0377109	0.484677	95.5013	419.539	570.984	85.4171	103.319	167.896
tspan2a	26.3468	2.1587	1.03911	2.07745	0.0377604	0.484677	10.4329	60.8331	57.0984	3.88259	21.3764	4.45741
grip2a	5.90775	4.56711	2.19656	2.07921	0.0375984	0.484677	32.9038	0	0.761312	0	1.78137	0
tdo2b	1013.48	1.60236	0.771176	2.07781	0.0377264	0.484677	2944.49	439.817	1190.69	712.844	436.435	356.593
zgc:153073	134.652	1.35453	0.651035	2.08057	0.0374729	0.484677	146.061	230.047	204.793	79.9814	71.2547	75.7761
g3bp1	320.233	-1.47988	0.711864	-2.07889	0.0376277	0.484677	152.481	202.777	151.501	197.236	406.152	811.249
nkap	57.7098	-1.53963	0.741181	-2.07727	0.0377768	0.484677	36.1139	23.7739	28.9298	99.3944	48.0969	109.95
usf1	63.123	1.57658	0.758528	2.07847	0.0376664	0.484677	146.863	64.3293	73.0859	44.2616	24.9392	25.2587
si:ch211-223m11.2	26.0361	6.73881	3.24345	2.07767	0.0377402	0.484677	146.061	0	8.37443	0	1.78137	0
lmnl3	32.2106	2.59938	1.25067	2.07839	0.0376734	0.484677	79.4506	1.39846	85.2669	9.31822	0	17.8297
ptgesl	35.5276	1.80031	0.86803	2.07402	0.0380776	0.487554	75.438	36.36	54.8144	28.7312	8.90684	8.91483
wee2	44.1	2.07084	0.998604	2.07373	0.0381041	0.487554	143.653	18.18	51.0079	5.43563	37.4087	8.91483
s100a10a	3968.75	2.6461	1.27582	2.07404	0.0380755	0.487554	517.633	6537.11	13476.7	12.4243	3177.96	90.6341
socs1a	71.8186	1.4207	0.685694	2.07192	0.0382728	0.488552	109.144	107.682	96.6866	35.7199	44.5342	37.1451
ubald1b	338.818	-1.40696	0.679103	-2.07179	0.0382854	0.488552	119.577	222.356	214.69	407.672	306.395	762.218
malt2	8.40307	3.18194	1.53564	2.07206	0.0382598	0.488552	1.60506	33.5631	10.6584	3.10607	0	1.4858
si:dkey-71l4.4	6.36239	3.42194	1.65314	2.06996	0.0384562	0.489004	1.60506	16.7816	16.7489	1.55304	0	1.4858
zgc:162939	12.8609	2.8933	1.39778	2.06993	0.0384594	0.489004	2.4076	10.4885	54.8144	2.32956	7.12547	0
rars	457.637	1.66193	0.803237	2.06904	0.0385424	0.489004	187.792	627.91	1269.87	98.6179	331.335	230.3
chia.5	351.631	1.69108	0.817167	2.06945	0.0385041	0.489004	88.2785	776.846	745.324	134.338	238.703	126.293
abhd6b	6.51744	4.20814	2.03407	2.06883	0.0385621	0.489004	4.81519	0	32.7364	1.55304	0	0
rps12	2631.46	-1.45736	0.704091	-2.06984	0.0384669	0.489004	1845.82	1242.53	1125.98	1444.32	6124.34	4005.73
LOC101886766	22.1904	2.45803	1.18787	2.06928	0.0385197	0.489004	4.81519	34.2623	73.0859	0.776519	5.34411	14.858
dcst2	104.336	1.9414	0.938603	2.06839	0.0386033	0.48909	26.4835	228.649	241.336	45.8146	74.8175	8.91483
si:ch73-386h18.1	19.4712	-2.16194	1.0458	-2.06726	0.0387095	0.489998	12.8405	4.19539	4.56787	65.2276	19.5951	10.4006
phgdh	12.8792	2.31945	1.12225	2.06679	0.0387536	0.490119	32.9038	9.09001	22.078	3.10607	7.12547	2.97161
si:ch211-256e16.3	6.84983	-2.73813	1.32519	-2.06621	0.0388082	0.490373	2.4076	0.699231	2.28393	11.6478	10.6882	13.3722
tbl3	506.134	-1.32995	0.643835	-2.06567	0.0388599	0.490589	256.008	285.986	322.035	484.548	602.103	1086.12
tsen15	121.165	-1.42141	0.688247	-2.06526	0.0388988	0.490643	95.5013	51.0439	51.0079	128.126	171.011	230.3
smarcc1a	72.0962	-1.70749	0.827201	-2.06418	0.0390005	0.49149	16.8532	55.2393	28.9298	35.7199	153.198	142.637
si:dkey-251i10.3	52.9047	-2.03217	0.98505	-2.06301	0.0391114	0.492155	44.9418	11.1877	6.09049	15.5304	146.072	93.6057
st6gal1	5.10844	4.34967	2.10853	2.06289	0.0391227	0.492155	13.643	0	15.2262	0	1.78137	0
sri	267.546	1.65336	0.802018	2.0615	0.0392558	0.493005	239.957	365.698	613.617	252.369	97.9753	35.6593
gnal2	41.2128	1.5697	0.761453	2.06145	0.0392597	0.493005	46.5468	62.2316	76.1312	20.1895	21.3764	20.8013
zap70	19.357	2.11859	1.02843	2.06003	0.0393958	0.494277	9.63038	27.27	57.8597	10.0947	5.34411	5.94322
socs9	36.7539	-1.8012	0.875702	-2.05686	0.0396996	0.497647	5.61772	23.7739	19.7941	62.898	26.7205	81.7193
wdr6	34.5169	-2.06528	1.00513	-2.05475	0.039903	0.499756	8.02532	28.6685	3.04525	19.413	40.9715	106.978
zgc:171727	49.2653	2.2492	1.09566	2.05282	0.04009	0.501655	217.486	6.29308	20.5554	20.966	21.3764	8.91483
mettl13	38.4253	-2.1555	1.05024	-2.05239	0.0401317	0.501734	1.60506	24.4731	15.9875	13.2008	44.5342	130.751
LOC110439293	63.7981	-1.71979	0.838374	-2.05134	0.0402334	0.502122	50.5595	30.067	8.37443	66.0041	154.979	72.8044
LOC100535210	14.5713	2.32311	1.13237	2.05155	0.0402132	0.502122	22.4709	23.7739	27.4072	9.31822	0	4.45741
si:dkey-1h24.6	9.93335	2.8352	1.38355	2.04922	0.0404403	0.502777	22.4709	22.3754	6.8518	0.776519	7.12547	0
sdk1a	115.158	-1.61518	0.788422	-2.04863	0.0404985	0.502777	102.724	40.5554	26.6459	84.6405	167.449	268.931
nfil3-5	81.586	1.89571	0.925268	2.04882	0.0404798	0.502777	202.238	81.1108	101.254	5.43563	80.1616	19.3155
pla2g1b	2683.82	1.83191	0.893881	2.04939	0.0404237	0.502777	1205.4	2400.46	8965.97	1632.24	1683.39	215.442
tmprss4a	25.369	2.21961	1.08311	2.04929	0.040434	0.502777	17.6557	41.9539	65.4728	9.31822	17.8137	0
zgc:92745	19456	2.09976	1.02491	2.04873	0.040489	0.502777	1898.79	16629.1	76125.8	11341.1	9421.66	1319.39
si:ch211-106h4.12	106.909	2.29872	1.1231	2.04676	0.040682	0.502859	46.5468	239.836	245.904	14.7539	94.4125	0
carf	19.0417	1.90601	0.930909	2.04747	0.0406119	0.502859	31.2987	26.5708	32.7364	10.8713	5.34411	7.42902
naalad2	82.6274	2.67061	1.30411	2.04784	0.0405761	0.502859	4.81519	160.124	262.652	0.776519	65.9106	1.4858
ampd3b	19.3912	2.1208	1.03585	2.0474	0.0406187	0.502859	15.2481	49.6454	28.9298	2.32956	14.2509	5.94322
pdia4	158.864	1.68539	0.823589	2.04639	0.0407178	0.502859	445.405	105.584	177.386	145.209	40.9715	38.6309
anxa2a	293.525	1.41626	0.692062	2.04644	0.0407133	0.502859	217.486	379.683	684.419	204.224	146.072	129.265
si:dkey-216e24.3	475.906	4.14864	2.0281	2.04558	0.0407976	0.503408	2442.91	15.3831	244.381	6.98867	144.291	1.4858
stard14	97.7353	2.13571	1.04499	2.04376	0.0409772	0.504746	126.8	132.854	216.974	8.54171	99.7566	1.4858
LOC100331830	15.9582	2.9651	1.45075	2.04384	0.0409696	0.504746	74.6355	2.79693	6.8518	0.776519	10.6882	0
arhgap15	16.5661	2.34087	1.14632	2.04207	0.0411443	0.505925	20.0633	25.8716	38.0656	12.4243	0	2.97161
prss59.2	62390.2	1.95376	0.956736	2.04211	0.0411409	0.505925	11035.6	52875.9	233624	42847.5	27486.5	6472.17
LOC558761	26.1743	1.94786	0.95459	2.04052	0.0412982	0.507378	44.1392	38.4577	42.6334	17.8599	12.4696	1.4858
LOC100007492	36.194	2.29253	1.1238	2.03999	0.0413516	0.507594	16.0506	59.4347	105.822	28.7312	7.12547	0
ches1	11.3819	-2.60451	1.27718	-2.03927	0.0414234	0.508037	0	3.49616	6.09049	10.8713	10.6882	37.1451
si:zfos-2330d3.1	16.8029	2.09307	1.02661	2.03881	0.0414692	0.508158	15.2481	34.2623	31.9751	3.88259	3.56274	11.8864
LOC100535945	25.5761	-1.82529	0.895443	-2.03842	0.0415079	0.508194	7.22279	20.2777	6.09049	31.0607	51.6597	37.1451
nrbp2a	57.2965	1.5746	0.772754	2.03765	0.0415848	0.508259	110.749	59.4347	87.5508	38.8259	33.846	13.3722
slc1a5	42.1462	-1.8522	0.908913	-2.03782	0.0415684	0.508259	5.61772	31.4654	17.5102	48.9207	121.133	28.2303
helz	30.49	-2.55242	1.25305	-2.03696	0.041654	0.508666	16.0506	10.4885	0	18.6364	131.821	5.94322
ca9	11.2715	2.52812	1.2416	2.03617	0.0417328	0.509191	11.2354	20.2777	25.8846	3.10607	7.12547	0
kalrna	43.6072	1.90155	0.935677	2.03227	0.0421263	0.51355	23.2734	81.1108	101.254	10.8713	39.1901	5.94322
mhc1uba	1439.43	1.77369	0.873047	2.03161	0.0421936	0.513929	956.618	1885.13	3839.29	201.895	1524.85	228.814
pip5k1ba	62.9437	2.17747	1.07205	2.03113	0.0422414	0.51407	25.681	118.17	165.205	24.0721	44.5342	0
ppp1r3da	30.1581	1.70611	0.840211	2.03057	0.0422987	0.514326	38.5215	44.0516	56.3371	17.0834	7.12547	17.8297
lgals2b	18898.3	1.88949	0.930811	2.02994	0.0423623	0.514658	5042.31	29045.4	55201.2	2276.75	18369.5	3454.5
glt8d2	5.65497	-3.89027	1.91729	-2.02905	0.0424535	0.515325	0	1.39846	0.761312	30.2842	0	1.4858
si:dkeyp-75b4.10	560.36	1.43547	0.707871	2.02787	0.0425737	0.515901	567.39	734.193	1151.86	133.561	489.876	285.275
si:ch211-241b2.4	20.4115	6.38476	3.14834	2.02797	0.0425628	0.515901	111.552	0	9.13574	0	1.78137	0
si:ch211-113d11.6	40.3575	2.69322	1.32852	2.02724	0.042638	0.51624	2.4076	118.17	88.3121	0	30.2833	2.97161
zgc:163022	7.0342	3.73815	1.84444	2.02671	0.0426921	0.516454	0	24.4731	14.4649	0	1.78137	1.4858
cdh2	149.653	-1.42619	0.704029	-2.02576	0.0427895	0.517192	46.5468	131.456	65.4728	225.19	160.323	268.931
dgkzb	6.55748	3.55839	1.75716	2.02508	0.042859	0.517591	18.4582	2.09769	15.2262	0	3.56274	0
actl6a	32.1425	1.80651	0.892507	2.02409	0.042961	0.517753	55.3747	47.5477	47.2013	12.4243	3.56274	26.7445
stx11a	37.3328	1.64992	0.815223	2.02389	0.0429819	0.517753	48.9544	53.1416	68.518	28.7312	14.2509	10.4006
aqr	72.8317	-1.83992	0.908806	-2.02454	0.0429142	0.517753	4.81519	45.45	44.9174	45.0381	105.101	191.669
polr3a	35.2149	-1.64633	0.81374	-2.02317	0.043056	0.518206	14.4456	24.4731	12.181	45.8146	35.6274	78.7477
si:ch211-262i1.6	155.055	-1.4078	0.696272	-2.02191	0.0431855	0.519324	47.3494	83.9078	123.332	239.168	285.019	151.552
tdrd1	11.5684	2.77357	1.37232	2.02109	0.0432707	0.519908	48.1519	3.49616	8.37443	0.776519	7.12547	1.4858
ptk6b	368.36	2.61113	1.29256	2.02013	0.0433702	0.520456	49.757	838.378	1010.26	3.88259	306.395	1.4858
adcy6b	8.17417	-3.14417	1.55657	-2.01994	0.0433897	0.520456	0	4.89462	0	14.7539	24.9392	4.45741
sqlea	123.04	-1.83917	0.911315	-2.01815	0.0435753	0.520921	10.4329	117.471	33.4977	356.422	83.7243	136.694
mlnl	399.765	1.95035	0.96639	2.01818	0.0435722	0.520921	88.2785	655.18	1161	48.1442	386.557	59.4322
mid1ip1b	294.868	-1.73473	0.859383	-2.01858	0.0435311	0.520921	217.486	111.877	79.9377	1020.35	103.319	236.243
LOC110439279	132.163	-1.64386	0.814399	-2.0185	0.0435397	0.520921	68.2152	18.8792	105.061	170.834	334.897	95.0915
elovl5	253.388	-1.6176	0.801702	-2.01771	0.043622	0.52104	85.0684	192.289	96.6866	780.401	244.047	121.836
LOC100148023	9.68584	3.11298	1.54347	2.01687	0.0437088	0.521638	46.5468	2.09769	3.80656	3.88259	1.78137	0
dapp1	20.765	2.51795	1.24927	2.01553	0.0438491	0.522743	3.21013	37.7585	64.7115	4.65911	14.2509	0
klf11b	466.568	-1.61977	0.803744	-2.01528	0.043875	0.522743	87.476	287.384	312.138	244.603	493.439	1374.37
LOC100333434	29.3214	1.97347	0.979524	2.01473	0.0439331	0.522996	16.0506	49.6454	73.8472	6.98867	24.9392	4.45741
ptprr	8.67338	2.57707	1.28014	2.01311	0.044103	0.524578	8.82785	13.9846	22.078	3.88259	1.78137	1.4858
cbln14	172.054	1.93736	0.96291	2.01198	0.044222	0.524853	674.127	39.8562	104.3	62.898	122.914	28.2303
LOC110439798	9.27536	2.98439	1.48342	2.01184	0.0442371	0.524853	4.01266	9.78924	35.0203	0	5.34411	1.4858
LOC798043	64.732	1.82288	0.9058	2.01245	0.0441725	0.524853	18.4582	111.178	172.818	15.5304	21.3764	49.0316
rbm47	207.351	1.87333	0.931961	2.0101	0.044421	0.525716	89.8836	346.819	539.77	49.6972	203.076	14.858
zgc:153953	5.54245	-3.2913	1.63731	-2.01018	0.0444117	0.525716	1.60506	0.699231	0.761312	0.776519	7.12547	22.2871
phf6	17.8258	2.34071	1.16408	2.01078	0.0443488	0.525716	56.9798	16.0823	15.9875	5.43563	12.4696	0
slbp	61.3142	2.51579	1.25258	2.00848	0.044592	0.5273	284.899	2.09769	26.6459	34.9433	17.8137	1.4858
anapc11	84.2871	-1.71574	0.854801	-2.00717	0.0447311	0.528505	52.1646	33.5631	31.9751	48.9207	288.582	50.5174
nudt4b	23.5203	1.82248	0.908383	2.00629	0.0448257	0.529182	17.6557	38.4577	54.0531	11.6478	8.90684	10.4006
esf1	23.0147	-2.06396	1.02907	-2.00565	0.0448931	0.529537	20.8658	3.49616	2.28393	21.7425	48.0969	41.6025
tnnt3b	21.9475	2.46898	1.23159	2.00472	0.0449934	0.529933	24.076	28.6685	57.8597	0	19.5951	1.4858
polr3e	291.961	-1.39119	0.693983	-2.00464	0.0450013	0.529933	139.641	230.047	113.435	207.331	495.22	566.092
pah	4699.18	-1.2797	0.639022	-2.0026	0.0452204	0.53126	3279.14	2766.86	2178.87	3786.31	7355.27	8828.65
nit2	113.309	1.43533	0.716635	2.00287	0.0451907	0.53126	115.565	171.312	209.361	48.1442	37.4087	98.0631
b3gnt5a	44.2474	2.00613	1.00179	2.00254	0.0452263	0.53126	22.4709	65.7278	124.094	17.8599	33.846	1.4858
kiaa0101	30.0804	1.82644	0.912639	2.00128	0.0453626	0.53242	54.5722	30.067	57.0984	23.2956	3.56274	11.8864
zc3h18	30.1994	-2.0293	1.01466	-1.99999	0.0455016	0.533609	8.02532	25.8716	1.52262	22.519	71.2547	52.0032
cldnc	412.53	1.56774	0.784375	1.99871	0.0456401	0.534791	178.965	711.118	961.537	339.339	181.7	102.521
fn1b	5066.61	-1.49555	0.750519	-1.99268	0.0462962	0.534981	3169.2	3760.47	1028.53	3302.53	12628.1	6510.8
svilb	15.5902	2.01567	1.01153	1.9927	0.0462944	0.534981	19.2608	29.3677	25.8846	3.88259	10.6882	4.45741
srebf2	166.001	-1.74731	0.877179	-1.99196	0.0463755	0.534981	28.8911	172.71	26.6459	99.3944	276.112	392.253
luc7l3	87.6924	-1.43955	0.721731	-1.99458	0.0460889	0.534981	28.8911	61.5324	51.0079	76.0988	140.728	167.896
rabepk	149.279	-1.5983	0.802163	-1.99249	0.0463169	0.534981	94.6987	39.8562	87.5508	55.1328	279.675	338.764
dgcr8	34.9968	1.71442	0.860494	1.99236	0.0463312	0.534981	97.9089	33.5631	29.6912	19.413	16.0323	13.3722
si:ch211-284e13.6	34.9049	2.43509	1.21975	1.99639	0.045892	0.534981	9.63038	27.9693	138.559	0	12.4696	20.8013
gmppab	16.786	2.00776	1.00874	1.99037	0.0465507	0.534981	11.2354	41.2547	28.1685	6.98867	7.12547	5.94322
ela2	11665.8	2.02598	1.01523	1.99559	0.0459789	0.534981	429.355	10708	45059	5433.3	4171.96	4192.94
si:ch1073-55a19.2	103.228	-1.51383	0.758717	-1.99525	0.0460153	0.534981	19.2608	82.5093	58.621	106.383	154.979	197.612
creb1b	26.0703	1.88377	0.945245	1.99289	0.0462739	0.534981	80.2532	19.5785	23.6007	13.9773	7.12547	11.8864
wu:fj66e11	7.05615	3.02434	1.51511	1.99611	0.0459217	0.534981	3.21013	13.2854	21.3167	1.55304	0	2.97161
LOC108191474	13.6695	3.15213	1.58002	1.99499	0.0460435	0.534981	65.8076	3.49616	3.80656	0	8.90684	0
si:ch211-233a24.2	28.7887	-1.99032	0.999794	-1.99073	0.0465108	0.534981	7.22279	19.5785	7.61312	8.54171	92.6312	37.1451
si:dkey-185e18.7	13.6349	2.81666	1.41402	1.99196	0.0463754	0.534981	60.1899	9.78924	2.28393	7.76519	1.78137	0
slc25a51b	1843.5	-1.46501	0.734965	-1.99331	0.0462277	0.534981	1028.85	783.139	1129.03	987.732	1900.72	5231.52
cdkal1	379.173	-1.45396	0.730532	-1.99027	0.046561	0.534981	140.443	213.266	254.278	187.141	609.228	870.682
rnf144b	62.7103	1.60145	0.803881	1.99215	0.046355	0.534981	34.5089	136.35	112.674	41.932	19.5951	31.2019
si:ch73-343g19.4	20.4867	2.81895	1.41294	1.9951	0.0460317	0.534981	4.01266	50.3447	52.5305	0	16.0323	0
LOC100330746	6.28482	3.49644	1.75119	1.99661	0.0458675	0.534981	3.21013	20.2777	10.6584	0	3.56274	0
sycn.2	4774.7	1.86053	0.933211	1.99369	0.0461858	0.534981	1617.1	3322.05	17523.9	3269.92	2517.07	398.196
si:dkeyp-98a7.5	72.0468	5.33547	2.67993	1.9909	0.0464922	0.534981	384.413	1.39846	35.7816	0	10.6882	0
golt1bb	49.9047	1.6128	0.810165	1.99071	0.0465127	0.534981	121.985	49.6454	54.8144	38.8259	17.8137	16.3439
LOC110438384	7.8966	-3.25619	1.63253	-1.99456	0.0460905	0.534981	0	1.39846	3.04525	10.8713	32.0646	0
itm2cb	83.0956	1.74013	0.874856	1.98905	0.0466959	0.53523	239.957	55.2393	87.5508	10.0947	64.1293	41.6025
LOC101886227	31.3828	-2.0832	1.04733	-1.98906	0.046695	0.53523	26.4835	6.29308	3.04525	13.2008	105.101	34.1735
elf3	766.179	1.31605	0.661598	1.9892	0.0466795	0.53523	555.352	1225.75	1498.26	337.786	461.374	518.546
LOC103908753	10.9852	-2.45371	1.23457	-1.98751	0.0468665	0.535552	0.802532	7.69155	1.52262	11.6478	33.846	10.4006
pde4ba	7.04229	-2.83855	1.4284	-1.98721	0.0468986	0.535552	2.4076	2.79693	0	18.6364	12.4696	5.94322
ankrd22	38.0194	2.405	1.20955	1.98835	0.0467735	0.535552	157.296	6.29308	28.1685	13.2008	23.1578	0
dock1	42.8666	-1.55711	0.783534	-1.98729	0.0468908	0.535552	24.8785	27.9693	12.181	44.2616	85.5057	62.4038
cel.2	10288.7	1.98929	1.00111	1.98709	0.0469127	0.535552	413.304	11721.2	37177.9	5129.68	4437.39	2852.75
znf296	10.5001	2.54246	1.27987	1.9865	0.0469781	0.535868	7.22279	24.4731	22.078	3.88259	5.34411	0
abcc4	63.0071	1.86798	0.940863	1.9854	0.0471005	0.536325	12.038	99.9901	184.237	19.413	44.5342	17.8297
eif4e1c	32.2211	-2.02503	1.02005	-1.98523	0.0471187	0.536325	13.643	11.8869	12.9423	128.126	17.8137	8.91483
rpl39	4523.7	-1.41754	0.714082	-1.98512	0.0471316	0.536325	3934.01	1908.9	1550.03	5596.37	10919.8	3233.11
slc25a38a	1392.66	-1.48079	0.746143	-1.98459	0.04719	0.536444	439.787	831.386	932.607	633.639	2025.42	3493.13
rpl13a	6558.64	-1.64079	0.826867	-1.98434	0.0472176	0.536444	4567.21	3101.79	1885.77	2156.39	21618.7	6021.97
zgc:123244	41.0647	1.85162	0.933784	1.98292	0.0473762	0.537814	16.0506	49.6454	127.9	28.7312	10.6882	13.3722
trim8b	30.1043	-1.67865	0.847732	-1.98016	0.0476852	0.54089	12.038	11.8869	19.0328	33.3903	28.5019	75.7761
si:dkey-26m3.3	28.6535	2.39975	1.21257	1.97906	0.0478096	0.541004	13.643	70.6224	59.3823	1.55304	26.7205	0
alox5b.2	12.4413	2.42372	1.22448	1.97939	0.0477717	0.541004	9.63038	34.9616	18.2715	4.65911	7.12547	0
hsd17b12a	85.4445	1.70484	0.861345	1.97928	0.047785	0.541004	118.775	105.584	167.489	36.4964	78.3802	5.94322
zgc:153659	23.1773	2.95872	1.49565	1.97822	0.0479042	0.541642	0	15.3831	107.345	0	8.90684	7.42902
polr2ea	6.41782	3.88651	1.96579	1.97707	0.0480337	0.541811	32.9038	0	3.04525	0.776519	1.78137	0
tab1	1512.31	-1.68034	0.849743	-1.97747	0.0479885	0.541811	599.491	714.615	843.533	403.79	1156.11	5356.33
ccnt1	5.55755	-3.3023	1.67016	-1.97724	0.0480148	0.541811	2.4076	0	0.761312	20.966	1.78137	7.42902
rilpl2	54.0973	1.45306	0.73576	1.9749	0.0482791	0.541896	100.316	77.6147	60.1436	35.7199	28.5019	22.2871
ilf3a	20.9186	-1.89884	0.961628	-1.97461	0.0483124	0.541896	7.22279	11.1877	8.37443	63.6745	14.2509	20.8013
il2rga	8.89406	2.58213	1.30738	1.97504	0.0482633	0.541896	17.6557	16.0823	12.181	3.88259	3.56274	0
zfp36l2	193.444	1.56816	0.794141	1.97466	0.0483071	0.541896	67.4127	376.886	423.289	86.9701	140.728	65.3754
LOC100332608	11.364	2.64512	1.33848	1.97621	0.0481314	0.541896	4.81519	19.5785	35.0203	6.98867	1.78137	0
utrn	195.066	-1.45509	0.737014	-1.97431	0.0483467	0.541896	54.5722	174.808	82.983	163.069	436.435	258.53
zgc:162858	22.1561	-1.95732	0.990689	-1.97572	0.048187	0.541896	4.01266	12.5862	10.6584	38.8259	8.90684	57.9464
zgc:171977	22.2794	2.79781	1.41572	1.97625	0.0481261	0.541896	103.527	3.49616	9.13574	0	16.0323	1.4858
traf4b	91.0501	1.98805	1.00773	1.9728	0.0485186	0.542992	9.63038	159.425	266.459	13.9773	73.0361	23.7729
LOC100006250	13.8411	2.38569	1.2093	1.97278	0.0485211	0.542992	21.6684	22.3754	26.6459	10.8713	0	1.4858
hnrnpa0b	577.81	-1.36829	0.693919	-1.97183	0.0486293	0.543347	258.415	466.387	242.858	455.04	678.701	1365.45
zgc:162509	19.0661	1.923	0.975075	1.97216	0.0485915	0.543347	35.3114	37.0593	18.2715	10.0947	10.6882	2.97161
zc4h2	5.71405	3.48385	1.76767	1.97087	0.0487385	0.543969	19.2608	2.79693	9.89705	2.32956	0	0
yars2	32.2664	-1.6871	0.856104	-1.97067	0.0487617	0.543969	16.0506	17.4808	12.181	22.519	39.1901	86.1767
LOC110440111	12.9467	3.05879	1.5534	1.96909	0.0489424	0.54483	0	20.2777	48.7239	1.55304	7.12547	0
foxn3	38.1813	-1.77844	0.903092	-1.96928	0.0489206	0.54483	33.7063	12.5862	5.32918	41.1555	96.1939	40.1167
nbas	11.7455	-2.50045	1.26991	-1.96899	0.0489541	0.54483	2.4076	1.39846	6.8518	33.3903	24.9392	1.4858
xpot	228.856	-1.43158	0.727291	-1.96837	0.0490257	0.5452	71.4253	183.898	115.719	162.292	306.395	533.404
LOC559859	10.1295	2.37809	1.20969	1.96587	0.0493142	0.546282	27.2861	9.09001	14.4649	3.10607	5.34411	1.4858
tank	13.6657	2.17248	1.10483	1.96635	0.0492584	0.546282	11.2354	21.6762	34.259	6.21215	7.12547	1.4858
fblim1	229.962	2.06605	1.05097	1.96585	0.0493156	0.546282	20.0633	373.39	719.439	10.8713	163.886	92.1199
xpnpep1	438.547	1.98149	1.00782	1.96611	0.0492864	0.546282	15.2481	674.059	1409.95	120.36	224.452	187.211
LOC100536075	34.9285	-2.0869	1.06126	-1.96644	0.0492477	0.546282	8.02532	18.8792	12.9423	21.7425	5.34411	142.637
si:ch211-181d7.3	63.831	1.39428	0.70967	1.96468	0.049451	0.546929	119.577	72.0208	86.0282	38.8259	33.846	32.6877
si:ch1073-127d16.1	7.29672	2.85559	1.45334	1.96485	0.0494317	0.546929	25.681	4.19539	8.37443	0.776519	1.78137	2.97161
pfas	34.0615	-1.75499	0.893447	-1.9643	0.0494958	0.546998	9.63038	22.3754	14.4649	38.8259	99.7566	19.3155
si:dkeyp-73d8.9	2305.28	-1.23562	0.62954	-1.96274	0.0496764	0.548567	1890.76	1361.4	870.94	3850.76	3094.24	2763.6
nat9	16.3638	2.37226	1.20886	1.96239	0.0497174	0.548592	60.1899	9.78924	12.9423	9.31822	0	5.94322
LOC100332822	21.4554	2.5594	1.30467	1.96171	0.0497959	0.548606	76.2405	4.19539	28.9298	1.55304	17.8137	0
sec16a	155.499	-1.49837	0.763677	-1.96204	0.0497577	0.548606	37.719	126.561	79.1764	99.3944	350.93	239.215
robo2	153.008	-1.5739	0.802492	-1.96126	0.0498485	0.548759	92.2912	98.5916	39.5882	56.6859	309.958	320.934
si:ch211-213a13.9	24.213	1.9512	0.995939	1.95916	0.0500942	0.551036	77.8456	10.4885	27.4072	13.2008	8.90684	7.42902
cd226	7.73691	2.93636	1.49945	1.95829	0.0501957	0.551725	9.63038	15.3831	16.7489	4.65911	0	0
mcoln3b	6.20527	3.62298	1.85041	1.95794	0.050237	0.551751	16.0506	0.699231	17.5102	0	0	2.97161
usp24	86.0465	-1.36956	0.699866	-1.95689	0.0503604	0.552679	36.9165	70.6224	36.543	146.762	122.914	102.521
ctrl	22309.6	1.94235	0.992865	1.95631	0.0504283	0.552997	1580.99	20505	84134.1	9933.23	13923.2	3781.37
tmem125b	16.6273	3.02385	1.54604	1.95586	0.0504816	0.553153	0	25.8716	62.4275	0.776519	10.6882	0
epn3a	14.0346	2.61668	1.33925	1.95384	0.0507197	0.553625	58.5848	10.4885	3.80656	7.76519	3.56274	0
zgc:92027	450.314	1.37686	0.704498	1.95438	0.0506558	0.553625	265.638	593.647	1091.72	291.971	231.578	227.328
trip12	164.211	-1.41096	0.722039	-1.95413	0.0506857	0.553625	56.9798	141.944	70.0407	138.22	215.546	362.536
adgrf8	6.7875	2.90235	1.48455	1.95504	0.0505778	0.553625	25.681	4.89462	5.32918	1.55304	1.78137	1.4858
slc23a1	77.5318	2.11601	1.08266	1.95445	0.0506478	0.553625	16.0506	140.546	220.78	18.6364	67.692	1.4858
upf1	218.556	-1.31909	0.675365	-1.95315	0.0508021	0.553673	102.724	125.162	146.933	159.186	377.65	399.682
LOC110440088	438.685	-1.48696	0.761253	-1.95331	0.0507826	0.553673	221.499	183.898	286.253	201.118	1259.43	479.915
zgc:92749	1829.07	-1.39654	0.715469	-1.95192	0.0509478	0.553984	690.98	1009.69	1320.11	1262.62	1811.65	4879.38
btg2	103.488	1.55916	0.798595	1.95238	0.0508935	0.553984	93.8962	109.08	261.13	78.4284	60.5665	17.8297
LOC100301575	174.184	2.34639	1.20204	1.95201	0.0509368	0.553984	688.572	12.5862	171.295	3.10607	153.198	16.3439
mtmr1b	9.05638	2.53401	1.2987	1.95119	0.051035	0.554507	31.2987	9.09001	6.09049	3.10607	1.78137	2.97161
si:dkey-14d8.24	12.4039	2.54371	1.30457	1.94985	0.0511935	0.555398	47.3494	7.69155	8.37443	3.88259	7.12547	0
gtpbp3	12.935	-2.64431	1.35617	-1.94984	0.0511953	0.555398	0.802532	0	9.89705	11.6478	10.6882	44.5741
ctps1b	7.14559	-2.87662	1.47647	-1.9483	0.0513785	0.55696	0	3.49616	1.52262	3.10607	21.3764	13.3722
2021-09-03	18.9321	1.95749	1.00556	1.94667	0.0515746	0.557355	35.3114	20.9769	34.259	10.8713	10.6882	1.4858
nubp1	59.1051	1.42274	0.730826	1.94676	0.0515634	0.557355	90.6861	78.3139	89.0735	24.0721	24.9392	47.5458
nipa1	72.6667	2.01345	1.03378	1.94766	0.0514555	0.557355	62.5975	125.162	162.921	66.0041	0	19.3155
zgc:174379	234.555	1.73666	0.892079	1.94676	0.0515638	0.557355	27.2861	488.064	567.177	115.701	114.008	95.0915
LOC797571	121.365	1.36106	0.699282	1.94636	0.0516113	0.557355	200.633	171.312	151.501	35.7199	69.4734	99.5489
vaspa	17.9766	2.12893	1.09432	1.94545	0.0517213	0.558118	4.01266	36.36	47.2013	5.43563	8.90684	5.94322
calua	364.714	-1.3829	0.711117	-1.94469	0.0518122	0.558674	254.403	152.432	200.225	873.584	217.327	490.316
zgc:194209	22.0394	-1.92682	0.991624	-1.94309	0.0520047	0.559475	1.60506	18.18	7.61312	30.2842	37.4087	37.1451
ormdl2	78.9923	1.37185	0.705982	1.94318	0.0519949	0.559475	112.354	91.5993	138.559	61.345	37.4087	32.6877
si:dkey-197c15.6	57.6771	1.75259	0.901808	1.94342	0.0519656	0.559475	47.3494	95.0955	123.332	9.31822	60.5665	10.4006
arid1ab	67.0217	-1.59642	0.82186	-1.94244	0.0520836	0.559898	27.2861	52.4424	19.7941	40.379	183.481	78.7477
LOC108181536	6.34824	3.49583	1.80054	1.94154	0.0521927	0.560647	27.2861	4.19539	3.04525	0	3.56274	0
dyrk1b	82.84	-1.49092	0.768141	-1.94095	0.0522647	0.560995	28.8911	52.4424	48.7239	72.9928	222.671	71.3186
fdx1	729.702	2.10451	1.08541	1.93891	0.0525117	0.562456	2742.25	630.707	178.908	34.1668	55.2224	736.959
trmt1	48.9462	-1.82916	0.943425	-1.93885	0.0525197	0.562456	40.1266	9.09001	15.2262	20.966	46.3156	161.953
si:ch211-217g15.3	473.501	2.25845	1.16476	1.93898	0.0525042	0.562456	147.666	741.185	1460.2	50.4737	439.998	1.4858
npm2b	73.5113	4.93252	2.54462	1.93841	0.0525732	0.562605	372.375	4.19539	50.2466	0	14.2509	0
si:ch211-234h8.7	14.1365	2.90369	1.4983	1.93798	0.0526251	0.562735	2.4076	49.6454	22.078	0	10.6882	0
si:ch211-226h8.14	316.668	4.78708	2.47118	1.93716	0.0527252	0.563382	1461.41	4.19539	367.713	0.776519	65.9106	0
gadd45ga	17.4887	-2.10783	1.0886	-1.93628	0.0528339	0.564119	8.02532	4.19539	7.61312	41.1555	40.9715	2.97161
si:ch211-25d12.7	6.25039	3.47653	1.79709	1.93454	0.053047	0.565176	1.60506	21.6762	10.6584	0	3.56274	0
mfn1b	113.723	-1.46477	0.757183	-1.93449	0.0530524	0.565176	28.8911	101.389	51.0079	123.466	117.57	260.016
LOC110438353	5.94436	3.03861	1.57029	1.93506	0.0529827	0.565176	4.01266	6.29308	21.3167	0.776519	1.78137	1.4858
LOC103910141	154.91	2.37554	1.22927	1.93248	0.0533004	0.566607	0.802532	161.522	617.424	92.4057	49.8783	7.42902
nop9	127.948	-1.65778	0.858161	-1.93178	0.0533865	0.566607	32.9038	110.479	41.1108	64.4511	108.663	410.082
hmgcs1	116.909	-2.04658	1.05941	-1.93181	0.0533832	0.566607	10.4329	110.479	15.9875	469.794	33.846	60.918
rnf4	54.5078	2.1834	1.13012	1.93201	0.0533578	0.566607	247.18	4.19539	16.7489	19.413	14.2509	25.2587
si:dkey-182g1.2	13.8291	2.26061	1.17006	1.93204	0.0533545	0.566607	21.6684	14.6839	32.7364	8.54171	5.34411	0
vps37b	8.98894	3.14104	1.62724	1.93029	0.0535714	0.568145	0	18.18	30.4525	2.32956	0	2.97161
si:dkey-69o16.5	272.625	1.89025	0.980104	1.92862	0.0537782	0.568569	57.7823	387.374	842.011	26.4016	267.205	54.9748
med14	36.8474	-1.59809	0.828191	-1.92962	0.0536545	0.568569	21.6684	22.3754	10.6584	27.9547	55.2224	83.2051
slc33a1	127.297	-1.3604	0.705304	-1.92881	0.0537541	0.568569	40.1266	70.6224	103.538	251.592	165.667	132.237
LOC100333227	54.036	-1.58383	0.82109	-1.92893	0.0537391	0.568569	33.7063	27.27	19.7941	24.8486	126.477	92.1199
pus7	266.977	-1.60903	0.834409	-1.92835	0.0538117	0.568569	56.1772	185.996	153.024	109.489	263.643	833.537
hal	1467.99	-1.52227	0.789612	-1.92787	0.0538713	0.568775	717.463	686.645	870.179	533.468	1400.16	4600.05
abhd13	60.8229	-1.48043	0.768265	-1.92698	0.0539823	0.569246	32.9038	40.5554	22.8393	79.9814	44.5342	144.123
prss59.1	220004	1.89357	0.982719	1.92687	0.0539961	0.569246	21547.2	189676	828871	164783	79917.5	35231.4
mrpl28	57.0555	-1.84203	0.956147	-1.92652	0.05404	0.569286	4.81519	39.8562	29.6912	17.8599	110.445	139.666
pcxb	301.432	1.43091	0.743179	1.92539	0.0541801	0.569916	168.532	619.519	532.157	263.24	112.226	112.921
apoa1b	207480	-1.53915	0.799269	-1.9257	0.054142	0.569916	57860.9	165900	94927.9	133825	128711	663653
LOC101885376	40.4257	2.45639	1.27632	1.92459	0.0542804	0.570547	167.729	19.5785	17.5102	0	3.56274	34.1735
cldn11b	8.52459	-2.38824	1.24117	-1.92419	0.0543312	0.570658	2.4076	3.49616	2.28393	10.8713	5.34411	26.7445
rbpms2a	59.3736	1.52747	0.79524	1.92077	0.0547613	0.574326	87.476	77.6147	100.493	55.9093	21.3764	13.3722
si:ch211-194m7.8	146.897	1.40479	0.731361	1.92079	0.0547583	0.574326	123.59	162.921	352.487	48.1442	114.008	80.2335
chd4a	103.789	-1.40368	0.731019	-1.92017	0.0548368	0.574693	32.9038	80.4116	57.0984	80.7579	206.639	164.924
si:ch211-217k17.10	22.6592	1.81483	0.946027	1.91837	0.0550642	0.575377	24.8785	25.8716	54.8144	5.43563	7.12547	17.8297
foxn2b	67.4287	-1.34657	0.701793	-1.91876	0.0550146	0.575377	41.7317	43.3523	28.9298	79.9814	122.914	87.6625
npm3	1913.54	-1.25286	0.65308	-1.91839	0.0550612	0.575377	1646.8	855.16	891.496	2063.99	3906.54	2117.27
kpnb1	3509.39	-1.52172	0.793139	-1.9186	0.0550349	0.575377	1692.54	2248.73	1497.5	1291.35	3224.28	11101.9
LOC108183493	11.9969	2.4937	1.30083	1.91702	0.0552358	0.576321	31.2987	6.29308	24.362	8.54171	0	1.4858
sumo2a	10.5878	3.12045	1.62769	1.9171	0.0552246	0.576321	32.1013	0.699231	23.6007	0	7.12547	0
LOC110437869	20.3894	-2.77238	1.44669	-1.91636	0.0553191	0.576434	12.8405	2.79693	0	3.88259	1.78137	101.035
slc26a2	27.889	-1.78712	0.932593	-1.91629	0.0553279	0.576434	3.21013	24.4731	9.89705	56.6859	37.4087	35.6593
si:dkeyp-75b4.9	9.5895	2.6901	1.40443	1.91543	0.0554372	0.576454	3.21013	18.18	28.9298	5.43563	1.78137	0
abcb11b	438.765	-1.24233	0.648464	-1.9158	0.0553901	0.576454	313.79	309.76	158.353	443.392	726.798	680.499
si:ch211-57n23.1	18.4599	1.93243	1.00893	1.91532	0.0554517	0.576454	14.4456	17.4808	55.5757	5.43563	8.90684	8.91483
bco1l	754.972	1.24067	0.648138	1.91421	0.0555939	0.577509	820.187	988.014	1374.17	289.641	411.496	646.325
pcgf3	63.2803	-1.59067	0.831263	-1.91356	0.055676	0.577939	26.4835	41.2547	26.6459	29.5077	73.0361	182.754
prmt1	2868.95	-1.30891	0.684763	-1.91148	0.0559427	0.580283	2334.56	1313.16	1301.84	1841.13	5874.95	4548.05
LOC108183350	11.5217	2.46533	1.29027	1.9107	0.0560434	0.580903	6.42025	14.6839	38.0656	6.98867	0	2.97161
utp15	192.284	-1.29213	0.676829	-1.90909	0.056251	0.582204	103.527	93.697	137.036	153.751	268.987	396.71
LOC100536462	7.00091	2.82625	1.4802	1.90936	0.0562154	0.582204	20.8658	5.59385	10.6584	3.10607	1.78137	0
si:ch1073-75o15.4	190.558	4.05038	2.12262	1.9082	0.0563655	0.582964	962.236	7.69155	108.106	10.0947	55.2224	0
dhps	139.121	-1.271	0.666253	-1.90768	0.0564325	0.583232	113.157	73.4193	57.8597	162.292	233.359	194.64
trim35-19	5.51775	3.12684	1.64006	1.90654	0.0565803	0.584333	8.82785	4.19539	16.7489	1.55304	1.78137	0
telo2	39.9926	-1.78501	0.936521	-1.906	0.0566506	0.584635	19.2608	21.6762	12.9423	25.6251	17.8137	142.637
slc25a24	114.852	1.99326	1.04607	1.90548	0.0567172	0.584896	22.4709	211.168	316.706	39.6025	96.1939	2.97161
si:dkey-9i23.15	85.9888	1.35389	0.711162	1.90377	0.0569404	0.586016	131.615	102.088	137.797	69.8867	46.3156	28.2303
tnpo2	110.952	-1.30449	0.685808	-1.90211	0.0571561	0.586016	53.7696	93.697	44.1561	126.573	178.137	169.382
nosip	14.6808	2.30455	1.21137	1.90243	0.0571154	0.586016	60.1899	7.69155	5.32918	3.88259	3.56274	7.42902
ugt2a5	80.0845	-1.52841	0.803444	-1.90232	0.0571298	0.586016	28.8911	48.9462	45.6787	55.1328	64.1293	237.729
mych	659.48	-1.51159	0.794642	-1.90223	0.0571409	0.586016	86.6734	613.226	327.364	1070.04	1393.03	466.543
LOC101883147	9.2068	-2.7339	1.43668	-1.90294	0.0570487	0.586016	0.802532	6.29308	0	3.88259	16.0323	28.2303
soul2	8.67583	3.01816	1.58639	1.90254	0.0571009	0.586016	28.0886	2.79693	15.2262	0	0	5.94322
zgc:92873	6.96389	2.87655	1.51194	1.90255	0.0570995	0.586016	3.21013	20.2777	13.7036	3.10607	0	1.4858
gmfg	90.1853	1.39642	0.735053	1.89975	0.0574655	0.588762	81.0557	131.456	178.908	34.1668	78.3802	37.1451
bahd1	11.168	-2.60547	1.37207	-1.89893	0.0575733	0.589016	8.02532	1.39846	0	6.21215	40.9715	10.4006
nup93	113.656	-1.61066	0.848084	-1.89917	0.057542	0.589016	13.643	79.7124	74.6085	72.2162	137.165	304.59
trim2b	28.1452	-2.03385	1.07323	-1.89507	0.0580825	0.592388	17.6557	11.1877	4.56787	102.5	28.5019	4.45741
foxf2a	17.826	2.13964	1.12927	1.89471	0.0581314	0.592388	5.61772	33.5631	47.9626	4.65911	1.78137	13.3722
si:dkey-188h10.3	38.4204	-1.69673	0.895688	-1.89433	0.0581812	0.592388	37.719	10.4885	6.09049	39.6025	80.1616	56.4606
si:dkey-11n14.1	108.15	2.39021	1.26141	1.89488	0.0581089	0.592388	44.9418	218.16	280.924	1.55304	103.319	0
dync1i2b	26.6221	-1.73953	0.917435	-1.89608	0.0579498	0.592388	3.21013	18.18	15.2262	27.1782	49.8783	46.06
gfm1	247.898	-1.28635	0.679092	-1.89423	0.0581951	0.592388	93.8962	209.769	128.662	276.441	268.987	509.631
cbln4	81.7165	1.48476	0.78319	1.89578	0.0579888	0.592388	66.6101	227.25	67.7567	55.9093	35.6274	37.1451
LOC563292	23.056	-1.64372	0.868092	-1.89348	0.058294	0.592969	8.82785	13.2854	11.4197	32.6138	23.1578	49.0316
tmem176l.3a	35.4647	1.63283	0.862669	1.89276	0.0583897	0.593517	28.0886	42.6531	90.5961	21.7425	8.90684	20.8013
galnt7	66.7598	1.88902	0.998479	1.8919	0.0585049	0.593838	8.02532	119.569	188.044	40.379	35.6274	8.91483
adcy9	42.0662	1.85503	0.980397	1.89212	0.0584746	0.593838	33.7063	51.0439	112.674	17.8599	35.6274	1.4858
tmem60	16.7723	2.23257	1.18037	1.89141	0.058569	0.594063	34.5089	27.9693	19.7941	2.32956	16.0323	0
si:dkeyp-87e7.4	102.396	1.3909	0.735507	1.89108	0.0586138	0.594093	174.952	120.268	150.74	98.6179	35.6274	34.1735
arpc1b	281.363	1.31233	0.69414	1.89059	0.0586792	0.594331	195.818	442.613	565.654	219.755	151.416	112.921
ifitm1	253.234	1.26971	0.671945	1.88961	0.0588101	0.595233	204.646	388.773	481.149	198.012	126.477	120.35
uap1l1	22.1803	2.22568	1.17806	1.88927	0.0588555	0.595267	10.4329	45.45	54.8144	19.413	0	2.97161
alg11	131.437	-2.03126	1.07694	-1.88614	0.059276	0.595699	63.4	84.607	6.8518	13.9773	99.7566	520.032
spsb4a	5.18576	-4.36636	2.31347	-1.88736	0.0591114	0.595699	0	1.39846	0	0	0	29.7161
elp4	81.0475	-1.42014	0.752446	-1.88737	0.0591112	0.595699	28.0886	45.45	58.621	78.4284	76.5988	199.098
zgc:194655	11.7478	2.21026	1.17167	1.88642	0.0592383	0.595699	24.076	13.2854	21.3167	8.54171	1.78137	1.4858
ela2l	2371.8	1.71705	0.909908	1.88706	0.0591521	0.595699	813.767	4042.26	6056.23	1829.48	1344.93	144.123
hao2	66.1989	-1.77395	0.940194	-1.88679	0.0591888	0.595699	36.1139	32.1646	21.3167	50.4737	242.266	14.858
pitpnaa	345.781	1.38321	0.732504	1.88832	0.0589824	0.595699	382.808	297.873	818.41	150.645	322.428	102.521
ctsh	922.761	1.27279	0.674766	1.88626	0.0592598	0.595699	736.724	1101.29	2077.62	514.055	716.11	390.767
si:ch211-226h8.8	21.7385	6.05189	3.20851	1.8862	0.0592678	0.595699	122.787	0	6.09049	1.55304	0	0
filip1l	40.3724	-1.58864	0.842708	-1.88516	0.0594076	0.595756	17.6557	25.1723	17.5102	35.7199	30.2833	115.893
si:ch211-266g18.6	11.1449	2.36288	1.25337	1.88521	0.0594013	0.595756	20.0633	8.39078	27.4072	3.88259	7.12547	0
pcxa	433.129	-1.50068	0.795948	-1.88541	0.0593752	0.595756	305.765	289.482	82.983	365.74	1257.65	297.161
pappa2	10.1061	-2.70612	1.43624	-1.88418	0.0595409	0.596091	0	4.19539	3.80656	7.76519	1.78137	43.0883
si:dkey-180p18.9	140.021	1.35063	0.716899	1.88398	0.0595671	0.596091	288.109	144.741	171.295	115.701	80.1616	40.1167
stat4	51.1023	1.61921	0.859277	1.88439	0.0595125	0.596091	22.4709	124.463	83.7443	14.7539	37.4087	23.7729
LOC101882330	10.279	-2.30621	1.22476	-1.88299	0.0597018	0.59645	3.21013	3.49616	3.80656	35.7199	12.4696	2.97161
cxcl14	59.2281	1.38674	0.736537	1.88279	0.059729	0.59645	65.0051	66.427	125.616	34.1668	37.4087	26.7445
si:ch1073-416d2.3	2899.54	-1.69103	0.897995	-1.88312	0.0596839	0.59645	1212.63	2172.51	728.575	1035.1	1259.43	10989
zgc:194101	12.092	2.25965	1.20073	1.88189	0.0598516	0.596873	20.0633	24.4731	15.2262	3.88259	8.90684	0
nup188	142.718	-1.43506	0.762579	-1.88186	0.0598555	0.596873	48.9544	103.486	78.4151	77.6519	185.262	362.536
atic	140.481	-1.54885	0.823629	-1.88052	0.0600372	0.597844	28.0886	120.268	66.2341	151.421	80.1616	396.71
si:dkey-203a12.8	15.2724	2.07734	1.1045	1.8808	0.0599989	0.597844	14.4456	7.69155	51.7692	4.65911	7.12547	5.94322
btg4	19.0583	7.3483	3.90852	1.88007	0.0600979	0.597846	106.737	0	7.61312	0	0	0
LOC100535814	20.1416	2.1403	1.13852	1.8799	0.0601217	0.597846	80.2532	9.09001	9.13574	5.43563	3.56274	13.3722
larp7	25.9767	2.22442	1.18419	1.87843	0.0603221	0.599073	105.934	10.4885	12.9423	21.7425	1.78137	2.97161
plcg2	43.7273	1.51028	0.804165	1.87807	0.0603717	0.599073	46.5468	62.2316	85.2669	24.0721	33.846	10.4006
aars	1076.62	-1.12404	0.598475	-1.87817	0.0603575	0.599073	812.965	568.475	650.16	1358.91	1519.51	1549.69
cxcr3.2	25.1273	1.70132	0.906173	1.87748	0.0604521	0.599451	22.4709	41.2547	51.0079	5.43563	14.2509	16.3439
cldng	267.101	3.90712	2.08577	1.87323	0.0610373	0.600921	1286.46	13.2854	202.509	20.1895	80.1616	0
wu:fc31d10	13.4744	2.00872	1.07181	1.87413	0.060912	0.600921	36.9165	13.9846	13.7036	4.65911	7.12547	4.45741
LOC108184066	8.83262	3.04085	1.62131	1.87555	0.0607173	0.600921	39.3241	0.699231	6.8518	0.776519	5.34411	0
ins	6.6031	4.24832	2.2669	1.87407	0.0609212	0.600921	0	0	38.0656	1.55304	0	0
cebpa	459.842	-1.55263	0.829318	-1.87218	0.0611817	0.600921	182.977	346.12	172.818	1511.11	165.667	380.366
fam213ab	20.359	2.59829	1.38745	1.8727	0.0611093	0.600921	0.802532	37.0593	67.7567	14.7539	1.78137	0
si:dkey-191g9.7	21.1325	2.25469	1.2026	1.87485	0.0608135	0.600921	6.42025	37.7585	60.1436	4.65911	17.8137	0
cnih4	20.4286	1.80725	0.965362	1.8721	0.061193	0.600921	21.6684	28.6685	44.9174	10.0947	14.2509	2.97161
si:rp71-15i12.1	40.2774	1.48614	0.793792	1.87221	0.0611777	0.600921	61.7949	41.2547	74.6085	17.0834	32.0646	14.858
LOC100329806	20.635	2.18496	1.16685	1.87252	0.0611343	0.600921	4.01266	23.7739	73.0859	1.55304	12.4696	8.91483
pnoca	9.05194	2.67352	1.4283	1.87183	0.0612307	0.600921	4.81519	20.2777	21.3167	0.776519	7.12547	0
polr2i	116.688	1.8639	0.994403	1.87439	0.0608767	0.600921	222.301	138.448	188.044	5.43563	10.6882	135.208
zgc:193801	36.3607	1.56803	0.836827	1.87378	0.0609607	0.600921	65.0051	44.7508	52.5305	7.76519	30.2833	17.8297
pot1	6.02301	2.94662	1.57422	1.87179	0.0612355	0.600921	20.0633	7.69155	4.56787	2.32956	0	1.4858
LOC100332723	1042.93	2.43546	1.30061	1.87256	0.0611295	0.600921	159.704	1387.97	3732.71	9.31822	961.939	5.94322
mid1ip1a	15.9576	1.83772	0.982036	1.87134	0.0612982	0.601121	33.7063	16.0823	25.1233	7.76519	7.12547	5.94322
mpp1	286.913	1.74068	0.930585	1.87052	0.0614117	0.601403	55.3747	466.387	802.422	70.6632	276.112	50.5174
armc9	17.7792	-1.89211	1.01154	-1.87053	0.0614108	0.601403	2.4076	13.2854	6.8518	21.7425	17.8137	44.5741
cited2	73.9923	2.02303	1.08233	1.86914	0.0616034	0.602864	44.9418	127.959	182.715	17.0834	71.2547	0
LOC108179116	11.3187	2.66609	1.42793	1.86709	0.0618884	0.603622	50.5595	2.79693	5.32918	3.88259	5.34411	0
slc39a14	57.966	-1.77048	0.948148	-1.86731	0.0618584	0.603622	12.038	44.7508	22.078	96.2883	10.6882	161.953
LOC110439915	97.8218	1.31398	0.704284	1.86569	0.0620849	0.603622	202.238	130.057	86.0282	45.0381	55.2224	68.347
trappc2l	47.6167	2.33416	1.25087	1.86603	0.0620365	0.603622	85.0684	5.59385	146.933	0	39.1901	8.91483
mat2aa	875.899	-1.39166	0.745987	-1.86554	0.0621063	0.603622	147.666	868.445	433.948	1072.37	1024.29	1708.68
capgb	33.9943	1.50471	0.806494	1.86575	0.0620767	0.603622	42.5342	51.7431	57.0984	24.0721	10.6882	17.8297
eea1	61.2224	1.69427	0.907298	1.86737	0.0618493	0.603622	36.1139	116.772	128.662	56.6859	23.1578	5.94322
nt5e	73.6156	1.68106	0.901067	1.86563	0.0620926	0.603622	20.8658	85.3062	230.677	44.2616	42.7528	17.8297
zgc:162344	8.80917	2.81902	1.5094	1.86764	0.061812	0.603622	40.1266	5.59385	0.761312	3.10607	1.78137	1.4858
LOC100333146	90.5054	-1.76595	0.946268	-1.86622	0.0620103	0.603622	17.6557	63.6301	41.8721	21.7425	71.2547	326.877
ugp2a	44.5403	-1.66419	0.893527	-1.86249	0.062534	0.605555	39.3241	14.6839	9.89705	20.966	96.1939	86.1767
b3gntl1	12.1708	-2.24113	1.2038	-1.86172	0.0626423	0.605555	0.802532	3.49616	8.37443	7.76519	12.4696	40.1167
phlpp1	17.2656	-2.10825	1.13336	-1.86018	0.0628599	0.605555	10.4329	2.09769	6.8518	10.8713	65.9106	7.42902
mau2	301.15	-1.36947	0.734814	-1.86369	0.0623646	0.605555	117.17	189.492	197.18	156.08	402.589	744.388
baxb	18.8171	2.07433	1.11447	1.86127	0.0627063	0.605555	36.9165	22.3754	32.7364	15.5304	5.34411	0
ubn2a	12.5714	-1.90802	1.02501	-1.86147	0.0626782	0.605555	6.42025	5.59385	3.80656	14.7539	19.5951	25.2587
cyp2r1	25.616	-2.55518	1.3725	-1.8617	0.062646	0.605555	20.8658	0	1.52262	6.21215	10.6882	114.407
gpt2	11.1158	-2.33453	1.25483	-1.86043	0.0628254	0.605555	4.81519	5.59385	0.761312	40.379	10.6882	4.45741
sardh	259.994	-1.38811	0.746108	-1.86046	0.0628201	0.605555	207.856	118.869	104.3	144.432	318.865	665.641
si:ch211-247l8.10	15.7647	2.59159	1.39156	1.86236	0.0625522	0.605555	1.60506	19.5785	59.3823	1.55304	12.4696	0
tagapb	36.2035	1.69345	0.90938	1.8622	0.0625754	0.605555	32.1013	49.6454	85.2669	34.1668	7.12547	8.91483
hhla2b.2	401.775	-1.12717	0.605892	-1.86035	0.062836	0.605555	286.504	257.317	213.167	522.597	584.289	546.776
ppip5k1b	66.5674	1.65689	0.889772	1.86215	0.0625824	0.605555	19.2608	145.44	137.797	15.5304	51.6597	29.7161
fam167b	15.3479	-2.4713	1.32922	-1.8592	0.0629986	0.605671	0.802532	4.89462	8.37443	38.8259	39.1901	0
si:dkeyp-46h3.8	17.9539	7.26218	3.90862	1.85799	0.0631707	0.605671	96.3038	0	11.4197	0	0	0
LOC110437709	9.37651	2.30257	1.2391	1.85826	0.0631326	0.605671	19.2608	20.2777	6.8518	1.55304	5.34411	2.97161
acad11	324.806	-1.27635	0.686934	-1.85804	0.0631632	0.605671	121.985	294.376	153.024	415.438	302.833	661.183
ppp6r3	110.902	-1.23662	0.665416	-1.85842	0.0631092	0.605671	79.4506	69.9231	48.7239	124.243	169.23	173.839
fibina	38.7549	2.27162	1.22259	1.85805	0.0631626	0.605671	6.42025	69.2239	116.481	0	10.6882	29.7161
psmd2	360.468	-1.36592	0.734715	-1.85912	0.0630105	0.605671	65.8076	288.783	249.71	344.774	518.378	695.357
zgc:152977	31.2989	2.08744	1.12402	1.85712	0.0632942	0.606445	11.2354	70.6224	69.2794	3.10607	32.0646	1.4858
cxxc1b	27.1649	1.60171	0.862775	1.85646	0.0633876	0.606671	61.7949	35.6608	25.1233	13.9773	16.0323	10.4006
chd4b	116.88	-1.36481	0.735324	-1.85606	0.063445	0.606671	92.2912	51.0439	52.5305	111.042	290.363	104.006
wdr7	52.0766	-1.67162	0.900743	-1.85582	0.0634793	0.606671	12.8405	36.36	25.1233	14.7539	92.6312	130.751
grnb	37.4594	-1.5227	0.820528	-1.85575	0.0634888	0.606671	16.0506	27.9693	13.7036	33.3903	89.0684	44.5741
prodha	80.5817	-1.70572	0.91936	-1.85534	0.063548	0.606827	81.0557	14.6839	17.5102	38.8259	242.266	89.1483
si:ch211-110e21.3	60.5043	1.94797	1.0503	1.85468	0.0636426	0.606914	257.613	20.9769	9.89705	30.2842	24.9392	19.3155
LOC100537809	8.66695	-2.69057	1.45062	-1.85478	0.0636283	0.606914	3.21013	0.699231	3.04525	0.776519	7.12547	37.1451
lpar2a	238.628	1.70759	0.9221	1.85184	0.0640482	0.607102	27.2861	399.96	668.432	57.4624	121.133	157.495
gpr19	73.8003	-1.77858	0.96009	-1.85252	0.0639517	0.607102	4.81519	62.9308	31.9751	42.7085	64.1293	236.243
LOC108183484	5.42446	3.10206	1.67445	1.85258	0.0639424	0.607102	13.643	13.2854	2.28393	1.55304	1.78137	0
tnfsf10l4	10.4353	2.64241	1.42551	1.85366	0.0637879	0.607102	20.8658	16.0823	16.7489	0	0	8.91483
eif2b1	13.3001	2.36831	1.27846	1.85248	0.0639575	0.607102	1.60506	13.9846	51.0079	3.10607	7.12547	2.97161
dapk2a	9.1456	-2.38022	1.28524	-1.85197	0.0640305	0.607102	3.21013	4.19539	1.52262	24.8486	1.78137	19.3155
arl3	35.6176	1.61038	0.870097	1.85081	0.0641975	0.607102	75.438	30.067	55.5757	21.7425	24.9392	5.94322
cyp2j20	21.4931	1.68169	0.908427	1.85121	0.0641388	0.607102	26.4835	33.5631	38.8269	15.5304	7.12547	7.42902
wu:fj64h06	25.2784	-1.77746	0.960249	-1.85104	0.0641638	0.607102	5.61772	22.3754	6.09049	22.519	26.7205	68.347
hmha1b	67.2191	1.5682	0.846133	1.85337	0.0638287	0.607102	24.8785	137.049	140.081	48.1442	33.846	19.3155
LOC101882302	5.63177	-3.37804	1.82365	-1.85235	0.0639755	0.607102	0.802532	2.09769	0	0	16.0323	14.858
taf13	166.982	1.61689	0.872094	1.85403	0.0637348	0.607102	526.461	190.89	38.0656	80.7579	112.226	53.489
pimr64	75.9962	-1.4904	0.805336	-1.85066	0.0642185	0.607102	58.5848	23.0746	38.0656	76.8754	49.8783	209.498
il1b	7.4118	2.72205	1.47146	1.8499	0.0643278	0.607679	5.61772	25.8716	7.61312	3.88259	0	1.4858
neurl1b	16.5375	-1.83274	0.990938	-1.8495	0.0643862	0.607679	8.82785	6.99231	6.09049	35.7199	8.90684	32.6877
flna	31.8045	1.85612	1.00367	1.84935	0.064408	0.607679	22.4709	58.7354	67.7567	10.0947	30.2833	1.4858
nup133	102.718	-1.48944	0.806199	-1.84749	0.0646765	0.608216	45.7443	66.427	49.4853	59.7919	78.3802	316.476
dhx30	101.156	-1.39549	0.755075	-1.84815	0.0645801	0.608216	44.1392	58.0362	64.7115	59.7919	124.696	255.558
vcla	8.99444	2.31187	1.25118	1.84774	0.0646394	0.608216	8.02532	11.8869	25.1233	3.88259	3.56274	1.4858
parl	22.2303	-1.96143	1.06182	-1.84724	0.0647126	0.608216	3.21013	15.3831	8.37443	5.43563	62.3479	38.6309
s100u	44.8625	1.87841	1.01691	1.84717	0.0647221	0.608216	50.5595	81.8101	79.9377	37.2729	19.5951	0
mmp15a	21.7894	2.00388	1.08397	1.84864	0.0645095	0.608216	6.42025	44.0516	54.8144	14.7539	1.78137	8.91483
si:ch73-308m11.1	173.001	1.35769	0.735154	1.84681	0.0647746	0.608306	355.522	159.425	232.2	138.22	114.008	38.6309
uck2b	240.502	-1.2411	0.67227	-1.84613	0.0648735	0.608629	214.276	99.2909	115.719	405.343	228.015	380.366
cnn3b	48.1448	1.45054	0.786032	1.84539	0.0649805	0.608629	94.6987	55.2393	62.4275	41.1555	16.0323	19.3155
irak3	9.94194	2.29951	1.24575	1.84588	0.06491	0.608629	12.038	20.2777	17.5102	3.88259	0	5.94322
ccdc186	26.8355	1.59735	0.865568	1.84543	0.0649747	0.608629	56.1772	32.8639	31.9751	14.7539	17.8137	7.42902
wdr75	193.007	-1.3925	0.755309	-1.84362	0.0652385	0.610643	144.456	80.4116	94.4026	118.031	188.825	531.918
fgd4b	42.6641	1.66289	0.902154	1.84325	0.065293	0.61075	28.0886	77.6147	89.8348	37.2729	5.34411	17.8297
LOC555374	19.321	1.877	1.0188	1.84237	0.0654208	0.611542	15.2481	18.8792	57.0984	7.76519	3.56274	13.3722
fabp2	521.067	4.25537	2.31042	1.84181	0.0655024	0.611786	12.038	1105.48	1853.03	6.21215	149.635	0
dera	28.3509	-1.84348	1.00161	-1.84052	0.0656924	0.611786	7.22279	11.8869	18.2715	100.947	21.3764	10.4006
mogat3b	256.99	1.473	0.800611	1.83984	0.0657918	0.611786	69.8203	409.05	654.728	137.444	128.259	142.637
eps15	62.1371	-1.45322	0.789466	-1.84077	0.0656553	0.611786	16.8532	47.5477	35.0203	43.485	96.1939	133.722
skap1	15.2811	2.53835	1.37962	1.8399	0.0657831	0.611786	12.038	26.5708	38.8269	0	14.2509	0
reep3a	42.9748	1.74542	0.947984	1.84119	0.0655938	0.611786	23.2734	26.5708	148.456	17.0834	32.0646	10.4006
gmps	114.981	-1.31748	0.715833	-1.84049	0.0656965	0.611786	92.2912	68.5247	36.543	102.5	165.667	224.357
tnfaip8l3	113.69	1.87645	1.01983	1.83997	0.0657732	0.611786	31.2987	182.499	322.035	48.9207	94.4125	2.97161
lcmt2	28.8103	-1.7348	0.944283	-1.83716	0.0661867	0.615055	7.22279	20.9769	11.4197	10.8713	65.9106	56.4606
prmt5	25.8085	-1.91782	1.04574	-1.83394	0.0666632	0.615333	12.8405	4.19539	15.2262	4.65911	48.0969	69.8328
LOC108179227	6.07525	3.41678	1.86221	1.8348	0.0665357	0.615333	0.802532	24.4731	7.61312	0	3.56274	0
casp6	7.21853	2.67597	1.45878	1.83438	0.066597	0.615333	4.01266	18.18	15.2262	2.32956	3.56274	0
prps1a	226.608	-1.34383	0.732892	-1.83359	0.0667146	0.615333	194.213	109.779	79.9377	132.785	459.593	383.338
zgc:92360	58.5173	2.04909	1.11739	1.83382	0.0666803	0.615333	2.4076	141.944	137.797	11.6478	49.8783	7.42902
zp2l2	16.8014	7.16647	3.90875	1.83344	0.0667369	0.615333	80.2532	0	20.5554	0	0	0
fam20a	348.783	-1.26141	0.687198	-1.83558	0.0664193	0.615333	154.889	309.76	151.501	594.813	263.643	618.095
calm2a	384.251	1.39883	0.762369	1.83485	0.0665282	0.615333	178.965	560.784	932.607	309.054	117.57	206.527
sec24b	124.826	-1.46312	0.796806	-1.83623	0.0663239	0.615333	22.4709	95.0955	81.4603	79.9814	181.7	288.246
LOC561423	14.0544	2.401	1.30946	1.83358	0.0667163	0.615333	19.2608	24.4731	28.1685	12.4243	0	0
cadm4	6.51654	2.7111	1.4783	1.83393	0.0666644	0.615333	7.22279	13.2854	13.7036	3.10607	1.78137	0
si:ch73-204p21.2	6.71263	2.76034	1.50549	1.83351	0.0667266	0.615333	21.6684	8.39078	5.32918	3.10607	1.78137	0
LOC100535806	14.1459	2.04925	1.11803	1.83291	0.066816	0.615662	24.076	13.2854	30.4525	3.10607	12.4696	1.4858
elp1	95.928	-1.29532	0.706967	-1.83222	0.0669183	0.615879	73.0304	54.5401	38.8269	81.5345	147.854	179.782
rttn	41.8593	-1.59597	0.871085	-1.83217	0.0669264	0.615879	10.4329	30.7662	21.3167	96.2883	73.0361	19.3155
sap30l	3306.78	-1.25838	0.687056	-1.83156	0.0670175	0.616317	2166.03	1208.97	2473.5	2174.25	4799.01	7018.94
LOC101885801	9.90537	-7.15875	3.9128	-1.82957	0.067314	0.616683	0	0	0	0	0	59.4322
si:dkey-71l4.3	13.5674	2.04416	1.11664	1.83064	0.0671542	0.616683	5.61772	26.5708	33.4977	6.21215	3.56274	5.94322
trpm6	13.4737	2.4208	1.32303	1.82974	0.0672894	0.616683	0.802532	18.18	48.7239	1.55304	7.12547	4.45741
LOC795066	5.19252	3.35005	1.83165	1.82898	0.0674031	0.616683	4.01266	3.49616	21.3167	2.32956	0	0
slc6a8	9.0258	-2.99485	1.63642	-1.83012	0.0672316	0.616683	0	1.39846	4.56787	5.43563	42.7528	0
qsox1	2001.48	-1.25362	0.685303	-1.82929	0.0673566	0.616683	984.706	1618.02	945.549	2362.95	1432.22	4665.43
skiv2l2	140.973	-1.33677	0.730482	-1.82999	0.0672521	0.616683	54.5722	104.185	80.699	81.5345	261.861	262.987
dnajc17	5.18527	-2.82407	1.54408	-1.82896	0.0674049	0.616683	1.60506	0.699231	1.52262	2.32956	7.12547	17.8297
LOC570835	31.2238	1.65637	0.906476	1.82727	0.0676599	0.618617	56.1772	30.7662	56.3371	29.5077	7.12547	7.42902
gak	64.9044	-1.38279	0.75707	-1.82651	0.0677738	0.619116	18.4582	39.8562	49.4853	68.3336	76.5988	136.694
LOC564808	43.6158	-2.3164	1.26848	-1.82612	0.067832	0.619116	25.681	7.69155	10.6584	205.777	0	11.8864
ccne1	9.46144	2.85006	1.56079	1.82603	0.0678454	0.619116	23.2734	1.39846	25.8846	6.21215	0	0
ubr2	128.034	-1.26297	0.692086	-1.82487	0.0680207	0.620317	60.9924	92.2985	72.3246	99.3944	190.606	252.587
mrpl47	15.2605	-2.36066	1.29397	-1.82436	0.0680976	0.62062	8.02532	5.59385	1.52262	69.8867	3.56274	2.97161
ugp2b	28.0232	1.60751	0.881932	1.82272	0.068346	0.622484	29.6937	29.3677	67.7567	17.8599	16.0323	7.42902
zgc:101744	929.016	1.24253	0.682495	1.82057	0.0686719	0.622499	685.362	1122.97	2109.59	538.904	725.017	392.253
hnrnpc	104.873	1.307	0.717878	1.82065	0.0686602	0.622499	247.982	97.8924	102.016	51.2502	67.692	62.4038
ssna1	30.5171	1.63	0.894895	1.82144	0.0685401	0.622499	76.2405	23.0746	39.5882	22.519	14.2509	7.42902
wipf1b	41.1087	1.43429	0.7879	1.8204	0.0686986	0.622499	63.4	58.0362	59.3823	34.9433	16.0323	14.858
fam65c	16.4326	2.13419	1.17236	1.82042	0.0686957	0.622499	34.5089	4.89462	40.3495	3.10607	14.2509	1.4858
lect2l	671.283	1.65809	0.910044	1.82199	0.0684561	0.622499	2584.15	252.423	221.542	200.342	454.249	314.991
sdsl	102.944	1.78846	0.982444	1.82042	0.0686949	0.622499	34.5089	91.5993	354.01	102.5	23.1578	11.8864
klf5l	41.8659	2.34569	1.288	1.82119	0.0685777	0.622499	6.42025	118.869	83.7443	0	39.1901	2.97161
errfi1a	265.813	-1.26924	0.697466	-1.81979	0.0687907	0.622935	116.367	252.423	98.9705	440.286	226.234	460.6
mapk3	159.144	-1.36154	0.748401	-1.81926	0.068872	0.62296	45.7443	154.53	66.9954	153.751	172.793	361.051
myh10	117.608	-1.37733	0.757228	-1.81891	0.0689251	0.62296	77.0431	86.0055	32.7364	71.4397	206.639	231.786
pepd	687.629	1.63978	0.901491	1.81896	0.0689169	0.62296	91.4886	1150.93	1880.44	148.315	377.65	476.943
mxb	11.5318	-2.37326	1.30502	-1.81856	0.0689778	0.62304	0.802532	1.39846	9.13574	42.7085	10.6882	4.45741
arfip1	60.32	1.84278	1.01363	1.818	0.0690644	0.623424	88.2785	109.08	85.2669	24.0721	55.2224	0
LOC108183364	67.2287	1.67569	0.922944	1.8156	0.0694324	0.626348	33.7063	55.9385	216.974	22.519	62.3479	11.8864
galnt14	432.394	-1.37174	0.755816	-1.81491	0.069538	0.626504	186.99	283.888	251.994	257.028	345.585	1268.88
ptgdsb.1	365.974	1.39205	0.766886	1.81519	0.0694942	0.626504	509.608	206.273	873.224	108.713	350.93	147.095
rprd2a	22.0339	-1.78641	0.984541	-1.81446	0.0696064	0.626723	8.02532	4.89462	16.7489	17.8599	17.8137	66.8612
prozb	706.719	-1.29063	0.711862	-1.81304	0.0698264	0.627526	327.433	525.123	377.611	548.999	594.977	1866.17
LOC103911510	8.46392	2.73857	1.51052	1.813	0.0698313	0.627526	3.21013	4.89462	35.7816	1.55304	5.34411	0
LOC100002960	1141.86	-1.5086	0.832224	-1.81274	0.0698725	0.627526	241.562	936.97	602.959	826.992	568.257	3674.4
frmd4bb	38.9173	-1.70894	0.942601	-1.813	0.0698315	0.627526	25.681	11.8869	17.5102	127.349	39.1901	11.8864
LOC101883594	5.24281	3.57621	1.97316	1.81243	0.0699194	0.62755	7.22279	21.6762	0	0.776519	1.78137	0
igsf8	134.128	-1.66888	0.921493	-1.81106	0.070131	0.6282	16.0506	139.846	36.543	163.069	57.0038	392.253
stmn1a	165.049	2.16265	1.19408	1.81115	0.0701172	0.6282	672.522	68.5247	69.2794	138.997	40.9715	0
rbm22	109.744	-1.43414	0.791934	-1.81093	0.0701513	0.6282	34.5089	94.3962	48.7239	81.5345	96.1939	303.104
zgc:92511	889.718	1.95217	1.07806	1.81082	0.0701689	0.6282	46.5468	1028.57	3167.82	795.155	233.359	66.8612
klf13	74.7928	-1.37977	0.762115	-1.81045	0.0702267	0.628321	36.1139	54.5401	33.4977	54.3563	187.044	83.2051
cox10	44.7459	-1.60505	0.887653	-1.80819	0.0705769	0.630659	7.22279	46.1493	12.9423	61.345	42.7528	98.0631
arhgap4a	10.4676	2.05327	1.13539	1.80844	0.0705384	0.630659	12.038	17.4808	21.3167	5.43563	3.56274	2.97161
sc5d	227.752	-1.38801	0.768077	-1.80713	0.0707424	0.630946	96.3038	133.553	148.456	666.253	194.169	127.779
siah2l	46.973	1.51181	0.836431	1.80745	0.0706924	0.630946	74.6355	29.3677	105.061	34.1668	26.7205	11.8864
elmo3	11.2349	2.22988	1.23377	1.80736	0.0707057	0.630946	12.8405	18.8792	24.362	7.76519	3.56274	0
znf990	21.5809	2.31096	1.27918	1.8066	0.0708251	0.631286	98.7114	3.49616	5.32918	6.21215	14.2509	1.4858
zgc:165515	15.1398	2.63277	1.45781	1.80597	0.0709229	0.631761	73.0304	3.49616	1.52262	3.88259	8.90684	0
cdc20	113.091	1.74461	0.966335	1.80539	0.0710141	0.631781	410.094	36.36	76.8925	95.5118	46.3156	13.3722
clcn3	44.6226	-1.37089	0.759245	-1.8056	0.0709805	0.631781	20.0633	29.3677	25.1233	49.6972	49.8783	93.6057
clcn2a	19.1862	-2.07155	1.14803	-1.80444	0.0711624	0.632704	7.22279	2.79693	12.181	28.7312	1.78137	62.4038
entpd2a.1	7.05537	3.1581	1.754	1.80051	0.0717808	0.634467	0.802532	11.1877	25.8846	0	0	4.45741
phf23b	54.2019	1.45194	0.805644	1.80221	0.0715127	0.634467	133.22	58.0362	47.2013	38.0494	33.846	14.858
adamts13	355.634	-1.26361	0.702316	-1.7992	0.0719867	0.634467	258.415	278.993	89.8348	354.869	448.905	702.786
trim65	15.9849	-1.77762	0.987086	-1.80087	0.0717227	0.634467	4.01266	6.29308	11.4197	28.7312	14.2509	31.2019
rgs14a	20.6662	1.73838	0.964597	1.80218	0.0715168	0.634467	23.2734	20.2777	51.7692	6.98867	5.34411	16.3439
med13b	82.6817	-1.3038	0.723918	-1.80104	0.0716969	0.634467	32.1013	65.0285	45.6787	79.9814	97.9753	175.325
eva1ba	15.4225	-2.1513	1.1955	-1.79949	0.0719406	0.634467	0.802532	7.69155	8.37443	4.65911	16.0323	54.9748
mettl6	42.6382	1.58599	0.881071	1.80007	0.0718489	0.634467	97.9089	32.1646	61.6662	22.519	35.6274	5.94322
krtcap3	113.003	1.9535	1.08478	1.80083	0.07173	0.634467	101.119	153.831	283.208	24.0721	115.789	0
si:dkey-30c15.10	7.38387	-2.62983	1.46031	-1.80087	0.0717232	0.634467	4.81519	0.699231	0.761312	24.0721	12.4696	1.4858
bcr	9.46062	2.27826	1.2646	1.80156	0.0716147	0.634467	8.82785	11.8869	25.8846	1.55304	7.12547	1.4858
nup98	174.282	-1.2722	0.70681	-1.79992	0.0718734	0.634467	77.0431	151.034	77.6538	145.986	382.994	210.984
LOC108181079	7.34701	2.70136	1.50137	1.79926	0.0719778	0.634467	20.8658	2.09769	15.2262	2.32956	3.56274	0
cyp2aa11	114.455	1.71736	0.953411	1.80128	0.0716587	0.634467	44.9418	53.1416	429.38	96.2883	21.3764	41.6025
hnrnpr	184.083	-1.42883	0.79432	-1.79881	0.0720481	0.634613	53.7696	129.358	115.719	90.8527	188.825	525.975
znf1171	12.8087	2.4739	1.37556	1.79847	0.0721032	0.634705	49.757	4.19539	10.6584	1.55304	10.6882	0
ssx2ipa	39.896	1.61298	0.897805	1.79658	0.072403	0.635373	62.5975	44.0516	73.8472	25.6251	30.2833	2.97161
LOC100535144	16.8158	2.39946	1.33539	1.79683	0.0723629	0.635373	7.22279	17.4808	59.3823	0.776519	16.0323	0
lrp2b	15.2164	7.02377	3.90896	1.79684	0.0723613	0.635373	0	34.9616	56.3371	0	0	0
LOC100536587	11.6148	2.41016	1.34144	1.79669	0.0723847	0.635373	49.757	6.29308	2.28393	1.55304	5.34411	4.45741
zgc:113516	310.31	1.19619	0.665718	1.79684	0.0723607	0.635373	455.838	423.035	416.437	93.9588	215.546	257.044
abca2	21.4411	2.34172	1.30478	1.79472	0.0726988	0.637181	1.60506	48.247	57.0984	3.88259	17.8137	0
tmem117	8.60279	-2.25063	1.25402	-1.79474	0.0726955	0.637181	0.802532	3.49616	4.56787	6.21215	14.2509	22.2871
esrp1	15.6464	2.34021	1.3043	1.79423	0.0727768	0.637277	3.21013	42.6531	31.9751	0	7.12547	8.91483
LOC110438626	5.55983	-2.73106	1.52226	-1.79409	0.0727996	0.637277	0	2.79693	1.52262	8.54171	7.12547	13.3722
cmah	271.186	1.29762	0.723397	1.79379	0.0728471	0.6373	140.443	361.503	654.728	165.398	154.979	150.066
mgarp	21.203	2.37772	1.32689	1.79194	0.0731419	0.637318	85.8709	4.19539	17.5102	17.8599	1.78137	0
LOC103910140	352.789	1.78422	0.995767	1.79181	0.0731636	0.637318	1097.86	333.533	208.599	17.0834	57.0038	402.653
upf2	12.6684	-2.15094	1.20013	-1.79226	0.0730916	0.637318	1.60506	9.09001	3.04525	4.65911	42.7528	14.858
tada2b	10.6434	2.58393	1.44175	1.79222	0.0730974	0.637318	41.7317	5.59385	6.8518	0.776519	8.90684	0
si:dkey-18a10.3	21.6794	-1.69768	0.947272	-1.79218	0.0731048	0.637318	12.038	10.4885	8.37443	60.5685	26.7205	11.8864
guca2b	1850.8	2.25531	1.25755	1.79341	0.0729067	0.637318	90.6861	2983.62	6106.48	25.6251	1841.93	56.4606
gba	252.576	-1.31307	0.73267	-1.79217	0.0731062	0.637318	81.0557	185.996	168.25	603.355	160.323	316.476
dapk3	194.111	1.19453	0.666866	1.79126	0.0732519	0.637466	335.458	180.402	294.628	125.796	149.635	78.7477
nxnl2	13.8463	2.23196	1.24613	1.79112	0.0732748	0.637466	4.01266	34.2623	30.4525	5.43563	0	8.91483
cdca7b	19.8171	1.96214	1.09564	1.79086	0.0733153	0.637466	49.757	24.4731	20.5554	11.6478	12.4696	0
rimkla	7.00651	2.57425	1.43776	1.79047	0.073379	0.637629	11.2354	8.39078	16.7489	3.88259	1.78137	0
id2a	231.432	1.13018	0.631389	1.78998	0.0734567	0.637913	285.701	383.878	283.969	177.823	135.384	121.836
si:ch1073-110a20.2	78.114	1.59412	0.891047	1.78904	0.0736086	0.638842	36.9165	59.4347	255.039	16.3069	53.4411	47.5458
men1	110.939	-1.38363	0.773559	-1.78866	0.0736696	0.63898	41.7317	102.787	39.5882	74.5458	142.509	264.473
ubap2b	59.4525	-1.54526	0.865213	-1.78599	0.0741005	0.641542	7.22279	62.2316	21.3167	63.6745	108.663	93.6057
pprc1	39.4954	-1.46681	0.821278	-1.78602	0.0740968	0.641542	32.1013	22.3754	8.37443	45.8146	74.8175	53.489
acoxl	5.5233	-3.0092	1.68454	-1.78636	0.0740415	0.641542	0.802532	1.39846	1.52262	24.0721	5.34411	0
mylpfa	14.6472	6.96856	3.90905	1.78268	0.0746389	0.641895	36.1139	0	51.7692	0	0	0
dclre1c	24.5279	1.69048	0.947284	1.78456	0.0743331	0.641895	38.5215	11.8869	61.6662	7.76519	12.4696	14.858
si:cabz01083442.1	14.6599	6.97006	3.90904	1.78306	0.0745764	0.641895	0	46.8485	41.1108	0	0	0
zcchc9	224.447	-1.21018	0.678498	-1.78361	0.0744866	0.641895	113.96	147.538	144.649	180.929	261.861	497.745
tspan13a	406.104	3.73522	2.09383	1.78392	0.0744367	0.641895	195.818	580.362	1489.89	3.10607	167.449	0
cacng7b	42.9353	-1.50675	0.844001	-1.78525	0.0742209	0.641895	19.2608	28.6685	19.0328	38.8259	28.5019	123.322
LOC100330554	58.8473	-1.43179	0.803121	-1.78278	0.0746218	0.641895	44.1392	32.8639	18.2715	36.4964	80.1616	141.151
tdp2b	75.8978	1.48007	0.829307	1.78471	0.074308	0.641895	81.0557	192.988	60.9049	41.1555	65.9106	13.3722
cbr4	421.711	-1.159	0.64985	-1.78348	0.0745076	0.641895	185.385	312.556	284.731	573.847	375.869	797.877
cfhl5	2445.4	1.58352	0.887781	1.78368	0.0744752	0.641895	8957.86	763.561	1279.76	654.605	1166.8	1849.83
si:ch211-66i15.5	9.33281	2.89422	1.62265	1.78364	0.0744821	0.641895	0	30.067	19.0328	1.55304	5.34411	0
LOC101885908	22.1138	-2.45198	1.37567	-1.78239	0.0746856	0.641907	13.643	0.699231	6.09049	0	85.5057	26.7445
gnb2l1	347287	-1.17428	0.659637	-1.78019	0.0750453	0.644608	168390	236649	234766	262470	413372	768075
hrasa	21.1863	1.96938	1.10647	1.77988	0.075096	0.644654	12.8405	25.1723	62.4275	2.32956	21.3764	2.97161
elovl1a	90.4988	1.35265	0.760588	1.77842	0.0753347	0.645922	93.8962	79.0132	216.974	33.3903	40.9715	78.7477
nlrc3	10.4604	2.17305	1.22183	1.77852	0.0753193	0.645922	24.076	16.0823	10.6584	1.55304	8.90684	1.4858
si:ch211-150e22.5	27.3887	1.74145	0.979566	1.77777	0.0754413	0.646444	53.7696	37.7585	35.7816	24.8486	10.6882	1.4858
LOC108182277	12.1976	2.26104	1.27216	1.77732	0.0755155	0.64669	6.42025	18.8792	35.7816	8.54171	3.56274	0
zgc:158640	11.0205	2.10084	1.18238	1.77679	0.0756036	0.646795	16.8532	15.3831	22.078	8.54171	1.78137	1.4858
st6gal2b	8.57093	2.7831	1.56645	1.77669	0.0756189	0.646795	24.8785	4.19539	15.2262	0	7.12547	0
ipo9	105.336	-1.17129	0.65982	-1.77517	0.0758699	0.64855	65.8076	71.3216	57.0984	121.137	135.384	181.268
nol12	116.884	-1.29762	0.731134	-1.77481	0.0759297	0.648671	85.0684	65.0285	52.5305	89.2997	121.133	288.246
vmo1a	19.6983	2.29681	1.29452	1.77425	0.0760212	0.648672	4.81519	46.1493	46.44	0	17.8137	2.97161
ergic2	38.8691	1.4175	0.798808	1.77451	0.0759781	0.648672	78.6481	31.4654	59.3823	17.0834	21.3764	25.2587
slc12a4	346.39	-1.23006	0.693776	-1.77299	0.0762302	0.649674	160.506	341.225	119.526	630.533	504.127	322.42
illr4	12.1767	1.93968	1.09396	1.77308	0.0762149	0.649674	24.8785	17.4808	15.9875	6.98867	1.78137	5.94322
skap2	83.4667	1.3777	0.777175	1.7727	0.0762788	0.649698	55.3747	133.553	173.579	75.3223	30.2833	32.6877
si:dkey-286j15.1	130.246	-1.3539	0.764027	-1.77206	0.0763849	0.650211	136.43	48.247	35.0203	159.963	272.549	129.265
nfr	5.93548	3.32694	1.87897	1.77061	0.0766248	0.651471	26.4835	0	6.09049	1.55304	0	1.4858
mprip	92.9147	-1.38547	0.782455	-1.77066	0.0766165	0.651471	56.1772	72.7201	25.1233	55.9093	133.603	213.956
pcgf1	30.1977	1.90041	1.07382	1.76976	0.0767674	0.652293	110.749	16.0823	16.7489	20.966	1.78137	14.858
prrc2b	146.702	-1.43491	0.811	-1.76931	0.0768421	0.652467	22.4709	144.042	70.802	104.054	229.797	309.047
nrsn1	8.79986	2.82355	1.59605	1.76908	0.0768799	0.652467	3.21013	10.4885	31.9751	0	7.12547	0
gfpt1	22.0791	-2.00935	1.13602	-1.76875	0.0769349	0.652544	19.2608	4.19539	3.04525	56.6859	46.3156	2.97161
rasl11a	6.88425	2.49283	1.41086	1.76688	0.0772476	0.654737	21.6684	4.19539	9.13574	1.55304	1.78137	2.97161
phldb3	10.6744	2.29789	1.3007	1.76666	0.0772857	0.654737	7.22279	18.18	27.4072	2.32956	8.90684	0
si:ch73-352p4.8	6.3888	2.68964	1.52278	1.76626	0.0773518	0.654751	6.42025	16.7816	9.89705	0.776519	0	4.45741
h2afx	127.994	1.35066	0.765484	1.76445	0.0776565	0.654751	300.147	130.057	122.571	121.913	33.846	59.4322
si:ch73-132k15.2	439.099	3.66907	2.07767	1.76596	0.0774033	0.654751	2199.74	4.19539	238.291	6.21215	181.7	4.45741
unc13d	10.3508	2.19135	1.24165	1.76487	0.0775855	0.654751	16.8532	13.9846	19.7941	0.776519	1.78137	8.91483
znf1035	55.0251	1.73963	0.985735	1.76481	0.0775958	0.654751	195.818	24.4731	34.259	41.1555	28.5019	5.94322
zbtb7b	43.7216	1.62556	0.920644	1.76567	0.0774506	0.654751	13.643	91.5993	92.88	17.8599	10.6882	35.6593
tpi1a	5.17999	2.80876	1.59141	1.76495	0.0775717	0.654751	13.643	3.49616	9.89705	0.776519	1.78137	1.4858
si:ch1073-376c22.1	39.1698	1.79659	1.01812	1.76462	0.0776277	0.654751	8.82785	102.787	70.0407	4.65911	33.846	14.858
cyb5r3	163.365	1.14183	0.647463	1.76354	0.0778092	0.655303	253.6	155.229	265.698	102.5	105.101	98.0631
si:dkey-30c15.2	16.7538	2.39094	1.35578	1.76351	0.0778143	0.655303	4.81519	20.2777	58.621	0.776519	16.0323	0
mpped2a	16.2961	-1.70832	0.969332	-1.76237	0.0780068	0.656534	4.01266	11.1877	7.61312	19.413	21.3764	34.1735
slc4a1a	39.5714	-1.55597	0.88317	-1.7618	0.0781025	0.656561	14.4456	9.09001	36.543	24.0721	64.1293	89.1483
racgap1	9.55213	-2.23596	1.26907	-1.7619	0.0780867	0.656561	8.02532	1.39846	0.761312	24.8486	8.90684	13.3722
yme1l1a	598.733	-1.10493	0.627389	-1.76116	0.078211	0.657084	281.689	472.68	385.985	1068.49	691.171	692.385
rnpep	24.7292	2.15915	1.2267	1.76013	0.0783852	0.658158	12.8405	11.8869	97.4479	21.7425	0	4.45741
gbp	565.814	-1.5366	0.873181	-1.75977	0.0784471	0.658288	260.823	169.214	440.038	165.398	384.776	1974.63
kiaa0368	127.744	1.69897	0.965996	1.75877	0.0786166	0.658931	272.861	236.34	76.1312	4.65911	42.7528	133.722
gcdha	814.501	-1.23393	0.701509	-1.75896	0.0785839	0.658931	300.147	509.74	647.876	752.447	694.734	1982.06
mgat3a	12.8309	1.85361	1.0543	1.75814	0.078724	0.658965	28.0886	17.4808	14.4649	3.88259	7.12547	5.94322
arfgap3	230.919	1.23536	0.702737	1.75793	0.07876	0.658965	162.111	373.39	437.754	203.448	103.319	105.492
bckdha	19.4709	-2.00302	1.13929	-1.75813	0.078726	0.658965	16.8532	4.89462	1.52262	6.21215	24.9392	62.4038
ccna2	60.1114	1.61792	0.920593	1.75748	0.0788358	0.65921	171.742	32.1646	69.2794	61.345	14.2509	11.8864
atxn2l	8.3767	-2.92804	1.66638	-1.75713	0.0788956	0.659322	0	4.19539	1.52262	0	35.6274	8.91483
ociad2	656.404	3.79273	2.15891	1.75678	0.0789551	0.659431	92.2912	1102.69	2478.07	12.4243	252.954	0
zgc:152938	36.7969	1.46723	0.835697	1.7557	0.0791403	0.660014	94.6987	36.36	31.2138	20.1895	16.0323	22.2871
rchy1	30.5017	4.54902	2.59121	1.75555	0.0791645	0.660014	8.02532	0	167.489	1.55304	0	5.94322
sla2	53.2027	1.53065	0.871684	1.75596	0.0790945	0.660014	20.0633	72.7201	143.888	16.3069	32.0646	34.1735
bri3bp	17.3539	-2.2136	1.26113	-1.75526	0.0792156	0.660053	0.802532	16.0823	1.52262	27.1782	3.56274	54.9748
med15	38.0871	-1.44456	0.823337	-1.75452	0.0793416	0.660714	12.8405	22.3754	25.8846	24.8486	71.2547	71.3186
si:rp71-1g18.1	17.2126	2.24692	1.28234	1.75221	0.0797378	0.662256	71.4253	9.09001	4.56787	1.55304	1.78137	14.858
si:ch1073-314i13.4	478.78	-1.30446	0.744698	-1.75166	0.0798328	0.662256	149.271	351.713	326.603	295.854	495.22	1254.02
rdh12	302.243	-1.38227	0.789173	-1.75154	0.0798534	0.662256	81.8582	267.806	153.024	312.161	162.105	836.508
kcne4	7.99266	2.58439	1.47546	1.75159	0.0798444	0.662256	2.4076	13.9846	25.1233	4.65911	1.78137	0
pag1	11.9892	2.15728	1.23113	1.75228	0.0797258	0.662256	3.21013	35.6608	19.7941	4.65911	7.12547	1.4858
si:ch73-138e16.8	19.7066	1.68641	0.962675	1.7518	0.0798091	0.662256	31.2987	37.7585	21.3167	12.4243	12.4696	2.97161
LOC553509	6.92516	2.93333	1.67382	1.75247	0.0796923	0.662256	34.5089	0.699231	1.52262	1.55304	1.78137	1.4858
gng10	8.97532	2.29102	1.30848	1.75091	0.0799618	0.662381	15.2481	14.6839	14.4649	2.32956	7.12547	0
ddc	35.5594	2.00167	1.14319	1.75095	0.0799539	0.662381	8.02532	72.7201	89.0735	0.776519	33.846	8.91483
kif1c	14.9271	-1.82397	1.04218	-1.75016	0.0800907	0.662675	11.2354	6.99231	1.52262	24.0721	24.9392	20.8013
zbtb22b	22.4164	-2.12385	1.2135	-1.75019	0.080086	0.662675	5.61772	19.5785	0	74.5458	12.4696	22.2871
fam189a2	34.1702	-1.51024	0.863195	-1.7496	0.0801877	0.663091	15.2481	25.8716	12.181	48.9207	19.5951	83.2051
tmc4	120.892	1.56753	0.896228	1.74903	0.0802852	0.66351	27.2861	278.294	236.007	32.6138	114.008	37.1451
pmaip1	66.5163	1.5576	0.891386	1.74739	0.0805705	0.66548	191.805	32.8639	73.0859	35.7199	55.2224	10.4006
syncrip	490.336	-1.26091	0.722431	-1.74537	0.0809211	0.667988	230.327	395.066	240.574	364.187	422.184	1289.68
rap1aa	231.589	1.16248	0.666171	1.74501	0.0809824	0.668105	182.977	353.112	424.812	177.046	119.352	132.237
rwdd2b	37.4032	1.88272	1.07935	1.74431	0.081105	0.668727	126.8	20.2777	30.4525	36.4964	8.90684	1.4858
si:dkey-88l16.3	5.58631	3.04431	1.74646	1.74313	0.0813109	0.669662	17.6557	2.09769	10.6584	3.10607	0	0
LOC110437708	48.3675	-1.60366	0.919995	-1.74312	0.0813127	0.669662	20.0633	34.9616	16.7489	41.932	16.0323	160.467
ophn1	5.68847	2.79713	1.60536	1.74236	0.0814449	0.670361	11.2354	2.79693	15.9875	2.32956	1.78137	0
xpnpep2	113.101	1.90465	1.09344	1.74189	0.0815272	0.67065	17.6557	205.574	311.376	10.0947	126.477	7.42902
rrp12	216.15	-1.22126	0.701759	-1.74029	0.0818083	0.672277	174.149	136.35	78.4151	152.974	413.277	341.735
srrm1	127.349	-1.19683	0.687744	-1.74022	0.0818197	0.672277	67.4127	87.4039	76.8925	93.9588	206.639	231.786
agfg1a	75.8751	-1.30809	0.75187	-1.73978	0.081898	0.672531	32.9038	72.7201	25.1233	77.6519	99.7566	147.095
si:ch211-93g23.2	83.895	1.27716	0.734327	1.73922	0.0819952	0.672676	64.2025	113.975	178.147	44.2616	37.4087	65.3754
wasb	68.0142	1.50715	0.866876	1.7386	0.0821054	0.672676	29.6937	124.463	146.933	11.6478	46.3156	49.0316
slc9a1	15.719	-1.79627	1.03309	-1.73874	0.0820803	0.672676	4.01266	6.99231	9.89705	7.76519	28.5019	37.1451
hpcal1	18.034	2.0562	1.18254	1.7388	0.0820702	0.672676	9.63038	18.18	59.3823	8.54171	12.4696	0
si:dkey-257i7.5	13.1779	2.21338	1.27356	1.73796	0.0822187	0.672885	8.02532	25.1723	32.7364	11.6478	0	1.4858
LOC101882950	12.3624	-1.84157	1.05964	-1.73792	0.0822257	0.672885	2.4076	7.69155	6.09049	21.7425	12.4696	23.7729
LOC110439372	7.71926	-6.79598	3.91452	-1.73609	0.0825471	0.674737	0	0	0	0	46.3156	0
dock11	14.073	2.01223	1.15892	1.73629	0.0825119	0.674737	28.0886	19.5785	20.5554	10.8713	5.34411	0
zgc:162780	165.922	2.09436	1.207	1.73517	0.0827099	0.675678	78.6481	248.926	478.104	3.10607	185.262	1.4858
sin3b	49.9328	-1.2895	0.743532	-1.73429	0.0828659	0.676475	22.4709	30.7662	33.4977	45.0381	80.1616	87.6625
scarb1	503.499	1.8071	1.04233	1.7337	0.0829708	0.676475	105.934	706.224	1536.33	26.4016	571.819	74.2902
azin1b	209.853	-1.48157	0.854647	-1.73355	0.0829981	0.676475	51.362	159.425	121.049	138.997	94.4125	693.871
cnstb	11.7517	2.19219	1.26451	1.73363	0.0829843	0.676475	14.4456	16.7816	27.4072	10.0947	1.78137	0
mst1ra	14.0708	2.39585	1.383	1.73236	0.0832092	0.676695	15.2481	24.4731	30.4525	0	14.2509	0
LOC794117	8.87667	2.58959	1.49487	1.73232	0.0832158	0.676695	0.802532	16.0823	28.9298	3.88259	3.56274	0
cdk1	16.4432	2.05464	1.18582	1.73268	0.0831529	0.676695	44.1392	20.9769	15.2262	14.7539	3.56274	0
galnt6	27.9856	2.04761	1.18159	1.73293	0.0831088	0.676695	40.9291	54.5401	38.8269	1.55304	32.0646	0
proca	1035.45	-1.2186	0.703658	-1.7318	0.0833085	0.67706	812.965	783.838	270.266	934.152	1218.46	2193.05
LOC100331484	31.5724	1.70844	0.986723	1.73143	0.0833756	0.677218	29.6937	39.157	76.8925	27.9547	14.2509	1.4858
twf1b	203.79	1.11892	0.646812	1.72991	0.0836471	0.679034	235.142	286.685	315.183	127.349	169.23	89.1483
si:dkey-46g23.2	16.4205	2.19708	1.27044	1.72939	0.0837389	0.679391	52.1646	2.79693	25.8846	6.98867	10.6882	0
prdx1	252.504	1.19607	0.691865	1.72876	0.0838526	0.679925	238.352	280.392	536.725	211.213	90.8498	157.495
chmp4c	8.67032	2.97551	1.72175	1.72819	0.0839535	0.680354	0	3.49616	42.6334	2.32956	3.56274	0
pacs2	19.6097	-1.92281	1.11296	-1.72765	0.0840503	0.68075	1.60506	9.09001	13.7036	6.21215	23.1578	63.8896
fev	22.4553	1.99012	1.15375	1.72491	0.0845442	0.68436	14.4456	32.1646	60.1436	1.55304	24.9392	1.4858
LOC100331278	5.49578	3.33289	1.93277	1.72441	0.0846333	0.684604	0	8.39078	21.3167	0	1.78137	1.4858
myoc	5.09512	3.07651	1.78431	1.7242	0.0846708	0.684604	18.4582	0.699231	8.37443	1.55304	0	1.4858
rrp7a	782.574	-1.19724	0.694794	-1.72316	0.0848595	0.685351	321.013	541.205	563.371	557.54	855.057	1857.26
zgc:77517	303.507	1.09181	0.633608	1.72316	0.0848599	0.685351	524.053	333.533	381.417	153.751	244.047	184.24
abl2	33.2567	-1.61557	0.937891	-1.72256	0.0849683	0.685725	3.21013	25.1723	20.5554	30.2842	35.6274	84.6909
cbx6a	7.18823	3.48868	2.02551	1.72237	0.0850028	0.685725	39.3241	0.699231	0	3.10607	0	0
zgc:163025	786.869	-1.21006	0.702999	-1.72129	0.0851989	0.686516	574.613	518.83	331.171	539.681	819.429	1937.49
mhc1zca	23.126	1.83625	1.06728	1.72049	0.0853427	0.686516	12.038	37.7585	59.3823	20.966	7.12547	1.4858
zgc:171242	132.506	-1.61231	0.936654	-1.72135	0.0851867	0.686516	24.8785	118.869	51.7692	20.966	352.711	225.842
slc7a2	679.784	-1.21726	0.707487	-1.72054	0.0853338	0.686516	601.096	427.23	198.702	1455.2	858.62	537.861
rps3	146841	-1.25982	0.732143	-1.72073	0.0852999	0.686516	46928	115419	97190.6	92530	148359	380617
ints10	76.7361	-1.54204	0.896563	-1.71995	0.085442	0.686536	17.6557	40.5554	59.3823	56.6859	32.0646	254.073
ythdf2	72.3331	-1.28265	0.745675	-1.72012	0.0854114	0.686536	22.4709	66.427	37.3043	76.0988	97.9753	133.722
plcb4	6.4367	2.88149	1.67575	1.71952	0.0855202	0.686775	0.802532	16.7816	15.9875	0	3.56274	1.4858
LOC100004199	30.1457	-1.87733	1.09256	-1.71829	0.0857432	0.687399	1.60506	17.4808	19.7941	102.5	32.0646	7.42902
fam122b	8.29166	2.62824	1.52954	1.71833	0.0857372	0.687399	29.6937	6.99231	6.8518	6.21215	0	0
scin	82.0609	1.72123	1.00165	1.71838	0.0857267	0.687399	12.8405	144.042	220.019	12.4243	83.7243	19.3155
postnb	63.0492	1.28107	0.745672	1.718	0.0857962	0.687435	73.0304	93.697	102.016	56.6859	32.0646	20.8013
col11a1b	5.75597	-2.73362	1.59167	-1.71746	0.0858959	0.687458	1.60506	1.39846	1.52262	13.9773	16.0323	0
LOC103909964	12.4714	-1.73445	1.00979	-1.71763	0.0858638	0.687458	6.42025	6.29308	4.56787	18.6364	19.5951	19.3155
dyrk1aa	154.102	-1.35384	0.789342	-1.71515	0.0863168	0.68966	24.076	140.546	95.1639	142.879	181.7	340.249
kif22	22.0034	2.0592	1.20024	1.71566	0.0862244	0.68966	77.0431	11.1877	19.0328	19.413	5.34411	0
bpgm	21.3131	1.73909	1.01394	1.71517	0.0863132	0.68966	71.4253	12.5862	14.4649	10.0947	8.90684	10.4006
si:ch1073-110a20.1	72.6437	1.59328	0.92909	1.71488	0.086367	0.689672	30.4962	78.3139	217.735	17.8599	76.5988	14.858
zbtb12.2	46.8985	-1.31871	0.769272	-1.71423	0.0864861	0.689847	16.8532	30.067	33.4977	51.2502	51.6597	98.0631
LOC100151049	257.182	1.27666	0.744698	1.71434	0.0864672	0.689847	121.985	364.3	606.004	139.773	110.445	200.584
fam83fb	90.4832	4.77824	2.78895	1.71328	0.0866616	0.690858	0	199.281	324.319	0	17.8137	1.4858
dcxr	937.321	-1.3584	0.793127	-1.71272	0.0867647	0.691292	403.673	590.851	583.165	345.551	839.025	2861.66
LOC101882397	13.9176	2.38409	1.39234	1.71229	0.0868436	0.691533	48.1519	0.699231	21.3167	6.21215	7.12547	0
LOC110438351	167.184	-2.03411	1.18842	-1.71161	0.0869685	0.692138	177.36	19.5785	0	208.107	138.947	459.114
wrap53	53.9709	-1.37925	0.806088	-1.71105	0.0870727	0.69258	28.0886	41.9539	19.7941	55.1328	39.1901	139.666
znf1007	8.46673	2.505	1.46475	1.71019	0.0872311	0.69345	33.7063	2.79693	6.8518	3.88259	3.56274	0
si:ch211-207n23.2	12.3738	2.90861	1.70112	1.70982	0.0872988	0.6936	0.802532	2.09769	62.4275	0	0	8.91483
chst2a	9.29057	2.30515	1.34868	1.70919	0.0874166	0.694133	22.4709	6.99231	17.5102	6.98867	1.78137	0
eif4a1a	2064.32	-1.08085	0.632558	-1.7087	0.0875059	0.694133	1247.94	1597.04	1130.55	1768.91	2721.93	3919.55
si:dkey-77f5.3	45.23	1.35439	0.79266	1.70867	0.0875126	0.694133	88.2785	34.2623	73.0859	34.1668	17.8137	23.7729
ythdf1	67.4154	-1.33106	0.77978	-1.70697	0.0878278	0.695185	49.757	39.8562	25.1233	37.2729	115.789	136.694
nup155	233.654	-1.32128	0.773882	-1.70734	0.0877586	0.695185	85.8709	188.093	126.378	111.819	258.298	631.467
ctnnb1	819.401	-1.33924	0.784605	-1.7069	0.0878412	0.695185	174.952	890.821	326.603	618.885	879.996	2025.15
kiaa0907	127.879	-1.26524	0.741231	-1.70695	0.0878312	0.695185	43.3367	89.5016	92.1187	88.5231	299.27	154.524
irg1l	79.5154	1.82675	1.07064	1.70621	0.0879684	0.69553	36.1139	281.79	54.0531	12.4243	3.56274	89.1483
mrpl20	2058.39	-1.21513	0.712209	-1.70614	0.0879828	0.69553	1387.58	764.26	1566.02	1110.42	2969.54	4552.51
dpydb	1225.97	-1.28781	0.75598	-1.7035	0.088474	0.695652	339.471	957.947	839.727	968.319	901.372	3349
stag1a	20.7109	-1.58299	0.929481	-1.70309	0.0885514	0.695652	16.8532	8.39078	6.09049	46.5911	19.5951	26.7445
exoc3	75.9825	-1.33099	0.782001	-1.70203	0.0887497	0.695652	41.7317	40.5554	47.2013	48.9207	69.4734	208.013
LOC100534973	5.79235	-2.72458	1.60069	-1.70213	0.0887315	0.695652	0	0.699231	3.80656	2.32956	16.0323	11.8864
dcp1b	34.8733	-1.38646	0.814495	-1.70223	0.0887115	0.695652	20.0633	22.3754	15.2262	25.6251	51.6597	74.2902
tsc1a	62.2034	-1.36616	0.801799	-1.70386	0.0884068	0.695652	53.7696	13.2854	37.3043	68.3336	62.3479	138.18
aurka	34.54	2.01706	1.18443	1.70298	0.0885722	0.695652	138.035	3.49616	25.1233	24.8486	14.2509	1.4858
si:ch211-133l5.7	71.1914	4.54274	2.66583	1.70407	0.0883688	0.695652	1.60506	89.5016	318.228	0	17.8137	0
sec31b	88.7496	-1.21646	0.714786	-1.70185	0.0887827	0.695652	28.0886	81.8101	50.2466	129.679	119.352	123.322
LOC100006895	1606.26	-1.06842	0.62723	-1.70339	0.088495	0.695652	1302.51	1159.33	650.16	2632.4	1891.81	2001.38
fam101b	6.09925	3.57204	2.0942	1.70568	0.0880676	0.695652	32.1013	0	1.52262	0	0	2.97161
si:ch1073-209e23.1	27.3202	2.06044	1.20868	1.7047	0.0882504	0.695652	3.21013	54.5401	74.6085	15.5304	16.0323	0
sytl1	78.4347	1.26195	0.740715	1.70369	0.0884397	0.695652	69.8203	91.5993	170.534	46.5911	62.3479	29.7161
zp2.5	103.579	2.23916	1.31563	1.70197	0.0887609	0.695652	308.172	1.39846	202.509	3.10607	103.319	2.97161
elavl2	11.4256	2.88985	1.69804	1.70187	0.0887796	0.695652	55.3747	0	4.56787	0	7.12547	1.4858
sycp2l	29.7816	2.3429	1.37594	1.70276	0.0886125	0.695652	134.825	0.699231	13.7036	11.6478	17.8137	0
qdprb2	570.97	3.62999	2.13436	1.70074	0.0889914	0.695831	2507.91	51.0439	610.572	31.8373	224.452	0
rnf126	11.0836	-1.95651	1.1502	-1.70102	0.0889401	0.695831	3.21013	4.89462	5.32918	4.65911	32.0646	16.3439
dennd6b	8.48781	2.34859	1.38096	1.70069	0.0890017	0.695831	22.4709	6.29308	14.4649	6.21215	0	1.4858
rarga	6.17819	2.46509	1.44905	1.70118	0.0889098	0.695831	8.02532	18.8792	4.56787	2.32956	1.78137	1.4858
srsf6a	447.238	-1.36737	0.804152	-1.70039	0.0890574	0.695883	180.57	248.926	319.751	139.773	498.783	1295.62
znf511	43.9501	1.39427	0.82019	1.69994	0.0891423	0.696058	114.762	31.4654	44.9174	25.6251	23.1578	23.7729
paics	975.458	-1.16071	0.682921	-1.69962	0.0892025	0.696058	498.372	598.542	711.826	961.33	741.049	2341.63
snrpg	358.894	-1.10032	0.647541	-1.69923	0.0892759	0.696058	279.281	199.98	205.554	483.771	678.701	306.076
LOC103909972	1281.49	-1.58493	0.932699	-1.69929	0.0892645	0.696058	1410.05	278.993	232.961	479.112	4458.77	829.079
apmap	1091.94	-1.33457	0.786065	-1.69778	0.0895494	0.697807	408.489	800.62	650.921	720.609	596.758	3374.26
casp8l1	18.5397	1.96996	1.16139	1.69622	0.0898451	0.699726	11.2354	19.5785	57.8597	10.0947	12.4696	0
dctpp1	29.3464	1.72487	1.01898	1.69273	0.0905067	0.700072	91.4886	10.4885	33.4977	14.7539	3.56274	22.2871
si:ch73-236c18.7	11.7458	2.07276	1.22332	1.69437	0.0901955	0.700072	35.3114	11.8869	9.13574	0.776519	8.90684	4.45741
si:dkey-172k15.19	16.3162	2.11912	1.25126	1.69358	0.0903444	0.700072	48.9544	1.39846	28.9298	4.65911	12.4696	1.4858
immp1l	67.959	-1.2669	0.747774	-1.69423	0.090222	0.700072	45.7443	27.9693	45.6787	46.5911	131.821	109.95
si:ch211-226l4.6	388.143	4.08029	2.41066	1.6926	0.0905308	0.700072	2054.48	5.59385	138.559	10.8713	119.352	0
unc119.1	27.2568	1.81842	1.07356	1.69383	0.0902985	0.700072	76.2405	18.18	33.4977	16.3069	0	19.3155
LOC110440091	5.13436	-3.61357	2.13478	-1.69271	0.090511	0.700072	1.60506	0.699231	0	0	28.5019	0
mcfd2	56.4074	-1.68416	0.994941	-1.69273	0.0905077	0.700072	16.0506	25.8716	38.8269	214.319	10.6882	32.6877
elna	34.9763	-1.87204	1.1049	-1.69431	0.0902058	0.700072	30.4962	5.59385	9.13574	72.2162	1.78137	90.6341
zgc:158482	477.371	-1.29551	0.764795	-1.69393	0.0902787	0.700072	251.995	242.633	334.216	221.308	438.217	1375.86
clu	35.8756	1.61666	0.954234	1.6942	0.0902274	0.700072	14.4456	66.427	81.4603	21.7425	26.7205	4.45741
aqp7	154.154	1.73819	1.02616	1.69387	0.0902892	0.700072	42.5342	132.155	535.963	6.98867	147.854	59.4322
zgc:114123	31.2271	2.28142	1.34736	1.69325	0.0904071	0.700072	109.144	1.39846	44.1561	0	26.7205	5.94322
ifit14	35.6234	1.7121	1.01168	1.69234	0.0905815	0.700082	4.81519	81.1108	77.6538	16.3069	24.9392	8.91483
mrpl44	1508.38	-1.14286	0.675724	-1.69132	0.0907762	0.700891	616.344	938.369	1266.06	1292.13	1594.32	3343.06
LOC101883704	13.0793	-1.79917	1.0638	-1.69127	0.0907849	0.700891	8.02532	6.29308	3.04525	8.54171	30.2833	22.2871
LOC101884473	6.604	-2.23919	1.32433	-1.69081	0.0908727	0.701122	3.21013	0.699231	3.04525	10.0947	10.6882	11.8864
arhgap12b	35.2505	1.57186	0.929869	1.69041	0.0909496	0.701122	113.96	18.18	25.8846	13.9773	23.1578	16.3439
tpst1	496.325	-1.22312	0.723817	-1.68982	0.0910619	0.701122	184.582	451.004	257.323	478.336	379.431	1227.27
arhgap33	9.40336	2.07564	1.22815	1.69006	0.0910173	0.701122	11.2354	18.18	16.7489	6.98867	1.78137	1.4858
si:ch211-276k2.1	47.5325	1.65122	0.977005	1.69008	0.0910127	0.701122	8.02532	79.0132	128.662	10.0947	35.6274	23.7729
smad2	75.278	-1.17871	0.697803	-1.68916	0.0911878	0.701711	38.5215	53.1416	46.44	69.1102	121.133	123.322
dnajc25	56.9385	-1.26046	0.746879	-1.68764	0.0914804	0.703551	32.1013	30.067	38.8269	126.573	51.6597	62.4038
smarcd2	45.2349	1.50765	0.893507	1.68734	0.0915388	0.703551	52.1646	78.3139	71.5633	51.2502	10.6882	7.42902
aqp8a.2	198.077	4.46698	2.64801	1.68692	0.0916192	0.703551	23.2734	448.907	664.625	0	51.6597	0
vtg4	47222.3	-1.18809	0.704311	-1.68689	0.0916252	0.703551	17405.3	45272.4	23743.8	99113.3	30913.9	66885
si:ch211-286b5.4	5.98158	3.36142	1.99372	1.686	0.0917953	0.704095	21.6684	0	10.6584	0	3.56274	0
zgc:66483	25.0805	2.07421	1.23022	1.68604	0.0917872	0.704095	93.0937	3.49616	24.362	3.10607	24.9392	1.4858
pllp	383.793	1.05903	0.628365	1.68538	0.091916	0.704402	343.484	613.226	599.152	234.509	240.485	271.902
znf1154	14.7723	1.97583	1.17241	1.68528	0.0919346	0.704402	56.1772	7.69155	6.8518	5.43563	3.56274	8.91483
cct2	7467.31	-1.28241	0.761586	-1.68387	0.0922062	0.705954	2519.15	5281.99	5251.53	3672.93	7152.19	20926.1
wu:fe05a04	20.7779	1.63791	0.973131	1.68313	0.092349	0.705954	54.5722	25.1723	14.4649	6.98867	7.12547	16.3439
gemin5	30.8597	-1.54442	0.91769	-1.68294	0.092386	0.705954	8.82785	16.7816	21.3167	13.2008	81.9429	43.0883
si:ch211-209l18.4	17.177	2.05871	1.22307	1.68323	0.0923302	0.705954	58.5848	16.7816	8.37443	13.9773	5.34411	0
LOC110437793	50.2779	-1.28425	0.762912	-1.68335	0.0923069	0.705954	42.5342	27.9693	17.5102	93.9588	67.692	52.0032
rnasekb	64.5301	1.54048	0.91585	1.68203	0.0925635	0.70693	228.722	31.4654	28.1685	38.8259	30.2833	29.7161
LOC101882151	29.1039	-1.97682	1.17646	-1.68031	0.0928966	0.709058	12.038	22.3754	0.761312	3.10607	60.5665	75.7761
rnh1	35.844	1.65537	0.985294	1.68008	0.092942	0.709058	52.9671	37.0593	72.3246	6.98867	42.7528	2.97161
aldh16a1	177.121	-1.34689	0.801837	-1.67976	0.0930037	0.709147	105.934	81.1108	112.674	86.1936	130.04	546.776
LOC108181885	7.5191	2.29981	1.36951	1.6793	0.0930938	0.709453	15.2481	13.2854	9.13574	3.88259	3.56274	0
hikeshi	766.587	-1.42089	0.847354	-1.67686	0.0935699	0.710389	225.511	485.966	539.009	291.971	470.281	2586.79
f7i	4180.58	-1.15108	0.687102	-1.67527	0.0938809	0.710389	3171.61	2902.51	1713.71	3763.79	3568.08	9963.81
n6amt1	75.1143	-1.3684	0.816714	-1.6755	0.093837	0.710389	17.6557	44.7508	63.1889	49.6972	83.7243	191.669
nde1	33.3109	1.60682	0.958372	1.67662	0.0936171	0.710389	100.316	23.7739	26.6459	23.2956	21.3764	4.45741
abcc6b.2	716.074	-1.0935	0.652705	-1.67534	0.0938672	0.710389	603.504	464.29	303.002	902.315	1368.09	655.24
tmed1a	580.502	-1.02037	0.608638	-1.67647	0.0936454	0.710389	405.279	371.292	373.804	930.269	589.633	812.735
znf1015	16.4824	1.77902	1.0607	1.67721	0.093501	0.710389	48.9544	18.18	9.89705	10.8713	3.56274	7.42902
aqp3a	18.2127	2.28941	1.36476	1.67752	0.0934417	0.710389	13.643	6.29308	70.0407	0	17.8137	1.4858
im:7148292	209.358	-1.29306	0.770798	-1.67756	0.0934322	0.710389	219.091	76.9155	67.7567	151.421	507.69	233.271
nipblb	45.8008	-1.29789	0.773509	-1.67792	0.0933622	0.710389	28.0886	32.8639	18.2715	51.2502	99.7566	44.5741
hhex	427.873	-1.29936	0.775009	-1.67657	0.0936262	0.710389	134.023	273.399	334.216	399.131	224.452	1202.02
LOC110437984	23.9502	1.57593	0.940694	1.67528	0.0938784	0.710389	60.1899	11.8869	35.7816	14.7539	10.6882	10.4006
rtkn2b	10.682	2.14817	1.28242	1.67509	0.0939175	0.710389	7.22279	27.27	18.2715	7.76519	3.56274	0
cep41	11.6986	2.44253	1.4575	1.67584	0.0937698	0.710389	4.81519	11.8869	43.3948	10.0947	0	0
alox5b.3	49.6226	-1.99228	1.18975	-1.67454	0.0940249	0.710822	51.362	7.69155	0.761312	18.6364	23.1578	196.126
zgc:110410	106.261	1.23601	0.738749	1.67311	0.0943049	0.711224	62.5975	177.605	207.077	59.0154	83.7243	47.5458
LOC103908986	69.1218	1.7394	1.03965	1.67306	0.0943151	0.711224	251.192	31.4654	35.7816	15.5304	74.8175	5.94322
tmem38b	2509.59	-1.41256	0.844331	-1.67299	0.0943286	0.711224	536.091	1994.21	1581.24	1624.48	1143.64	8177.87
si:dkey-102g19.3	122.976	1.08784	0.649897	1.67387	0.0941564	0.711224	157.296	152.432	191.851	67.5571	76.5988	92.1199
LOC110438622	5.90214	2.60748	1.55793	1.67368	0.0941942	0.711224	19.2608	6.99231	4.56787	3.10607	0	1.4858
si:ch211-15b10.6	165.718	1.32394	0.791586	1.67252	0.0944227	0.711555	177.36	181.8	351.726	138.22	122.914	22.2871
slc30a6	592.551	-1.25724	0.752101	-1.67163	0.0945968	0.712111	205.448	281.79	561.087	307.501	782.021	1417.46
aldh3a1	28.7446	1.46131	0.874066	1.67185	0.0945533	0.712111	44.9418	18.8792	62.4275	10.8713	16.0323	19.3155
tcf7l2	12.9255	-1.94613	1.1652	-1.67021	0.0948769	0.713752	5.61772	4.89462	5.32918	12.4243	46.3156	2.97161
ephb4b	167.493	-1.29733	0.776837	-1.67002	0.0949155	0.713752	46.5468	134.952	108.868	107.936	163.886	442.77
cpb2	217.074	-1.45076	0.869001	-1.66945	0.0950278	0.713943	169.334	24.4731	155.308	376.612	81.9429	494.773
wu:fj39h09	254.334	-1.34936	0.808658	-1.66864	0.0951884	0.713943	102.724	113.975	213.167	105.607	229.797	760.732
zgc:162898	6.70614	-2.54113	1.52312	-1.66837	0.0952427	0.713943	2.4076	2.79693	0.761312	19.413	0	14.858
si:ch211-193k19.2	27.5728	-1.52333	0.912949	-1.66858	0.0951999	0.713943	20.0633	12.5862	9.89705	14.7539	33.846	74.2902
wu:fi46h04	61.7958	-1.27482	0.763861	-1.66891	0.0951345	0.713943	16.8532	52.4424	38.8269	59.7919	112.226	90.6341
furinb	238.999	-1.43368	0.85898	-1.66905	0.0951069	0.713943	48.1519	168.515	170.534	114.148	158.542	774.104
dnajb1b	51.2784	1.31551	0.789357	1.66656	0.0956023	0.714751	117.972	51.7431	49.4853	26.4016	42.7528	19.3155
ctsa	848.861	1.06135	0.636743	1.66684	0.0955466	0.714751	665.299	1217.36	1560.69	583.166	509.471	557.177
ccnk	105.93	-1.14954	0.689706	-1.66671	0.0955723	0.714751	45.7443	67.8254	83.7443	107.936	128.259	202.069
si:dkey-222p3.1	6.69436	2.99513	1.79676	1.66696	0.095523	0.714751	22.4709	0	12.9423	0	1.78137	2.97161
ptprd	65.1401	-1.53285	0.919441	-1.66715	0.0954841	0.714751	53.7696	41.2547	5.32918	106.383	151.416	32.6877
zgc:171686	25.4003	1.53446	0.9209	1.66626	0.095661	0.714813	61.7949	23.0746	28.9298	20.1895	12.4696	5.94322
polr3c	51.4699	-1.44257	0.866107	-1.66558	0.0957967	0.71545	22.4709	41.2547	19.0328	20.1895	67.692	138.18
atf7ip	74.0571	-1.20778	0.726015	-1.66358	0.0961969	0.716195	28.0886	48.9462	57.0984	79.9814	80.1616	150.066
kansl1a	121.14	-1.19521	0.71842	-1.66366	0.0961802	0.716195	55.3747	92.9978	72.3246	97.0648	128.259	280.817
ppp1r16a	19.4678	1.78798	1.07495	1.66331	0.0962497	0.716195	36.1139	35.6608	19.7941	20.1895	3.56274	1.4858
polr2a	228.519	-1.09966	0.660725	-1.66433	0.0960468	0.716195	177.36	123.764	134.752	185.588	425.747	323.905
cdcp1a	10.3813	2.09409	1.25791	1.66474	0.0959645	0.716195	12.038	16.0823	22.8393	7.76519	3.56274	0
slc6a19b	20.4283	2.53849	1.52539	1.66415	0.0960821	0.716195	0	63.6301	40.3495	0.776519	17.8137	0
sec23a	265.559	1.1684	0.70238	1.66348	0.0962156	0.716195	165.322	377.585	560.325	207.331	119.352	163.439
btr18	13.0672	1.76558	1.06192	1.66263	0.096386	0.716833	27.2861	13.9846	19.7941	9.31822	3.56274	4.45741
slc19a2	25.4949	-1.52832	0.919523	-1.66208	0.0964959	0.717274	25.681	7.69155	6.09049	41.932	46.3156	25.2587
l3mbtl1b	24.2692	-1.42782	0.859277	-1.66166	0.0965816	0.717536	7.22279	13.9846	18.2715	39.6025	33.846	32.6877
ewsr1b	712.379	-1.23269	0.742143	-1.66099	0.0967164	0.718161	244.772	618.121	412.631	399.907	806.96	1791.88
myo5b	214.62	1.69056	1.01812	1.66048	0.0968179	0.718163	40.1266	323.045	618.946	21.7425	251.173	32.6877
slc30a7	770.378	-1.15703	0.696749	-1.66061	0.096792	0.718163	276.071	499.95	655.489	1703.68	571.819	915.256
ccr9a	54.6186	1.61569	0.974474	1.65801	0.0973145	0.719831	20.0633	112.576	113.435	6.21215	60.5665	14.858
sult3st1	299.096	1.25505	0.757283	1.65731	0.0974576	0.719831	825.003	139.846	299.957	184.035	176.355	169.382
cdr2l	27.0745	1.39007	0.838625	1.65755	0.0974075	0.719831	28.0886	36.36	53.2918	17.0834	14.2509	13.3722
rhobtb2b	5.30876	-2.63517	1.58999	-1.65735	0.0974483	0.719831	0	1.39846	3.04525	15.5304	8.90684	2.97161
sfmbt1	27.0141	-1.40796	0.849721	-1.65697	0.0975262	0.719831	23.2734	11.8869	9.13574	31.0607	48.0969	38.6309
hells	5.8881	2.9323	1.77007	1.6566	0.0976008	0.719831	26.4835	0.699231	3.80656	0.776519	3.56274	0
nkain4	222.411	-1.27364	0.767894	-1.65861	0.0971936	0.719831	134.023	139.846	116.481	171.611	124.696	647.811
fam58a	29.142	1.54557	0.932861	1.6568	0.0975594	0.719831	73.8329	24.4731	32.7364	27.1782	10.6882	5.94322
lrp1ab	699.6	-1.2374	0.746391	-1.65785	0.0973485	0.719831	467.876	438.418	343.352	243.827	1369.87	1334.25
xkr9	28.5747	1.62419	0.980113	1.65714	0.0974905	0.719831	31.2987	36.36	62.4275	25.6251	14.2509	1.4858
zgc:174719	5.11429	2.68532	1.62014	1.65745	0.0974276	0.719831	15.2481	6.29308	5.32918	2.32956	0	1.4858
gdpd2	30.0959	-1.39885	0.844841	-1.65575	0.0977718	0.720718	13.643	21.6762	14.4649	63.6745	46.3156	20.8013
LOC110439522	28.1501	1.71631	1.03741	1.65442	0.0980422	0.721212	12.038	40.5554	76.1312	5.43563	30.2833	4.45741
gig2o	120.792	1.15813	0.699974	1.65453	0.0980195	0.721212	245.575	107.682	147.694	87.7466	49.8783	86.1767
si:ch1073-459j12.1	36.4886	1.5367	0.928525	1.65499	0.0979257	0.721212	50.5595	34.2623	79.1764	40.379	7.12547	7.42902
dmgdh	944.066	-1.27572	0.771091	-1.65443	0.0980398	0.721212	560.97	552.393	542.054	400.684	810.523	2797.77
e2f5	9.42225	2.48672	1.50395	1.65346	0.0982378	0.721928	29.6937	0	18.2715	2.32956	1.78137	4.45741
lnpb	12.3743	2.07271	1.25358	1.65344	0.0982412	0.721928	27.2861	16.7816	16.7489	11.6478	1.78137	0
gpt2l	3538.96	-1.06396	0.64386	-1.65247	0.0984387	0.722953	2502.29	2794.83	1572.87	3033.86	4597.71	6732.18
gse1	18.8134	-1.76048	1.0655	-1.65225	0.0984826	0.722953	3.21013	15.3831	6.8518	13.2008	62.3479	11.8864
rpl18a	121772	-1.17335	0.710792	-1.65076	0.0987883	0.723344	52519.3	98989.5	72932.1	64077.5	160214	281902
dynll1	164.379	1.04535	0.63326	1.65074	0.0987907	0.723344	263.23	196.484	204.793	114.148	105.101	102.521
atp10d	68.155	1.42062	0.860588	1.65075	0.098789	0.723344	24.8785	150.335	121.81	22.519	64.1293	25.2587
st3gal1	10.2647	6.45544	3.91002	1.651	0.0987388	0.723344	60.1899	1.39846	0	0	0	0
cdca8	53.994	1.6209	0.981767	1.65101	0.098737	0.723344	188.595	37.7585	19.0328	51.2502	12.4696	14.858
gucy2c	182.229	1.73838	1.05386	1.64954	0.0990376	0.724031	12.8405	429.328	398.166	17.8599	190.606	44.5741
agps	253.924	-1.33959	0.812079	-1.64958	0.0990279	0.724031	66.6101	170.612	194.134	191.024	138.947	762.218
LOC100537597	13.1767	2.39971	1.45453	1.64982	0.0989807	0.724031	56.9798	1.39846	7.61312	0	7.12547	5.94322
LOC103909926	5.75874	2.70008	1.63817	1.64823	0.099305	0.725612	4.81519	4.89462	19.7941	0	3.56274	1.4858
gmip	39.551	1.40619	0.853694	1.64718	0.0995205	0.726392	28.8911	67.8254	76.1312	34.1668	21.3764	8.91483
LOC110437884	108.717	1.18376	0.718956	1.64649	0.0996621	0.726392	153.284	155.929	144.649	98.6179	28.5019	71.3186
qpct	155.579	1.38065	0.838305	1.64696	0.0995664	0.726392	452.628	123.065	98.2092	32.6138	78.3802	148.58
rdh14b	112.747	-1.09943	0.667749	-1.64647	0.0996677	0.726392	61.7949	81.8101	71.5633	128.902	122.914	209.498
polr3d	53.5237	-1.29815	0.788282	-1.64681	0.0995974	0.726392	27.2861	36.36	28.9298	33.3903	65.9106	129.265
tmem86b	526.355	1.28551	0.781004	1.64598	0.0997685	0.726753	160.506	879.633	1199.83	418.544	226.234	273.388
cluha	167.613	-1.08896	0.661699	-1.64571	0.0998245	0.726788	149.271	92.9978	79.1764	191.8	290.363	202.069
slc30a10	1558.96	3.73757	2.27213	1.64496	0.0999783	0.727416	13.643	2082.31	6605.14	11.6478	639.511	1.4858
slc39a9	323.01	-1.15724	0.703687	-1.64454	0.100065	0.727416	169.334	269.204	161.398	371.952	217.327	748.846
LOC110438347	10.0898	6.43067	3.91008	1.64464	0.100044	0.727416	52.1646	0	8.37443	0	0	0
LOC101883904	5.98011	-3.1712	1.93115	-1.64213	0.100562	0.727967	0	3.49616	0	3.88259	28.5019	0
eps8	727.528	-1.305	0.794249	-1.64306	0.10037	0.727967	254.403	664.969	338.022	393.695	543.317	2170.76
pfkfb3	31.9983	1.60078	0.975655	1.64072	0.100855	0.727967	9.63038	50.3447	84.5056	20.1895	21.3764	5.94322
cst14b.2	78.6482	1.76311	1.07502	1.64007	0.10099	0.727967	12.8405	113.975	236.768	8.54171	90.8498	8.91483
gldc	641.367	-1.11805	0.681731	-1.64002	0.101001	0.727967	170.939	483.169	559.564	833.205	737.487	1063.84
nup214	84.1397	-1.26644	0.770671	-1.64329	0.100322	0.727967	29.6937	76.2162	41.8721	52.0268	172.793	132.237
marf1	376.563	-1.13059	0.689591	-1.6395	0.101109	0.727967	233.537	230.047	244.381	209.66	582.507	759.246
sf1	264.352	-1.2963	0.789257	-1.64243	0.1005	0.727967	84.2658	251.723	122.571	119.584	334.897	673.07
im:7150573	41.6322	4.07652	2.48589	1.63987	0.101033	0.727967	2.4076	186.695	46.44	0	14.2509	0
pfkla	13.6129	1.95661	1.19141	1.64226	0.100535	0.727967	11.2354	23.7739	30.4525	10.8713	5.34411	0
fbxo5	18.7945	2.21199	1.34903	1.63968	0.101072	0.727967	78.6481	1.39846	12.9423	10.8713	8.90684	0
slc43a1a	26.9466	-1.68364	1.02562	-1.64158	0.100677	0.727967	9.63038	23.0746	5.32918	9.31822	89.0684	25.2587
nipsnap2	200.258	-1.3106	0.79933	-1.63962	0.101084	0.727967	48.1519	163.62	133.23	136.667	156.76	563.12
fam46ba	24.1657	1.77512	1.08212	1.64042	0.100919	0.727967	4.01266	32.1646	76.1312	13.9773	14.2509	4.45741
tatdn1	118.074	-1.16358	0.708875	-1.64145	0.100705	0.727967	75.438	79.7124	63.1889	80.7579	156.76	252.587
nt5dc1	45.2302	-1.49076	0.907041	-1.64354	0.100272	0.727967	25.681	36.36	9.13574	46.5911	21.3764	132.237
lhfpl2a	65.6771	1.49698	0.913084	1.63947	0.101115	0.727967	15.2481	155.229	121.049	55.9093	30.2833	16.3439
slc47a1	379.435	1.11559	0.679671	1.64137	0.100721	0.727967	235.142	632.804	689.748	254.698	272.549	191.669
si:ch211-106e7.2	23.384	1.85387	1.12876	1.6424	0.100507	0.727967	92.2912	11.8869	5.32918	4.65911	14.2509	11.8864
trim35-29	32.5379	5.28995	3.22815	1.63869	0.101277	0.728763	167.729	0	22.8393	4.65911	0	0
si:dkey-22f5.9	4559.18	-1.26773	0.773808	-1.6383	0.10136	0.728991	5159.48	1949.46	918.142	6011.03	9973.88	3343.06
naf1	8.93407	-2.43041	1.48421	-1.63751	0.101523	0.729793	0	0.699231	7.61312	6.98867	33.846	4.45741
waplb	25.2414	-1.41583	0.865006	-1.63679	0.101674	0.730509	17.6557	10.4885	12.9423	20.966	55.2224	34.1735
mgea5l	201.059	1.41147	0.862627	1.63625	0.101788	0.730586	33.7063	344.022	498.659	84.6405	144.291	101.035
fbxw11a	167.754	-1.30006	0.794539	-1.63625	0.101787	0.730586	63.4	120.268	106.584	53.5798	304.614	358.079
ccbl1	59.3704	1.25041	0.764442	1.63572	0.101898	0.731007	81.0557	68.5247	100.493	23.2956	60.5665	22.2871
crybg3	336.367	-1.19329	0.72981	-1.63507	0.102034	0.731372	222.301	178.304	213.167	180.152	358.055	866.224
pstpip2	16.3602	1.55702	0.952314	1.63499	0.102052	0.731372	28.0886	25.1723	19.7941	6.98867	10.6882	7.42902
gpkow	39.5996	-1.27945	0.782968	-1.6341	0.102238	0.732335	31.2987	19.5785	18.2715	41.932	81.9429	44.5741
rbpms	5.47229	-2.91879	1.78767	-1.63273	0.102525	0.734025	1.60506	0.699231	1.52262	0.776519	0	28.2303
mtss1	170.83	-1.14064	0.69874	-1.63242	0.102591	0.734124	173.347	83.2085	63.1889	174.717	233.359	297.161
mia3	289.319	-1.04851	0.642429	-1.63211	0.102657	0.734227	151.679	227.949	185.76	256.251	432.873	481.401
alg1	106.545	1.20514	0.739973	1.62863	0.103391	0.734393	207.053	81.8101	156.83	45.0381	44.5342	104.006
soul5	37.5476	1.40954	0.866514	1.62668	0.103806	0.734393	18.4582	75.517	69.2794	12.4243	21.3764	28.2303
dnajc2	30.9747	-1.40939	0.866559	-1.62643	0.103859	0.734393	26.4835	18.18	6.09049	32.6138	44.5342	57.9464
zgc:55733	73.7073	1.19465	0.73326	1.62923	0.103265	0.734393	139.641	94.3962	73.0859	30.2842	67.692	37.1451
adra1aa	12.2574	-1.79613	1.10173	-1.63029	0.10304	0.734393	6.42025	8.39078	1.52262	10.8713	19.5951	26.7445
si:ch211-140m22.7	49.251	1.30537	0.799997	1.63171	0.10274	0.734393	38.5215	69.2239	102.016	14.7539	33.846	37.1451
kiaa1958	25.095	1.36905	0.840873	1.62813	0.103498	0.734393	39.3241	34.2623	35.0203	15.5304	16.0323	10.4006
nle1	77.7657	-1.29944	0.798061	-1.62825	0.103472	0.734393	85.0684	23.7739	25.8846	66.0041	106.882	158.981
LOC559907	16.4557	1.59965	0.982623	1.62793	0.103539	0.734393	34.5089	23.7739	15.9875	9.31822	10.6882	4.45741
prickle2b	12.4185	1.86	1.14118	1.62989	0.103126	0.734393	10.4329	39.157	9.13574	7.76519	3.56274	4.45741
plaua	5.85564	2.53854	1.56105	1.62618	0.103912	0.734393	16.8532	3.49616	9.89705	3.10607	1.78137	0
si:ch211-195b11.3	376.432	1.52586	0.937568	1.62747	0.103637	0.734393	111.552	434.922	1129.79	217.425	336.679	28.2303
si:ch73-380l3.4	9.35534	-2.15061	1.32054	-1.62858	0.103402	0.734393	1.60506	2.79693	6.09049	34.9433	1.78137	8.91483
smpdl3b	146.345	3.53114	2.17045	1.62691	0.103756	0.734393	25.681	237.039	545.099	0.776519	69.4734	0
si:dkey-250k15.7	141.875	1.90777	1.17337	1.62588	0.103974	0.734393	35.3114	237.739	398.166	9.31822	169.23	1.4858
[truncated: 19,333 more rows]

## Sheet: statistic of DEG NO.
Comparison group	NO. of all DEGs	NO. of upregulated DEGs	NO. of downregulated DEGs
SBM vs FM (liver)	536	416	120
SB vs SBM （liver）	1446	1083	363
SB vs FM (liver)	499	312	187

## Sheet: Reads infor
Metric	SBM （liver sample 1）	SBM (liver sample 2)	SBM (liver sample 3)	FM (liver sample 1)	FM (liver sample 2)	FM (liver sample 3)	SB (liver sample 1)	SB (liver sample 2)	SB (liver sample 3)
paired in sequencing	41218878	44368994	40806404	41159980	45922442	40174626	41855440	45366488	43301532
read1	20609439	22184497	20403202	20579990	22961221	20087313	20927720	22683244	21650766
read2	20609439	22184497	20403202	20579990	22961221	20087313	20927720	22683244	21650766
properly paired	37649252	41888140	37703530	38124570	42387224	37444230	38824546	41596506	39780352
properly paired_rate	0.9134	0.9441	0.924	0.9263	0.923	0.932	0.9276	0.9169	0.9187
