# Supplementary material for: Dietary Inclusion of Seabuckthorn (Hippophae rhamnoides) Mitigates Foodborne Enteritis in Zebrafish Through the Gut-Liver Immune Axis
Source: Front Physiol. 2022 Apr 6;13:831226. doi: 10.3389/fphys.2022.831226 (PMC9019508; doi:10.3389/fphys.2022.831226)
Supplement: Supplementary file 6 [file Table4.XLSX]

## Sheet: intestinal GO_terms (SBvsSBM)
ID	Description	GeneRatio	BgRatio	pvalue	p.adjust	qvalue	gene name	Count
GO:0043207	response to external biotic stimulus	7/45	262/17011	5.22373e-06	0.000832816	0.000680125	duox/mpx/irg1l/mpeg1.1/pglyrp6/itln2/cyp51	7
GO:0051707	response to other organism	7/45	262/17011	5.22373e-06	0.000832816	0.000680125	duox/mpx/irg1l/mpeg1.1/pglyrp6/itln2/cyp51	7
GO:0009607	response to biotic stimulus	7/45	264/17011	5.49109e-06	0.000832816	0.000680125	duox/mpx/irg1l/mpeg1.1/pglyrp6/itln2/cyp51	7
GO:0009617	response to bacterium	6/45	187/17011	9.28878e-06	0.0010566	0.000862879	duox/mpx/irg1l/mpeg1.1/pglyrp6/itln2	6
GO:0009755	hormone-mediated signaling pathway	4/45	55/17011	1.32044e-05	0.00114285	0.000933315	slc27a1b/esr1/lhb/nr1d1	4
GO:0051704	multi-organism process	8/45	431/17011	1.50705e-05	0.00114285	0.000933315	duox/mpx/irg1l/mpeg1.1/pglyrp6/itln2/lhb/cyp51	8
GO:0016999	antibiotic metabolic process	4/45	71/17011	3.64761e-05	0.00207458	0.00169422	duox/mpx/irg1l/gnpda1	4
GO:0097164	ammonium ion metabolic process	4/45	71/17011	3.64761e-05	0.00207458	0.00169422	crata/slc27a1b/enpp7.1/enpp7.2	4
GO:0016042	lipid catabolic process	5/45	153/17011	5.03894e-05	0.00254746	0.0020804	cyp7a1/zgc:174917/enpp7.1/enpp7.2/bco1	5
GO:0044242	cellular lipid catabolic process	4/45	103/17011	0.000156062	0.00710083	0.00579894	zgc:174917/enpp7.1/enpp7.2/bco1	4
GO:0006952	defense response	6/45	365/17011	0.000376267	0.0155638	0.0127103	duox/mpx/irg1l/mpeg1.1/pglyrp6/itln2	6
GO:0072593	reactive oxygen species metabolic process	3/45	57/17011	0.000458047	0.0173676	0.0141834	duox/mpx/noxo1b	3
GO:0006684	sphingomyelin metabolic process	2/45	13/17011	0.000523931	0.0183376	0.0149755	enpp7.1/enpp7.2	2
GO:0098542	defense response to other organism	4/45	148/17011	0.000621254	0.0201907	0.0164889	duox/mpeg1.1/pglyrp6/itln2	4
GO:0019730	antimicrobial humoral response	2/45	16/17011	0.000801987	0.0243269	0.0198668	pglyrp6/itln2	2
GO:0032870	cellular response to hormone stimulus	4/45	171/17011	0.0010652	0.0302047	0.0246669	slc27a1b/esr1/lhb/nr1d1	4
GO:0009395	phospholipid catabolic process	2/45	19/17011	0.00113708	0.0302047	0.0246669	enpp7.1/enpp7.2	2
GO:1901136	carbohydrate derivative catabolic process	3/45	80/17011	0.00123275	0.0302047	0.0246669	gnpda1/nccrp1/pglyrp6	3
GO:0042743	hydrogen peroxide metabolic process	2/45	20/17011	0.0012613	0.0302047	0.0246669	duox/mpx	2
GO:0006959	humoral immune response	3/45	86/17011	0.00151866	0.0345494	0.028215	c1qc/pglyrp6/itln2	3
GO:0006801	superoxide metabolic process	2/45	23/17011	0.00167107	0.0360027	0.0294019	duox/noxo1b	2
GO:0030149	sphingolipid catabolic process	2/45	24/17011	0.00181992	0.0360027	0.0294019	enpp7.1/enpp7.2	2
GO:0046466	membrane lipid catabolic process	2/45	24/17011	0.00181992	0.0360027	0.0294019	enpp7.1/enpp7.2	2
GO:0009620	response to fungus	2/45	29/17011	0.00265473	0.0502205	0.0410129	duox/cyp51	2
GO:0042742	defense response to bacterium	3/45	106/17011	0.00275937	0.0502205	0.0410129	mpeg1.1/pglyrp6/itln2	3
GO:0009725	response to hormone	4/45	231/17011	0.00319124	0.0543341	0.0443723	slc27a1b/esr1/lhb/nr1d1	4
GO:0006575	cellular modified amino acid metabolic process	3/45	112/17011	0.00322422	0.0543341	0.0443723	crata/slc27a1b/gstp2	3
GO:0008203	cholesterol metabolic process	2/45	48/17011	0.00714447	0.116098	0.0948119	cyp7a1/cyp51	2
GO:1902652	secondary alcohol metabolic process	2/45	49/17011	0.00743603	0.116669	0.0952784	cyp7a1/cyp51	2
GO:0051186	cofactor metabolic process	4/45	313/17011	0.00926038	0.140449	0.114699	duox/mpx/mrps36/gstp2	4
GO:0006954	inflammatory response	3/45	171/17011	0.0103959	0.152585	0.124609	duox/mpx/irg1l	3
GO:0016125	sterol metabolic process	2/45	62/17011	0.0117001	0.16633	0.135835	cyp7a1/cyp51	2
GO:0006694	steroid biosynthetic process	2/45	63/17011	0.0120635	0.16633	0.135835	cyp7a1/cyp51	2
GO:0044282	small molecule catabolic process	3/45	194/17011	0.0145865	0.195201	0.159412	cyp7a1/zgc:174917/gnpda1	3
GO:0017144	drug metabolic process	4/45	370/17011	0.0162708	0.211521	0.17274	duox/mpx/irg1l/gnpda1	4
GO:0006665	sphingolipid metabolic process	2/45	77/17011	0.0176566	0.21799	0.178023	enpp7.1/enpp7.2	2
GO:0006644	phospholipid metabolic process	3/45	216/17011	0.0193725	0.21799	0.178023	slc27a1b/enpp7.1/enpp7.2	3
GO:0032787	monocarboxylic acid metabolic process	3/45	220/17011	0.0203255	0.21799	0.178023	cyp7a1/irg1l/zgc:174917	3
GO:0006979	response to oxidative stress	2/45	83/17011	0.020331	0.21799	0.178023	duox/mpx	2
GO:0071495	cellular response to endogenous stimulus	4/45	413/17011	0.0233169	0.21799	0.178023	slc27a1b/esr1/lhb/nr1d1	4
GO:0008202	steroid metabolic process	2/45	93/17011	0.0251373	0.21799	0.178023	cyp7a1/cyp51	2
GO:0046434	organophosphate catabolic process	2/45	93/17011	0.0251373	0.21799	0.178023	enpp7.1/enpp7.2	2
GO:0008300	isoprenoid catabolic process	1/45	10/17011	0.0261476	0.21799	0.178023	bco1	1
GO:0008585	female gonad development	1/45	10/17011	0.0261476	0.21799	0.178023	lhb	1
GO:0009437	carnitine metabolic process	1/45	10/17011	0.0261476	0.21799	0.178023	crata	1
GO:0042574	retinal metabolic process	1/45	10/17011	0.0261476	0.21799	0.178023	bco1	1
GO:0045620	negative regulation of lymphocyte differentiation	1/45	10/17011	0.0261476	0.21799	0.178023	pglyrp6	1
GO:1901072	glucosamine-containing compound catabolic process	1/45	10/17011	0.0261476	0.21799	0.178023	gnpda1	1
GO:0043401	steroid hormone mediated signaling pathway	1/45	11/17011	0.0287253	0.21799	0.178023	esr1	1
GO:0046348	amino sugar catabolic process	1/45	11/17011	0.0287253	0.21799	0.178023	gnpda1	1
GO:0046545	development of primary female sexual characteristics	1/45	11/17011	0.0287253	0.21799	0.178023	lhb	1
GO:0090594	inflammatory response to wounding	1/45	11/17011	0.0287253	0.21799	0.178023	irg1l	1
GO:1903409	reactive oxygen species biosynthetic process	1/45	11/17011	0.0287253	0.21799	0.178023	duox	1
GO:2000377	regulation of reactive oxygen species metabolic process	1/45	11/17011	0.0287253	0.21799	0.178023	mpx	1
GO:0009410	response to xenobiotic stimulus	2/45	104/17011	0.0309025	0.21799	0.178023	esr1/gstp2	2
GO:0001556	oocyte maturation	1/45	12/17011	0.0312963	0.21799	0.178023	lhb	1
GO:0001678	cellular glucose homeostasis	1/45	12/17011	0.0312963	0.21799	0.178023	cyp7a1	1
GO:0006577	amino-acid betaine metabolic process	1/45	12/17011	0.0312963	0.21799	0.178023	crata	1
GO:0007129	synapsis	1/45	12/17011	0.0312963	0.21799	0.178023	syce2	1
GO:0015701	bicarbonate transport	1/45	12/17011	0.0312963	0.21799	0.178023	slc26a3.1	1
GO:0046660	female sex differentiation	1/45	12/17011	0.0312963	0.21799	0.178023	lhb	1
GO:0070613	regulation of protein processing	1/45	12/17011	0.0312963	0.21799	0.178023	plgrkt	1
GO:1902106	negative regulation of leukocyte differentiation	1/45	12/17011	0.0312963	0.21799	0.178023	pglyrp6	1
GO:1903317	regulation of protein maturation	1/45	12/17011	0.0312963	0.21799	0.178023	plgrkt	1
GO:1901617	organic hydroxy compound biosynthetic process	2/45	108/17011	0.0331172	0.21799	0.178023	cyp7a1/cyp51	2
GO:0006044	N-acetylglucosamine metabolic process	1/45	13/17011	0.0338607	0.21799	0.178023	gnpda1	1
GO:0009651	response to salt stress	1/45	13/17011	0.0338607	0.21799	0.178023	slc26a3.1	1
GO:0048246	macrophage chemotaxis	1/45	13/17011	0.0338607	0.21799	0.178023	duox	1
GO:0009719	response to endogenous stimulus	4/45	473/17011	0.0358729	0.21799	0.178023	slc27a1b/esr1/lhb/nr1d1	4
GO:0006942	regulation of striated muscle contraction	1/45	14/17011	0.0364184	0.21799	0.178023	tnnt3b	1
GO:0008272	sulfate transport	1/45	14/17011	0.0364184	0.21799	0.178023	slc26a3.1	1
GO:0045143	homologous chromosome segregation	1/45	14/17011	0.0364184	0.21799	0.178023	syce2	1
GO:0006643	membrane lipid metabolic process	2/45	116/17011	0.037727	0.21799	0.178023	enpp7.1/enpp7.2	2
GO:0006955	immune response	4/45	482/17011	0.0380387	0.21799	0.178023	c1qc/pglyrp6/itln2/mhc1uka	4
GO:0007622	rhythmic behavior	1/45	15/17011	0.0389695	0.21799	0.178023	nr1d1	1
GO:0048512	circadian behavior	1/45	15/17011	0.0389695	0.21799	0.178023	nr1d1	1
GO:1905517	macrophage migration	1/45	15/17011	0.0389695	0.21799	0.178023	duox	1
GO:0008610	lipid biosynthetic process	3/45	288/17011	0.0404388	0.21799	0.178023	cyp7a1/slc27a1b/cyp51	3
GO:0006026	aminoglycan catabolic process	1/45	16/17011	0.041514	0.21799	0.178023	pglyrp6	1
GO:0006516	glycoprotein catabolic process	1/45	16/17011	0.041514	0.21799	0.178023	nccrp1	1
GO:0009226	nucleotide-sugar biosynthetic process	1/45	16/17011	0.041514	0.21799	0.178023	gnpda1	1
GO:0009409	response to cold	1/45	16/17011	0.041514	0.21799	0.178023	slc27a1b	1
GO:0009749	response to glucose	1/45	16/17011	0.041514	0.21799	0.178023	cyp7a1	1
GO:0002698	negative regulation of immune effector process	1/45	17/17011	0.0440519	0.21799	0.178023	pglyrp6	1
GO:0008406	gonad development	1/45	17/17011	0.0440519	0.21799	0.178023	lhb	1
GO:0009743	response to carbohydrate	1/45	17/17011	0.0440519	0.21799	0.178023	cyp7a1	1
GO:0009746	response to hexose	1/45	17/17011	0.0440519	0.21799	0.178023	cyp7a1	1
GO:0034284	response to monosaccharide	1/45	17/17011	0.0440519	0.21799	0.178023	cyp7a1	1
GO:0060287	epithelial cilium movement involved in determination of left/right asymmetry	1/45	17/17011	0.0440519	0.21799	0.178023	rfx3	1
GO:0006631	fatty acid metabolic process	2/45	129/17011	0.0457058	0.21799	0.178023	irg1l/zgc:174917	2
GO:1901700	response to oxygen-containing compound	3/45	303/17011	0.0458573	0.21799	0.178023	cyp7a1/slc27a1b/esr1	3
GO:0001539	cilium or flagellum-dependent cell motility	1/45	18/17011	0.0465833	0.21799	0.178023	rfx3	1
GO:0002285	lymphocyte activation involved in immune response	1/45	18/17011	0.0465833	0.21799	0.178023	pglyrp6	1
GO:0015909	long-chain fatty acid transport	1/45	18/17011	0.0465833	0.21799	0.178023	slc27a1b	1
GO:0045137	development of primary sexual characteristics	1/45	18/17011	0.0465833	0.21799	0.178023	lhb	1
GO:0060285	cilium-dependent cell motility	1/45	18/17011	0.0465833	0.21799	0.178023	rfx3	1
GO:0071383	cellular response to steroid hormone stimulus	1/45	18/17011	0.0465833	0.21799	0.178023	esr1	1
GO:0006970	response to osmotic stress	1/45	19/17011	0.0491081	0.21799	0.178023	slc26a3.1	1
GO:0038084	vascular endothelial growth factor signaling pathway	1/45	19/17011	0.0491081	0.21799	0.178023	cd63	1
GO:0050795	regulation of behavior	1/45	19/17011	0.0491081	0.21799	0.178023	nr1d1	1
GO:0016054	organic acid catabolic process	2/45	135/17011	0.0495808	0.21799	0.178023	zgc:174917/gnpda1	2
GO:0046395	carboxylic acid catabolic process	2/45	135/17011	0.0495808	0.21799	0.178023	zgc:174917/gnpda1	2
GO:0045619	regulation of lymphocyte differentiation	1/45	20/17011	0.0516263	0.21799	0.178023	pglyrp6	1
GO:0050777	negative regulation of immune response	1/45	20/17011	0.0516263	0.21799	0.178023	pglyrp6	1
GO:1903707	negative regulation of hemopoiesis	1/45	20/17011	0.0516263	0.21799	0.178023	pglyrp6	1
GO:0006695	cholesterol biosynthetic process	1/45	21/17011	0.0541381	0.21799	0.178023	cyp51	1
GO:0006998	nuclear envelope organization	1/45	21/17011	0.0541381	0.21799	0.178023	si:dkey-92f12.2	1
GO:0007548	sex differentiation	1/45	21/17011	0.0541381	0.21799	0.178023	lhb	1
GO:0015908	fatty acid transport	1/45	21/17011	0.0541381	0.21799	0.178023	slc27a1b	1
GO:0048920	posterior lateral line neuromast primordium migration	1/45	21/17011	0.0541381	0.21799	0.178023	esr1	1
GO:0050796	regulation of insulin secretion	1/45	21/17011	0.0541381	0.21799	0.178023	rfx3	1
GO:0070192	chromosome organization involved in meiotic cell cycle	1/45	21/17011	0.0541381	0.21799	0.178023	syce2	1
GO:1902653	secondary alcohol biosynthetic process	1/45	21/17011	0.0541381	0.21799	0.178023	cyp51	1
GO:0009225	nucleotide-sugar metabolic process	1/45	22/17011	0.0566433	0.218413	0.178368	gnpda1	1
GO:0048608	reproductive structure development	1/45	22/17011	0.0566433	0.218413	0.178368	lhb	1
GO:0048883	neuromast primordium migration	1/45	22/17011	0.0566433	0.218413	0.178368	esr1	1
GO:0061458	reproductive system development	1/45	22/17011	0.0566433	0.218413	0.178368	lhb	1
GO:0072348	sulfur compound transport	1/45	22/17011	0.0566433	0.218413	0.178368	slc26a3.1	1
GO:0006066	alcohol metabolic process	2/45	148/17011	0.0583663	0.222394	0.181619	cyp7a1/cyp51	2
GO:0032355	response to estradiol	1/45	23/17011	0.059142	0.222394	0.181619	esr1	1
GO:1901071	glucosamine-containing compound metabolic process	1/45	23/17011	0.059142	0.222394	0.181619	gnpda1	1
GO:1903530	regulation of secretion by cell	2/45	152/17011	0.0611715	0.222568	0.181762	zgc:162239/rfx3	2
GO:0001878	response to yeast	1/45	24/17011	0.0616343	0.222568	0.181762	cyp51	1
GO:0035924	cellular response to vascular endothelial growth factor stimulus	1/45	24/17011	0.0616343	0.222568	0.181762	cd63	1
GO:0046164	alcohol catabolic process	1/45	24/17011	0.0616343	0.222568	0.181762	cyp7a1	1
GO:0090276	regulation of peptide hormone secretion	1/45	24/17011	0.0616343	0.222568	0.181762	rfx3	1
GO:0033993	response to lipid	2/45	156/17011	0.0640225	0.22442	0.183274	esr1/nr1d1	2
GO:0032922	circadian regulation of gene expression	1/45	25/17011	0.0641201	0.22442	0.183274	nr1d1	1
GO:0048599	oocyte development	1/45	25/17011	0.0641201	0.22442	0.183274	lhb	1
GO:0050830	defense response to Gram-positive bacterium	1/45	25/17011	0.0641201	0.22442	0.183274	pglyrp6	1
GO:0051046	regulation of secretion	2/45	158/17011	0.0654647	0.22614	0.184679	zgc:162239/rfx3	2
GO:0002252	immune effector process	2/45	159/17011	0.06619	0.22614	0.184679	c1qc/pglyrp6	2
GO:0002366	leukocyte activation involved in immune response	1/45	26/17011	0.0665995	0.22614	0.184679	pglyrp6	1
GO:0009994	oocyte differentiation	1/45	26/17011	0.0665995	0.22614	0.184679	lhb	1
GO:0002263	cell activation involved in immune response	1/45	27/17011	0.0690724	0.232502	0.189874	pglyrp6	1
GO:0003009	skeletal muscle contraction	1/45	28/17011	0.071539	0.232502	0.189874	tnnt3b	1
GO:0019395	fatty acid oxidation	1/45	28/17011	0.071539	0.232502	0.189874	zgc:174917	1
GO:0034440	lipid oxidation	1/45	28/17011	0.071539	0.232502	0.189874	zgc:174917	1
GO:0042632	cholesterol homeostasis	1/45	28/17011	0.071539	0.232502	0.189874	cyp7a1	1
GO:0055092	sterol homeostasis	1/45	28/17011	0.071539	0.232502	0.189874	cyp7a1	1
GO:0003351	epithelial cilium movement	1/45	29/17011	0.0739991	0.23711	0.193637	rfx3	1
GO:0055081	anion homeostasis	1/45	29/17011	0.0739991	0.23711	0.193637	slc26a3.1	1
GO:0017001	antibiotic catabolic process	1/45	30/17011	0.0764529	0.238261	0.194577	gnpda1	1
GO:0030073	insulin secretion	1/45	30/17011	0.0764529	0.238261	0.194577	rfx3	1
GO:0042398	cellular modified amino acid biosynthetic process	1/45	30/17011	0.0764529	0.238261	0.194577	slc27a1b	1
GO:0042752	regulation of circadian rhythm	1/45	30/17011	0.0764529	0.238261	0.194577	nr1d1	1
GO:0001523	retinoid metabolic process	1/45	31/17011	0.0789003	0.238776	0.194998	bco1	1
GO:0050879	multicellular organismal movement	1/45	31/17011	0.0789003	0.238776	0.194998	tnnt3b	1
GO:0050881	musculoskeletal movement	1/45	31/17011	0.0789003	0.238776	0.194998	tnnt3b	1
GO:0016101	diterpenoid metabolic process	1/45	32/17011	0.0813414	0.238776	0.194998	bco1	1
GO:0032507	maintenance of protein location in cell	1/45	32/17011	0.0813414	0.238776	0.194998	si:dkey-92f12.2	1
GO:0051250	negative regulation of lymphocyte activation	1/45	32/17011	0.0813414	0.238776	0.194998	pglyrp6	1
GO:0071391	cellular response to estrogen stimulus	1/45	32/17011	0.0813414	0.238776	0.194998	esr1	1
GO:1901616	organic hydroxy compound catabolic process	1/45	32/17011	0.0813414	0.238776	0.194998	cyp7a1	1
GO:1902105	regulation of leukocyte differentiation	1/45	32/17011	0.0813414	0.238776	0.194998	pglyrp6	1
GO:0006937	regulation of muscle contraction	1/45	33/17011	0.0837761	0.244347	0.199548	tnnt3b	1
GO:0006040	amino sugar metabolic process	1/45	34/17011	0.0862046	0.245885	0.200804	gnpda1	1
GO:0046883	regulation of hormone secretion	1/45	34/17011	0.0862046	0.245885	0.200804	rfx3	1
GO:0002695	negative regulation of leukocyte activation	1/45	35/17011	0.0886267	0.245885	0.200804	pglyrp6	1
GO:0006721	terpenoid metabolic process	1/45	35/17011	0.0886267	0.245885	0.200804	bco1	1
GO:0016126	sterol biosynthetic process	1/45	35/17011	0.0886267	0.245885	0.200804	cyp51	1
GO:0030072	peptide hormone secretion	1/45	35/17011	0.0886267	0.245885	0.200804	rfx3	1
GO:0045185	maintenance of protein location	1/45	35/17011	0.0886267	0.245885	0.200804	si:dkey-92f12.2	1
GO:0050866	negative regulation of cell activation	1/45	35/17011	0.0886267	0.245885	0.200804	pglyrp6	1
GO:0043627	response to estrogen	1/45	36/17011	0.0910426	0.246408	0.201231	esr1	1
GO:0050776	regulation of immune response	2/45	192/17011	0.0915454	0.246408	0.201231	c1qc/pglyrp6	2
GO:0002455	humoral immune response mediated by circulating immunoglobulin	1/45	37/17011	0.0934522	0.246408	0.201231	c1qc	1
GO:0006958	complement activation, classical pathway	1/45	37/17011	0.0934522	0.246408	0.201231	c1qc	1
GO:0006997	nucleus organization	1/45	37/17011	0.0934522	0.246408	0.201231	si:dkey-92f12.2	1
GO:0090257	regulation of muscle system process	1/45	37/17011	0.0934522	0.246408	0.201231	tnnt3b	1
GO:0010243	response to organonitrogen compound	2/45	197/17011	0.0956063	0.246408	0.201231	slc27a1b/nccrp1	2
GO:0006749	glutathione metabolic process	1/45	38/17011	0.0958556	0.246408	0.201231	gstp2	1
GO:0007127	meiosis I	1/45	38/17011	0.0958556	0.246408	0.201231	syce2	1
GO:0009062	fatty acid catabolic process	1/45	38/17011	0.0958556	0.246408	0.201231	zgc:174917	1
GO:0045132	meiotic chromosome segregation	1/45	38/17011	0.0958556	0.246408	0.201231	syce2	1
GO:0060048	cardiac muscle contraction	1/45	38/17011	0.0958556	0.246408	0.201231	tnnt3b	1
GO:0071407	cellular response to organic cyclic compound	1/45	38/17011	0.0958556	0.246408	0.201231	esr1	1
GO:1901615	organic hydroxy compound metabolic process	2/45	198/17011	0.0964247	0.246479	0.201289	cyp7a1/cyp51	2
GO:0015711	organic anion transport	2/45	200/17011	0.0980677	0.247529	0.202146	slc27a1b/slc26a3.1	2
GO:0006081	cellular aldehyde metabolic process	1/45	40/17011	0.100644	0.247529	0.202146	bco1	1
GO:0006418	tRNA aminoacylation for protein translation	1/45	40/17011	0.100644	0.247529	0.202146	nars	1
GO:0006661	phosphatidylinositol biosynthetic process	1/45	40/17011	0.100644	0.247529	0.202146	slc27a1b	1
GO:0033500	carbohydrate homeostasis	1/45	40/17011	0.100644	0.247529	0.202146	cyp7a1	1
GO:0042593	glucose homeostasis	1/45	40/17011	0.100644	0.247529	0.202146	cyp7a1	1
GO:0048545	response to steroid hormone	1/45	40/17011	0.100644	0.247529	0.202146	esr1	1
GO:0030203	glycosaminoglycan metabolic process	1/45	41/17011	0.103028	0.248031	0.202556	pglyrp6	1
GO:0046879	hormone secretion	1/45	41/17011	0.103028	0.248031	0.202556	rfx3	1
GO:0046890	regulation of lipid biosynthetic process	1/45	41/17011	0.103028	0.248031	0.202556	slc27a1b	1
GO:0051651	maintenance of location in cell	1/45	41/17011	0.103028	0.248031	0.202556	si:dkey-92f12.2	1
GO:0043648	dicarboxylic acid metabolic process	1/45	42/17011	0.105407	0.252422	0.206142	mrps36	1
GO:0002697	regulation of immune effector process	1/45	43/17011	0.107779	0.252781	0.206436	pglyrp6	1
GO:0009914	hormone transport	1/45	43/17011	0.107779	0.252781	0.206436	rfx3	1
GO:0016064	immunoglobulin mediated immune response	1/45	43/17011	0.107779	0.252781	0.206436	c1qc	1
GO:0019724	B cell mediated immunity	1/45	43/17011	0.107779	0.252781	0.206436	c1qc	1
GO:0043038	amino acid activation	1/45	44/17011	0.110145	0.254397	0.207755	nars	1
GO:0043039	tRNA aminoacylation	1/45	44/17011	0.110145	0.254397	0.207755	nars	1
GO:0061982	meiosis I cell cycle process	1/45	44/17011	0.110145	0.254397	0.207755	syce2	1
GO:1901698	response to nitrogen compound	2/45	220/17011	0.114921	0.264087	0.215669	slc27a1b/nccrp1	2
GO:0031146	SCF-dependent proteasomal ubiquitin-dependent protein catabolic process	1/45	48/17011	0.119549	0.271851	0.222009	nccrp1	1
GO:0055088	lipid homeostasis	1/45	48/17011	0.119549	0.271851	0.222009	cyp7a1	1
GO:0002449	lymphocyte mediated immunity	1/45	49/17011	0.121885	0.271851	0.222009	c1qc	1
GO:0006941	striated muscle contraction	1/45	49/17011	0.121885	0.271851	0.222009	tnnt3b	1
GO:0030433	ubiquitin-dependent ERAD pathway	1/45	49/17011	0.121885	0.271851	0.222009	nccrp1	1
GO:0048477	oogenesis	1/45	49/17011	0.121885	0.271851	0.222009	lhb	1
GO:0006720	isoprenoid metabolic process	1/45	51/17011	0.126538	0.279489	0.228247	bco1	1
GO:0072329	monocarboxylic acid catabolic process	1/45	51/17011	0.126538	0.279489	0.228247	zgc:174917	1
GO:0140013	meiotic nuclear division	1/45	52/17011	0.128856	0.283233	0.231304	syce2	1
GO:0007292	female gamete generation	1/45	54/17011	0.133473	0.291971	0.238441	lhb	1
GO:0002460	adaptive immune response based on somatic recombination of immune receptors built from immunoglobulin superfamily domains	1/45	55/17011	0.135772	0.292779	0.2391	c1qc	1
GO:0030098	lymphocyte differentiation	1/45	55/17011	0.135772	0.292779	0.2391	pglyrp6	1
GO:0048469	cell maturation	1/45	55/17011	0.135772	0.292779	0.2391	lhb	1
GO:0002443	leukocyte mediated immunity	1/45	56/17011	0.138066	0.293551	0.239731	c1qc	1
GO:0009266	response to temperature stimulus	1/45	56/17011	0.138066	0.293551	0.239731	slc27a1b	1
GO:0032868	response to insulin	1/45	56/17011	0.138066	0.293551	0.239731	slc27a1b	1
GO:0009611	response to wounding	2/45	247/17011	0.138742	0.293617	0.239784	duox/irg1l	2
GO:0036503	ERAD pathway	1/45	57/17011	0.140353	0.294995	0.24091	nccrp1	1
GO:0045214	sarcomere organization	1/45	58/17011	0.142635	0.294995	0.24091	tnnt3b	1
GO:0048916	posterior lateral line development	1/45	58/17011	0.142635	0.294995	0.24091	esr1	1
GO:0050708	regulation of protein secretion	1/45	58/17011	0.142635	0.294995	0.24091	rfx3	1
GO:0061640	cytoskeleton-dependent cytokinesis	1/45	58/17011	0.142635	0.294995	0.24091	zgc:162239	1
GO:0006805	xenobiotic metabolic process	1/45	59/17011	0.144911	0.297002	0.242549	gstp2	1
GO:0071695	anatomical structure maturation	1/45	59/17011	0.144911	0.297002	0.242549	lhb	1
GO:0022414	reproductive process	2/45	255/17011	0.146	0.297892	0.243276	lhb/syce2	2
GO:0015718	monocarboxylic acid transport	1/45	60/17011	0.147181	0.298961	0.244149	slc27a1b	1
GO:0001754	eye photoreceptor cell differentiation	1/45	61/17011	0.149445	0.299977	0.244979	bco1	1
GO:0002791	regulation of peptide secretion	1/45	61/17011	0.149445	0.299977	0.244979	rfx3	1
GO:0000003	reproduction	2/45	259/17011	0.149659	0.299977	0.244979	lhb/syce2	2
GO:0046474	glycerophospholipid biosynthetic process	1/45	63/17011	0.153955	0.306498	0.250304	slc27a1b	1
GO:0032940	secretion by cell	2/45	264/17011	0.15426	0.306498	0.250304	zgc:162239/rfx3	2
GO:0006956	complement activation	1/45	64/17011	0.156202	0.30767	0.251261	c1qc	1
GO:0030593	neutrophil chemotaxis	1/45	64/17011	0.156202	0.30767	0.251261	duox	1
GO:0006022	aminoglycan metabolic process	1/45	65/17011	0.158442	0.309404	0.252677	pglyrp6	1
GO:0019216	regulation of lipid metabolic process	1/45	65/17011	0.158442	0.309404	0.252677	slc27a1b	1
GO:0006821	chloride transport	1/45	66/17011	0.160677	0.311098	0.25406	slc26a3.1	1
GO:0048871	multicellular organismal homeostasis	1/45	66/17011	0.160677	0.311098	0.25406	slc27a1b	1
GO:0002683	negative regulation of immune system process	1/45	67/17011	0.162906	0.312752	0.255411	pglyrp6	1
GO:1903046	meiotic cell cycle process	1/45	67/17011	0.162906	0.312752	0.255411	syce2	1
GO:0003341	cilium movement	1/45	68/17011	0.165129	0.314367	0.25673	rfx3	1
GO:0045862	positive regulation of proteolysis	1/45	68/17011	0.165129	0.314367	0.25673	plgrkt	1
GO:0071396	cellular response to lipid	1/45	69/17011	0.167346	0.316184	0.258214	esr1	1
GO:0002250	adaptive immune response	1/45	70/17011	0.169558	0.316184	0.258214	c1qc	1
GO:0007283	spermatogenesis	1/45	70/17011	0.169558	0.316184	0.258214	lhb	1
GO:0071621	granulocyte chemotaxis	1/45	70/17011	0.169558	0.316184	0.258214	duox	1
GO:0071902	positive regulation of protein serine/threonine kinase activity	1/45	70/17011	0.169558	0.316184	0.258214	slc27a1b	1
GO:0048232	male gamete generation	1/45	71/17011	0.171764	0.317693	0.259447	lhb	1
GO:0048915	posterior lateral line system development	1/45	71/17011	0.171764	0.317693	0.259447	esr1	1
GO:0046903	secretion	2/45	284/17011	0.17293	0.317886	0.259604	zgc:162239/rfx3	2
GO:0031018	endocrine pancreas development	1/45	72/17011	0.173964	0.317886	0.259604	rfx3	1
GO:0072376	protein activation cascade	1/45	72/17011	0.173964	0.317886	0.259604	c1qc	1
GO:0048881	mechanosensory lateral line system development	1/45	74/17011	0.178347	0.324592	0.26508	esr1	1
GO:0016485	protein processing	1/45	75/17011	0.18053	0.324788	0.265241	plgrkt	1
GO:0017157	regulation of exocytosis	1/45	76/17011	0.182708	0.324788	0.265241	zgc:162239	1
GO:0045017	glycerolipid biosynthetic process	1/45	76/17011	0.182708	0.324788	0.265241	slc27a1b	1
GO:0007623	circadian rhythm	1/45	77/17011	0.184879	0.324788	0.265241	nr1d1	1
GO:0009636	response to toxic substance	1/45	77/17011	0.184879	0.324788	0.265241	gstp2	1
GO:0010563	negative regulation of phosphorus metabolic process	1/45	77/17011	0.184879	0.324788	0.265241	slc27a1b	1
GO:0021700	developmental maturation	1/45	77/17011	0.184879	0.324788	0.265241	lhb	1
GO:0045936	negative regulation of phosphate metabolic process	1/45	77/17011	0.184879	0.324788	0.265241	slc27a1b	1
GO:0046165	alcohol biosynthetic process	1/45	77/17011	0.184879	0.324788	0.265241	cyp51	1
GO:0007281	germ cell development	1/45	78/17011	0.187045	0.324831	0.265275	lhb	1
GO:1903706	regulation of hemopoiesis	1/45	78/17011	0.187045	0.324831	0.265275	pglyrp6	1
GO:1990266	neutrophil migration	1/45	78/17011	0.187045	0.324831	0.265275	duox	1
GO:0006820	anion transport	2/45	303/17011	0.191001	0.328563	0.268323	slc27a1b/slc26a3.1	2
GO:0043434	response to peptide hormone	1/45	80/17011	0.191361	0.328563	0.268323	slc27a1b	1
GO:1901652	response to peptide	1/45	80/17011	0.191361	0.328563	0.268323	slc27a1b	1
GO:0051249	regulation of lymphocyte activation	1/45	81/17011	0.19351	0.330938	0.270263	pglyrp6	1
GO:0006261	DNA-dependent DNA replication	1/45	82/17011	0.195654	0.330938	0.270263	rfc3	1
GO:0051223	regulation of protein transport	1/45	82/17011	0.195654	0.330938	0.270263	rfx3	1
GO:0070201	regulation of establishment of protein localization	1/45	82/17011	0.195654	0.330938	0.270263	rfx3	1
GO:0000910	cytokinesis	1/45	84/17011	0.199924	0.335666	0.274124	zgc:162239	1
GO:0097530	granulocyte migration	1/45	84/17011	0.199924	0.335666	0.274124	duox	1
GO:0090087	regulation of peptide transport	1/45	85/17011	0.202051	0.33799	0.276022	rfx3	1
GO:0009306	protein secretion	1/45	87/17011	0.206289	0.341818	0.279148	rfx3	1
GO:0030595	leukocyte chemotaxis	1/45	87/17011	0.206289	0.341818	0.279148	duox	1
GO:0005975	carbohydrate metabolic process	2/45	320/17011	0.207387	0.341818	0.279148	gnpda1/lct	2
GO:0008654	phospholipid biosynthetic process	1/45	88/17011	0.208399	0.341818	0.279148	slc27a1b	1
GO:0002694	regulation of leukocyte activation	1/45	89/17011	0.210504	0.341818	0.279148	pglyrp6	1
GO:0002790	peptide secretion	1/45	90/17011	0.212604	0.341818	0.279148	rfx3	1
GO:0015698	inorganic anion transport	1/45	90/17011	0.212604	0.341818	0.279148	slc26a3.1	1
GO:0046530	photoreceptor cell differentiation	1/45	90/17011	0.212604	0.341818	0.279148	bco1	1
GO:0050865	regulation of cell activation	1/45	90/17011	0.212604	0.341818	0.279148	pglyrp6	1
GO:0051235	maintenance of location	1/45	90/17011	0.212604	0.341818	0.279148	si:dkey-92f12.2	1
GO:0071466	cellular response to xenobiotic stimulus	1/45	90/17011	0.212604	0.341818	0.279148	gstp2	1
GO:0002682	regulation of immune system process	2/45	327/17011	0.214181	0.343143	0.28023	c1qc/pglyrp6	2
GO:0048511	rhythmic process	1/45	92/17011	0.216786	0.346097	0.282643	nr1d1	1
GO:0048882	lateral line development	1/45	95/17011	0.223019	0.354803	0.289753	esr1	1
GO:0022412	cellular process involved in reproduction in multicellular organism	1/45	96/17011	0.225086	0.355605	0.290407	lhb	1
GO:0097529	myeloid leukocyte migration	1/45	96/17011	0.225086	0.355605	0.290407	duox	1
GO:0007626	locomotory behavior	1/45	97/17011	0.227148	0.356387	0.291046	nr1d1	1
GO:0034976	response to endoplasmic reticulum stress	1/45	97/17011	0.227148	0.356387	0.291046	nccrp1	1
GO:0051321	meiotic cell cycle	1/45	99/17011	0.231255	0.361584	0.29529	syce2	1
GO:0002521	leukocyte differentiation	1/45	100/17011	0.2333	0.363533	0.296882	pglyrp6	1
GO:0003006	developmental process involved in reproduction	1/45	101/17011	0.23534	0.36546	0.298456	lhb	1
GO:0019221	cytokine-mediated signaling pathway	1/45	104/17011	0.241429	0.37364	0.305136	slc27a1b	1
GO:0009628	response to abiotic stimulus	2/45	357/17011	0.243524	0.375604	0.30674	slc27a1b/slc26a3.1	2
GO:0042737	drug catabolic process	1/45	107/17011	0.247471	0.378369	0.308997	gnpda1	1
GO:0010817	regulation of hormone levels	1/45	108/17011	0.249474	0.378369	0.308997	rfx3	1
GO:0014070	response to organic cyclic compound	1/45	108/17011	0.249474	0.378369	0.308997	esr1	1
GO:0030239	myofibril assembly	1/45	108/17011	0.249474	0.378369	0.308997	tnnt3b	1
GO:0071345	cellular response to cytokine stimulus	1/45	108/17011	0.249474	0.378369	0.308997	slc27a1b	1
GO:0048925	lateral line system development	1/45	110/17011	0.253465	0.383144	0.312898	esr1	1
GO:0046488	phosphatidylinositol metabolic process	1/45	112/17011	0.257435	0.386573	0.315697	slc27a1b	1
GO:0051604	protein maturation	1/45	112/17011	0.257435	0.386573	0.315697	plgrkt	1
GO:0044283	small molecule biosynthetic process	2/45	372/17011	0.258282	0.386573	0.315697	cyp7a1/cyp51	2
GO:0010927	cellular component assembly involved in morphogenesis	1/45	114/17011	0.261385	0.389042	0.317714	tnnt3b	1
GO:0006936	muscle contraction	1/45	115/17011	0.263352	0.389042	0.317714	tnnt3b	1
GO:0023061	signal release	1/45	115/17011	0.263352	0.389042	0.317714	rfx3	1
GO:0060326	cell chemotaxis	1/45	115/17011	0.263352	0.389042	0.317714	duox	1
GO:0032880	regulation of protein localization	1/45	117/17011	0.26727	0.393554	0.321398	rfx3	1
GO:0072330	monocarboxylic acid biosynthetic process	1/45	119/17011	0.271169	0.398006	0.325034	cyp7a1	1
GO:0098813	nuclear chromosome segregation	1/45	120/17011	0.27311	0.399567	0.326309	syce2	1
GO:0050900	leukocyte migration	1/45	121/17011	0.275047	0.40111	0.327569	duox	1
GO:0003012	muscle system process	1/45	122/17011	0.276979	0.402636	0.328816	tnnt3b	1
GO:0045860	positive regulation of protein kinase activity	1/45	123/17011	0.278905	0.404146	0.330048	slc27a1b	1
GO:0030902	hindbrain development	1/45	124/17011	0.280826	0.404354	0.330219	bco1	1
GO:0035270	endocrine system development	1/45	124/17011	0.280826	0.404354	0.330219	rfx3	1
GO:0033674	positive regulation of kinase activity	1/45	125/17011	0.282743	0.40583	0.331424	slc27a1b	1
GO:0006260	DNA replication	1/45	127/17011	0.286561	0.408731	0.333793	rfc3	1
GO:0060627	regulation of vesicle-mediated transport	1/45	127/17011	0.286561	0.408731	0.333793	zgc:162239	1
GO:0046942	carboxylic acid transport	1/45	128/17011	0.288462	0.410157	0.334958	slc27a1b	1
GO:0034097	response to cytokine	1/45	129/17011	0.290359	0.411568	0.33611	slc27a1b	1
GO:0015849	organic acid transport	1/45	130/17011	0.29225	0.412962	0.337249	slc27a1b	1
GO:0071900	regulation of protein serine/threonine kinase activity	1/45	132/17011	0.296019	0.415705	0.339489	slc27a1b	1
GO:0090287	regulation of cellular response to growth factor stimulus	1/45	132/17011	0.296019	0.415705	0.339489	cd63	1
GO:0044057	regulation of system process	1/45	133/17011	0.297896	0.417054	0.34059	tnnt3b	1
GO:0032270	positive regulation of cellular protein metabolic process	2/45	414/17011	0.299653	0.417108	0.340634	slc27a1b/plgrkt	2
GO:0046649	lymphocyte activation	1/45	134/17011	0.299768	0.417108	0.340634	pglyrp6	1
GO:0007276	gamete generation	1/45	136/17011	0.303497	0.418458	0.341736	lhb	1
GO:0030258	lipid modification	1/45	136/17011	0.303497	0.418458	0.341736	zgc:174917	1
GO:0045596	negative regulation of cell differentiation	1/45	136/17011	0.303497	0.418458	0.341736	pglyrp6	1
GO:0048609	multicellular organismal reproductive process	1/45	138/17011	0.307207	0.422293	0.344869	lhb	1
GO:0032504	multicellular organism reproduction	1/45	139/17011	0.309054	0.423553	0.345898	lhb	1
GO:0002253	activation of immune response	1/45	143/17011	0.316397	0.43102	0.351995	c1qc	1
GO:0051347	positive regulation of transferase activity	1/45	143/17011	0.316397	0.43102	0.351995	slc27a1b	1
GO:0048878	chemical homeostasis	2/45	433/17011	0.318297	0.432313	0.353052	cyp7a1/slc26a3.1	2
GO:0060047	heart contraction	1/45	145/17011	0.32004	0.433387	0.353928	tnnt3b	1
GO:0051247	positive regulation of protein metabolic process	2/45	436/17011	0.321232	0.433711	0.354193	slc27a1b/plgrkt	2
GO:0006399	tRNA metabolic process	1/45	148/17011	0.325468	0.435083	0.355313	nars	1
GO:0003015	heart process	1/45	149/17011	0.327268	0.435083	0.355313	tnnt3b	1
GO:0007059	chromosome segregation	1/45	149/17011	0.327268	0.435083	0.355313	syce2	1
GO:0051049	regulation of transport	2/45	444/17011	0.329047	0.435083	0.355313	zgc:162239/rfx3	2
GO:0000280	nuclear division	1/45	150/17011	0.329063	0.435083	0.355313	syce2	1
GO:0030162	regulation of proteolysis	1/45	150/17011	0.329063	0.435083	0.355313	plgrkt	1
GO:0006914	autophagy	1/45	151/17011	0.330854	0.435083	0.355313	nr1d1	1
GO:0031032	actomyosin structure organization	1/45	151/17011	0.330854	0.435083	0.355313	tnnt3b	1
GO:0061919	process utilizing autophagic mechanism	1/45	151/17011	0.330854	0.435083	0.355313	nr1d1	1
GO:0006650	glycerophospholipid metabolic process	1/45	152/17011	0.33264	0.436171	0.356202	slc27a1b	1
GO:0045321	leukocyte activation	1/45	157/17011	0.3415	0.444965	0.363383	pglyrp6	1
GO:0019953	sexual reproduction	1/45	158/17011	0.343258	0.444965	0.363383	lhb	1
GO:0031016	pancreas development	1/45	158/17011	0.343258	0.444965	0.363383	rfx3	1
GO:0051188	cofactor biosynthetic process	1/45	158/17011	0.343258	0.444965	0.363383	duox	1
GO:0044703	multi-organism reproductive process	1/45	160/17011	0.346761	0.448228	0.366049	lhb	1
GO:0050778	positive regulation of immune response	1/45	163/17011	0.351981	0.453686	0.370506	c1qc	1
GO:0022402	cell cycle process	2/45	474/17011	0.35814	0.459969	0.375637	zgc:162239/syce2	2
GO:0010256	endomembrane system organization	1/45	167/17011	0.358877	0.459969	0.375637	si:dkey-92f12.2	1
GO:0006887	exocytosis	1/45	168/17011	0.36059	0.460866	0.376369	zgc:162239	1
GO:0031327	negative regulation of cellular biosynthetic process	2/45	479/17011	0.362951	0.462584	0.377773	slc27a1b/nr1d1	2
GO:0006869	lipid transport	1/45	170/17011	0.364002	0.462628	0.377808	slc27a1b	1
GO:0009890	negative regulation of biosynthetic process	2/45	482/17011	0.365831	0.463658	0.37865	slc27a1b/nr1d1	2
GO:0006790	sulfur compound metabolic process	1/45	173/17011	0.369087	0.466485	0.380958	gstp2	1
GO:0007610	behavior	1/45	175/17011	0.372455	0.469437	0.383369	nr1d1	1
GO:0001775	cell activation	1/45	177/17011	0.375805	0.472352	0.385749	pglyrp6	1
GO:0048285	organelle fission	1/45	178/17011	0.377474	0.473142	0.386395	syce2	1
GO:0010876	lipid localization	1/45	182/17011	0.384104	0.48013	0.392102	slc27a1b	1
GO:0007018	microtubule-based movement	1/45	188/17011	0.393921	0.491052	0.401021	rfx3	1
GO:1901701	cellular response to oxygen-containing compound	1/45	191/17011	0.398772	0.495741	0.404851	cyp7a1	1
GO:0055002	striated muscle cell development	1/45	192/17011	0.400381	0.496385	0.405376	tnnt3b	1
GO:0051093	negative regulation of developmental process	1/45	193/17011	0.401985	0.497019	0.405894	pglyrp6	1
GO:0046486	glycerolipid metabolic process	1/45	197/17011	0.40836	0.503534	0.411214	slc27a1b	1
GO:0046394	carboxylic acid biosynthetic process	1/45	199/17011	0.411523	0.504698	0.412165	cyp7a1	1
GO:0048592	eye morphogenesis	1/45	199/17011	0.411523	0.504698	0.412165	bco1	1
GO:0016053	organic acid biosynthetic process	1/45	201/17011	0.414669	0.50583	0.413089	cyp7a1	1
GO:0051241	negative regulation of multicellular organismal process	1/45	201/17011	0.414669	0.50583	0.413089	pglyrp6	1
GO:0055001	muscle cell development	1/45	206/17011	0.422463	0.513959	0.419728	tnnt3b	1
GO:0002684	positive regulation of immune system process	1/45	207/17011	0.424009	0.514465	0.420141	c1qc	1
GO:0045859	regulation of protein kinase activity	1/45	210/17011	0.428625	0.518682	0.423585	slc27a1b	1
GO:0051301	cell division	1/45	215/17011	0.436237	0.526492	0.429964	zgc:162239	1
GO:0043549	regulation of kinase activity	1/45	219/17011	0.442255	0.532344	0.434742	slc27a1b	1
GO:0051146	striated muscle cell differentiation	1/45	221/17011	0.44524	0.534523	0.436522	tnnt3b	1
GO:0000122	negative regulation of transcription by RNA polymerase II	1/45	224/17011	0.449689	0.538443	0.439724	nr1d1	1
GO:0006520	cellular amino acid metabolic process	1/45	225/17011	0.451164	0.538792	0.440008	nars	1
GO:0043161	proteasome-mediated ubiquitin-dependent protein catabolic process	1/45	227/17011	0.454103	0.540882	0.441715	nccrp1	1
GO:0008015	blood circulation	1/45	238/17011	0.469993	0.558347	0.455978	tnnt3b	1
GO:0003013	circulatory system process	1/45	242/17011	0.475659	0.562142	0.459077	tnnt3b	1
GO:0010498	proteasomal protein catabolic process	1/45	242/17011	0.475659	0.562142	0.459077	nccrp1	1
GO:0051338	regulation of transferase activity	1/45	243/17011	0.477066	0.562344	0.459243	slc27a1b	1
GO:0007368	determination of left/right symmetry	1/45	248/17011	0.484046	0.567948	0.463819	rfx3	1
GO:0071363	cellular response to growth factor stimulus	1/45	249/17011	0.485431	0.567948	0.463819	cd63	1
GO:0042692	muscle cell differentiation	1/45	250/17011	0.486813	0.567948	0.463819	tnnt3b	1
GO:0070848	response to growth factor	1/45	250/17011	0.486813	0.567948	0.463819	cd63	1
GO:0060271	cilium assembly	1/45	258/17011	0.497734	0.579205	0.473012	fam92a1	1
GO:0051240	positive regulation of multicellular organismal process	1/45	262/17011	0.50311	0.583966	0.4769	slc27a1b	1
GO:0001934	positive regulation of protein phosphorylation	1/45	269/17011	0.512381	0.593188	0.484431	slc27a1b	1
GO:0044782	cilium organization	1/45	270/17011	0.513692	0.593188	0.484431	fam92a1	1
GO:0009100	glycoprotein metabolic process	1/45	273/17011	0.517603	0.593188	0.484431	nccrp1	1
GO:0042327	positive regulation of phosphorylation	1/45	273/17011	0.517603	0.593188	0.484431	slc27a1b	1
GO:0090596	sensory organ morphogenesis	1/45	274/17011	0.5189	0.593188	0.484431	bco1	1
GO:1901361	organic cyclic compound catabolic process	1/45	275/17011	0.520194	0.593188	0.484431	cyp7a1	1
GO:0009799	specification of symmetry	1/45	276/17011	0.521484	0.593188	0.484431	rfx3	1
GO:0009855	determination of bilateral symmetry	1/45	276/17011	0.521484	0.593188	0.484431	rfx3	1
GO:0007169	transmembrane receptor protein tyrosine kinase signaling pathway	1/45	283/17011	0.53042	0.598861	0.489064	cd63	1
GO:0010562	positive regulation of phosphorus metabolic process	1/45	283/17011	0.53042	0.598861	0.489064	slc27a1b	1
GO:0045937	positive regulation of phosphate metabolic process	1/45	283/17011	0.53042	0.598861	0.489064	slc27a1b	1
GO:0055082	cellular chemical homeostasis	1/45	289/17011	0.53795	0.605859	0.494779	cyp7a1	1
GO:0043085	positive regulation of catalytic activity	1/45	306/17011	0.558648	0.626071	0.511286	slc27a1b	1
GO:0120031	plasma membrane bounded cell projection assembly	1/45	306/17011	0.558648	0.626071	0.511286	fam92a1	1
GO:0031401	positive regulation of protein modification process	1/45	319/17011	0.573862	0.641541	0.523919	slc27a1b	1
GO:0034660	ncRNA metabolic process	1/45	324/17011	0.579576	0.646341	0.527839	nars	1
GO:0030031	cell projection assembly	1/45	328/17011	0.584093	0.649786	0.530652	fam92a1	1
GO:0061024	membrane organization	1/45	330/17011	0.586334	0.650688	0.531389	si:dkey-92f12.2	1
GO:0050801	ion homeostasis	1/45	341/17011	0.598449	0.662516	0.541048	slc26a3.1	1
GO:0090407	organophosphate biosynthetic process	1/45	344/17011	0.601692	0.66449	0.54266	slc27a1b	1
GO:0006511	ubiquitin-dependent protein catabolic process	1/45	362/17011	0.620621	0.68321	0.557949	nccrp1	1
GO:0061061	muscle structure development	1/45	363/17011	0.621646	0.68321	0.557949	tnnt3b	1
GO:0044093	positive regulation of molecular function	1/45	368/17011	0.626733	0.687141	0.561158	slc27a1b	1
GO:0019941	modification-dependent protein catabolic process	1/45	371/17011	0.629753	0.688792	0.562507	nccrp1	1
GO:0043632	modification-dependent macromolecule catabolic process	1/45	378/17011	0.636706	0.694135	0.56687	nccrp1	1
GO:0006935	chemotaxis	1/45	379/17011	0.637689	0.694135	0.56687	duox	1
GO:0045892	negative regulation of transcription, DNA-templated	1/45	385/17011	0.643532	0.695504	0.567988	nr1d1	1
GO:1902679	negative regulation of RNA biosynthetic process	1/45	385/17011	0.643532	0.695504	0.567988	nr1d1	1
GO:1903507	negative regulation of nucleic acid-templated transcription	1/45	385/17011	0.643532	0.695504	0.567988	nr1d1	1
GO:0001932	regulation of protein phosphorylation	1/45	390/17011	0.648331	0.698401	0.570354	slc27a1b	1
GO:0019725	cellular homeostasis	1/45	391/17011	0.649283	0.698401	0.570354	cyp7a1	1
GO:0042330	taxis	1/45	396/17011	0.654006	0.701822	0.573148	duox	1
GO:0045944	positive regulation of transcription by RNA polymerase II	1/45	402/17011	0.659591	0.70615	0.576683	nr1d1	1
GO:0051253	negative regulation of RNA metabolic process	1/45	408/17011	0.665088	0.709668	0.579555	nr1d1	1
GO:0048585	negative regulation of response to stimulus	1/45	409/17011	0.665996	0.709668	0.579555	pglyrp6	1
GO:0042325	regulation of phosphorylation	1/45	416/17011	0.672283	0.714693	0.583659	slc27a1b	1
GO:0055086	nucleobase-containing small molecule metabolic process	1/45	423/17011	0.678454	0.718822	0.587031	gnpda1	1
GO:0097435	supramolecular fiber organization	1/45	424/17011	0.679327	0.718822	0.587031	tnnt3b	1
GO:0051603	proteolysis involved in cellular protein catabolic process	1/45	426/17011	0.681064	0.718989	0.587167	nccrp1	1
GO:0044257	cellular protein catabolic process	1/45	430/17011	0.684512	0.720956	0.588774	nccrp1	1
GO:0045934	negative regulation of nucleobase-containing compound metabolic process	1/45	433/17011	0.687074	0.721983	0.589612	nr1d1	1
GO:0006412	translation	1/45	435/17011	0.688771	0.722098	0.589706	nars	1
GO:0043043	peptide biosynthetic process	1/45	440/17011	0.692973	0.722527	0.590057	nars	1
GO:0019220	regulation of phosphate metabolic process	1/45	443/17011	0.695467	0.722527	0.590057	slc27a1b	1
GO:0051174	regulation of phosphorus metabolic process	1/45	443/17011	0.695467	0.722527	0.590057	slc27a1b	1
GO:0001654	eye development	1/45	445/17011	0.697119	0.722527	0.590057	bco1	1
GO:0150063	visual system development	1/45	445/17011	0.697119	0.722527	0.590057	bco1	1
GO:0030097	hemopoiesis	1/45	455/17011	0.705249	0.727341	0.593988	pglyrp6	1
GO:0007420	brain development	1/45	461/17011	0.710024	0.727341	0.593988	bco1	1
GO:0007167	enzyme linked receptor protein signaling pathway	1/45	465/17011	0.713166	0.727341	0.593988	cd63	1
GO:0007017	microtubule-based process	1/45	467/17011	0.714724	0.727341	0.593988	rfx3	1
GO:0048534	hematopoietic or lymphoid organ development	1/45	467/17011	0.714724	0.727341	0.593988	pglyrp6	1
GO:0030163	protein catabolic process	1/45	469/17011	0.716274	0.727341	0.593988	nccrp1	1
GO:0006259	DNA metabolic process	1/45	470/17011	0.717045	0.727341	0.593988	rfc3	1
GO:0010558	negative regulation of macromolecule biosynthetic process	1/45	470/17011	0.717045	0.727341	0.593988	nr1d1	1
GO:2000113	negative regulation of cellular macromolecule biosynthetic process	1/45	470/17011	0.717045	0.727341	0.593988	nr1d1	1
GO:0045595	regulation of cell differentiation	1/45	471/17011	0.717815	0.727341	0.593988	pglyrp6	1
GO:0002520	immune system development	1/45	473/17011	0.719349	0.727341	0.593988	pglyrp6	1
GO:0030036	actin cytoskeleton organization	1/45	480/17011	0.724652	0.729355	0.595633	tnnt3b	1
GO:0031399	regulation of protein modification process	1/45	480/17011	0.724652	0.729355	0.595633	slc27a1b	1
GO:1901137	carbohydrate derivative biosynthetic process	1/45	482/17011	0.726149	0.729355	0.595633	gnpda1	1
GO:0060322	head development	1/45	487/17011	0.729857	0.731464	0.597355	bco1	1
GO:0030029	actin filament-based process	1/45	492/17011	0.733516	0.733516	0.599031	tnnt3b	1
