# Supplementary material for: Dietary Inclusion of Seabuckthorn (Hippophae rhamnoides) Mitigates Foodborne Enteritis in Zebrafish Through the Gut-Liver Immune Axis
Source: Front Physiol. 2022 Apr 6;13:831226. doi: 10.3389/fphys.2022.831226 (PMC9019508; doi:10.3389/fphys.2022.831226)
Supplement: Supplementary file 7 [file Table1.XLSX]

## Sheet: Sheet1
Gene	gene description	ORGAN	Primers	Compared	Fold change in qPCR	Fold change in DGE	Log2|Fold change in qPCR|	Log2|Fold change in DGE	R	R^2
pglyrp6	peptidoglycan recognition protein 6 [Source:ZFIN;Acc:ZDB-GENE-071227-2]	GUT	F:5'-AACTCTATTGGCTACGGCG-3'	SBM VS FM	6.85416	10.3439	2.77698	3.37071	0.80158	0.64253
		GUT	R:5'-TGTTTCCAGGACACTCGGT-3'	SB VS FM	4.83381	9.74173	2.27316	3.28418
		GUT		SN35 VS 50SBM	6.39351	9.02236	2.67661	3.1735
		GUT		SB VS 50SBM	0.74896	1.06693	-0.417039	0.093472
CYP51	cytochrome P450, family 51 [Source:NCBI gene;Acc:414331]	GUT	F:5'-AAGTTTGCTTACATCCCGTTTGG-3'	SB VS SBM	8.97079	4.08065	3.16523	2.0288
		GUT	R:5'-GATGGTCTTGATCTGGACGTAGG-3'	SB VS FM	15.4329	6.99954	3.94793	2.80726
MPX		GUT	F:5'-CTACATGGCACAAACGCTGAG-3'	SBM VS FM	10.9885	15.5095	3.45792	3.95508
	myeloid-specific peroxidase [Source:ZFIN;Acc:ZDB-GENE-030131-9460]	GUT	R:5'-CTCGTCTTGAGTGAGCAGGTT-3'	SB VS FM	24.4798	16.9997	4.61352	4.08744
		GUT		SB VS SBM	3.8005	11.67	1.92619	3.54473
CYP7A1	cytochrome P450, family 7, subfamily A, polypeptide 1 [Source:ZFIN;Acc:ZDB-GENE-040426-1296]	GUT	F:5'-GCAGGCGTGCCAATGTG-3'	SB VS SBM	14.2819	10.0845	3.83612	3.33407
		GUT	R:5'-CAGCTCGTTGAAGGTAGATAGTGTGT-3'	SB VS FM	2.78167	5.42518	1.47595	2.43967
		GUT		SBM VS FM	3.47984	4.23919	1.79902	2.08379
SIVA1	SIVA1, apoptosis-inducing factor [Source:ZFIN;Acc:ZDB-GENE-050506-57]	GUT	F:5'-CCGCTACCGACAGGAGATCTACGA-3'	SB VS SBM	16.6841	8.00081	4.06041	3.00015
		GUT	R:5'-GGTGTGGAGCGCGCTCTGTGCAGT-3'	SBM VS FM	24.4798	16.9997	4.61352	4.08744
		GUT		SB VS FM	5.26228	3.23635	2.39569	1.69437
GCK	glucokinase (hexokinase 4) [Source:ZFIN;Acc:ZDB-GENE-060825-204]	GUT	F:5'-GCTGTGAAGTCGGCATGATA-3'	SBM VS FM	1.50601	1.32922	0.590729	0.410575
		GUT	R:5'-CTTCAACCAGCTCCACCTTAC-3'
CORO1A	coronin, actin binding protein, 1A [Source:ZFIN;Acc:ZDB-GENE-030131-9512]	GUT	F:5'-TGTGATGACTGTGCCTCGTAAG-3'	SB VS FM	1.52457	2.18021	0.608403	1.12447
		GUT	R:5'-AATCATCCGCCTCCACTGAT-3'	SBM VS FM	1.39513	4.57892	0.480401	2.19501
IFI 30		liver	F:5'-GTTGTGCTCGTCGCCGTGTT-3'	FM VS SBM	2.07683	5.38428	1.05438	2.42875
	IFI30 lysosomal thiol reductase [Source:NCBI gene;Acc:336503]	liver	R:5'-GGCGGATTCAGTGCATCGGT-3'	SB VS SBM	2.03423	5.42637	1.02449	2.43999
		liver		SB VS FM	1.17649	1.0051	0.234485	0.00733332
ACACA		liver	F:5'-GCATAGGGCAGGTTTTACCA-3'	SB VS SBM	13.7	6.8701	3.7761	2.78033
	acetyl-CoA carboxylase alpha [Source:ZFIN;Acc:ZDB-GENE-060526-74]	liver	R;5'-GCCATCATACGAGAGCAACA3'	SBM VS FM	1.60516	1.92131	0.682721	0.94209
		liver
