# Supplementary material for: Dietary Inclusion of Seabuckthorn (Hippophae rhamnoides) Mitigates Foodborne Enteritis in Zebrafish Through the Gut-Liver Immune Axis
Source: Front Physiol. 2022 Apr 6;13:831226. doi: 10.3389/fphys.2022.831226 (PMC9019508; doi:10.3389/fphys.2022.831226)
Supplement: Supplementary file 8 [file Table5.XLSX]

## Sheet: intestinalKEGGpathways(SBvsSBM)
ID	Description	GeneRatio	BgRatio	pvalue	p.adjust	qvalue	gene name	Count
dre00600	Sphingolipid metabolism	44244	70/6885	0.0125578	0.252473	0.242651	enpp7.1/enpp7.2	2
dre03320	PPAR signaling pathway	44244	94/6885	0.0219541	0.252473	0.242651	cyp7a1/slc27a1b	2
dre00100	Steroid biosynthesis	44213	22/6885	0.0530144	0.289595	0.278329	cyp51	1
dre03430	Mismatch repair	44213	22/6885	0.0530144	0.289595	0.278329	rfc3	1
dre00120	Primary bile acid biosynthesis	44213	28/6885	0.067007	0.289595	0.278329	cyp7a1	1
dre00052	Galactose metabolism	44213	35/6885	0.0830857	0.289595	0.278329	lct	1
dre03030	DNA replication	44213	38/6885	0.0898964	0.289595	0.278329	rfc3	1
dre03420	Nucleotide excision repair	44213	44/6885	0.103375	0.289595	0.278329	rfc3	1
dre00520	Amino sugar and nucleotide sugar metabolism	44213	64/6885	0.14696	0.289595	0.278329	gnpda1	1
dre00970	Aminoacyl-tRNA biosynthesis	44213	67/6885	0.153324	0.289595	0.278329	nars	1
dre00480	Glutathione metabolism	44213	68/6885	0.155435	0.289595	0.278329	gstp2	1
dre00982	Drug metabolism - cytochrome P450	44213	72/6885	0.16383	0.289595	0.278329	gstp2	1
dre00980	Metabolism of xenobiotics by cytochrome P450	44213	76/6885	0.172146	0.289595	0.278329	gstp2	1
dre00140	Steroid hormone biosynthesis	44213	78/6885	0.176275	0.289595	0.278329	cyp7a1	1
dre00830	Retinol metabolism	44213	90/6885	0.200644	0.307655	0.295687	bco1	1
dre04146	Peroxisome	44213	101/6885	0.222386	0.311383	0.29927	crata	1
dre00983	Drug metabolism - other enzymes	44213	105/6885	0.230153	0.311383	0.29927	gstp2	1
dre04912	GnRH signaling pathway	44213	132/6885	0.280701	0.358673	0.34472	lhb	1
dre04621	NOD-like receptor signaling pathway	44213	173/6885	0.351523	0.417379	0.401142	gbp1	1
dre04142	Lysosome	44213	180/6885	0.362938	0.417379	0.401142	cd63	1
dre04510	Focal adhesion	44213	278/6885	0.504157	0.552171	0.530691	mylpfa	1
dre04810	Regulation of actin cytoskeleton	44213	308/6885	0.541115	0.565711	0.543704	mylpfa	1
dre05132	Salmonella infection	44213	333/6885	0.569917	0.569917	0.547746	mylpfa	1
