# Supplementary material for: Dietary Inclusion of Seabuckthorn (Hippophae rhamnoides) Mitigates Foodborne Enteritis in Zebrafish Through the Gut-Liver Immune Axis
Source: Front Physiol. 2022 Apr 6;13:831226. doi: 10.3389/fphys.2022.831226 (PMC9019508; doi:10.3389/fphys.2022.831226)
Supplement: Supplementary file 9 [file Table7.XLSX]

## Sheet: hepatic GO terms
ID	Description	GeneRatio	BgRatio	pvalue	p.adjust	qvalue	gene name	Count
GO:0005773	vacuole	6/85	229/17244	0.000937817	0.0412017	0.039718	zgc:77118/map1lc3c/ifi30/zgc:55413/zgc:55621/zgc:136254	6
GO:0000323	lytic vacuole	5/85	164/17244	0.00130111	0.0412017	0.039718	zgc:77118/ifi30/zgc:55413/zgc:55621/zgc:136254	5
GO:0005764	lysosome	5/85	164/17244	0.00130111	0.0412017	0.039718	zgc:77118/ifi30/zgc:55413/zgc:55621/zgc:136254	5
GO:0000421	autophagosome membrane	2/85	20/17244	0.00430676	0.0988528	0.095293	map1lc3c/zgc:136254	2
GO:0030687	preribosome, large subunit precursor	2/85	22/17244	0.00520278	0.0988528	0.095293	ftsj3/bop1	2
GO:0005776	autophagosome	2/85	37/17244	0.0143009	0.226431	0.218277	map1lc3c/zgc:136254	2
GO:0000812	Swr1 complex	1/85	10/17244	0.0482257	0.317613	0.306175	ruvbl2	1
GO:0031838	haptoglobin-hemoglobin complex	1/85	10/17244	0.0482257	0.317613	0.306175	hbbe2	1
GO:0030684	preribosome	2/85	73/17244	0.0503769	0.317613	0.306175	ftsj3/bop1	2
GO:0000164	protein phosphatase type 1 complex	1/85	11/17244	0.0529199	0.317613	0.306175	zgc:77112	1
GO:0030688	preribosome, small subunit precursor	1/85	11/17244	0.0529199	0.317613	0.306175	ftsj3	1
GO:0046930	pore complex	1/85	11/17244	0.0529199	0.317613	0.306175	c7b	1
GO:0016281	eukaryotic translation initiation factor 4F complex	1/85	12/17244	0.0575913	0.317613	0.306175	eif4e1b	1
GO:0031011	Ino80 complex	1/85	12/17244	0.0575913	0.317613	0.306175	ruvbl2	1
GO:0033202	DNA helicase complex	1/85	12/17244	0.0575913	0.317613	0.306175	ruvbl2	1
GO:0034364	high-density lipoprotein particle	1/85	12/17244	0.0575913	0.317613	0.306175	apoa4b.2	1
GO:0042627	chylomicron	1/85	12/17244	0.0575913	0.317613	0.306175	apoa4b.2	1
GO:0032994	protein-lipid complex	1/85	14/17244	0.0668659	0.317613	0.306175	apoa4b.2	1
GO:0034358	plasma lipoprotein particle	1/85	14/17244	0.0668659	0.317613	0.306175	apoa4b.2	1
GO:1990777	lipoprotein particle	1/85	14/17244	0.0668659	0.317613	0.306175	apoa4b.2	1
GO:0005833	hemoglobin complex	1/85	15/17244	0.0714692	0.323313	0.31167	hbbe2	1
GO:0035267	NuA4 histone acetyltransferase complex	1/85	18/17244	0.0851452	0.327602	0.315805	ruvbl2	1
GO:0043189	H4/H2A histone acetyltransferase complex	1/85	18/17244	0.0851452	0.327602	0.315805	ruvbl2	1
GO:0005876	spindle microtubule	1/85	19/17244	0.0896594	0.327602	0.315805	birc5b	1
GO:0044665	MLL1/2 complex	1/85	19/17244	0.0896594	0.327602	0.315805	ruvbl2	1
GO:0071339	MLL1 complex	1/85	19/17244	0.0896594	0.327602	0.315805	ruvbl2	1
GO:0097346	INO80-type complex	1/85	20/17244	0.0941517	0.331274	0.319345	ruvbl2	1
GO:0005774	vacuolar membrane	2/85	126/17244	0.128105	0.410896	0.3961	map1lc3c/zgc:136254	2
GO:0030686	90S preribosome	1/85	28/17244	0.12931	0.410896	0.3961	bop1	1
GO:0044437	vacuolar part	2/85	127/17244	0.129757	0.410896	0.3961	map1lc3c/zgc:136254	2
GO:0044798	nuclear transcription factor complex	2/85	132/17244	0.138089	0.423175	0.407936	sox11b/nr1d4a	2
GO:1902562	H4 histone acetyltransferase complex	1/85	35/17244	0.158965	0.471926	0.454932	ruvbl2	1
GO:0008287	protein serine/threonine phosphatase complex	1/85	44/17244	0.19563	0.532088	0.512927	zgc:77112	1
GO:1903293	phosphatase complex	1/85	44/17244	0.19563	0.532088	0.512927	zgc:77112	1
GO:0044452	nucleolar part	1/85	48/17244	0.211414	0.532088	0.512927	bop1	1
GO:0030173	integral component of Golgi membrane	1/85	49/17244	0.215312	0.532088	0.512927	b4galnt2.1	1
GO:0031228	intrinsic component of Golgi membrane	1/85	49/17244	0.215312	0.532088	0.512927	b4galnt2.1	1
GO:0016459	myosin complex	1/85	60/17244	0.256953	0.532088	0.512927	myhb	1
GO:0000502	proteasome complex	1/85	64/17244	0.271547	0.532088	0.512927	psmd10	1
GO:1905369	endopeptidase complex	1/85	64/17244	0.271547	0.532088	0.512927	psmd10	1
GO:0000123	histone acetyltransferase complex	1/85	65/17244	0.275151	0.532088	0.512927	ruvbl2	1
GO:0005923	bicellular tight junction	1/85	65/17244	0.275151	0.532088	0.512927	cldnd	1
GO:0070603	SWI/SNF superfamily-type complex	1/85	66/17244	0.278738	0.532088	0.512927	ruvbl2	1
GO:0070160	tight junction	1/85	67/17244	0.282307	0.532088	0.512927	cldnd	1
GO:0005730	nucleolus	2/85	214/17244	0.284573	0.532088	0.512927	ftsj3/bop1	2
GO:0000786	nucleosome	1/85	71/17244	0.296409	0.532088	0.512927	h1m	1
GO:0035097	histone methyltransferase complex	1/85	71/17244	0.296409	0.532088	0.512927	ruvbl2	1
GO:0005765	lysosomal membrane	1/85	73/17244	0.303357	0.532088	0.512927	zgc:136254	1
GO:0043296	apical junction complex	1/85	73/17244	0.303357	0.532088	0.512927	cldnd	1
GO:0098852	lytic vacuole membrane	1/85	73/17244	0.303357	0.532088	0.512927	zgc:136254	1
GO:0031248	protein acetyltransferase complex	1/85	74/17244	0.306806	0.532088	0.512927	ruvbl2	1
GO:0048471	perinuclear region of cytoplasm	1/85	74/17244	0.306806	0.532088	0.512927	prkcda	1
GO:1902493	acetyltransferase complex	1/85	74/17244	0.306806	0.532088	0.512927	ruvbl2	1
GO:0030018	Z disc	1/85	75/17244	0.310237	0.532088	0.512927	fhl1a	1
GO:1904949	ATPase complex	1/85	75/17244	0.310237	0.532088	0.512927	ruvbl2	1
GO:0044815	DNA packaging complex	1/85	76/17244	0.313652	0.532088	0.512927	h1m	1
GO:1905368	peptidase complex	1/85	80/17244	0.327145	0.541299	0.521806	psmd10	1
GO:0034708	methyltransferase complex	1/85	81/17244	0.330477	0.541299	0.521806	ruvbl2	1
GO:0031674	I band	1/85	85/17244	0.343644	0.553324	0.533399	fhl1a	1
GO:0030176	integral component of endoplasmic reticulum membrane	1/85	88/17244	0.35335	0.559471	0.539324	scd	1
GO:0005667	transcription factor complex	2/85	256/17244	0.360533	0.561486	0.541266	sox11b/nr1d4a	2
GO:0090575	RNA polymerase II transcription factor complex	1/85	93/17244	0.369213	0.56573	0.545357	nr1d4a	1
GO:0031227	intrinsic component of endoplasmic reticulum membrane	1/85	95/17244	0.37545	0.566155	0.545767	scd	1
GO:0005819	spindle	1/85	105/17244	0.405733	0.588101	0.566922	birc5b	1
GO:0000785	chromatin	2/85	284/17244	0.40961	0.588101	0.566922	h1m/ruvbl2	2
GO:0032993	protein-DNA complex	1/85	107/17244	0.411613	0.588101	0.566922	h1m	1
GO:0015629	actin cytoskeleton	2/85	287/17244	0.414766	0.588101	0.566922	myhb/cfl1l	2
GO:0031301	integral component of organelle membrane	1/85	132/17244	0.480437	0.645132	0.6219	b4galnt2.1	1
GO:0030017	sarcomere	1/85	135/17244	0.488141	0.645132	0.6219	fhl1a	1
GO:0031300	intrinsic component of organelle membrane	1/85	136/17244	0.490684	0.645132	0.6219	b4galnt2.1	1
GO:0044449	contractile fiber part	1/85	136/17244	0.490684	0.645132	0.6219	fhl1a	1
GO:0030016	myofibril	1/85	137/17244	0.493215	0.645132	0.6219	fhl1a	1
GO:0043292	contractile fiber	1/85	138/17244	0.495733	0.645132	0.6219	fhl1a	1
GO:0044445	cytosolic part	1/85	160/17244	0.548106	0.703649	0.67831	hbbe2	1
GO:0000790	nuclear chromatin	1/85	169/17244	0.567948	0.7194	0.693494	ruvbl2	1
GO:0005874	microtubule	1/85	179/17244	0.588985	0.736232	0.709719	birc5b	1
GO:0005911	cell-cell junction	1/85	203/17244	0.635434	0.765578	0.738009	cldnd	1
GO:0099512	supramolecular fiber	2/85	441/17244	0.643465	0.765578	0.738009	birc5b/fhl1a	2
GO:0099080	supramolecular complex	2/85	442/17244	0.644697	0.765578	0.738009	birc5b/fhl1a	2
GO:0099081	supramolecular polymer	2/85	442/17244	0.644697	0.765578	0.738009	birc5b/fhl1a	2
GO:0098805	whole membrane	2/85	456/17244	0.661607	0.775959	0.748016	map1lc3c/zgc:136254	2
GO:0044427	chromosomal part	2/85	476/17244	0.684655	0.793198	0.764634	h1m/ruvbl2	2
GO:0044454	nuclear chromosome part	1/85	265/17244	0.732767	0.832168	0.802201	ruvbl2	1
GO:0000228	nuclear chromosome	1/85	271/17244	0.740695	0.832168	0.802201	ruvbl2	1
GO:0000139	Golgi membrane	1/85	274/17244	0.744572	0.832168	0.802201	b4galnt2.1	1
GO:0099513	polymeric cytoskeletal fiber	1/85	305/17244	0.781423	0.8632	0.832115	birc5b	1
GO:0098791	Golgi subcompartment	1/85	341/17244	0.817665	0.892852	0.860699	b4galnt2.1	1
GO:0044431	Golgi apparatus part	1/85	371/17244	0.843278	0.896643	0.864354	b4galnt2.1	1
GO:0030054	cell junction	1/85	381/17244	0.850998	0.896643	0.864354	cldnd	1
GO:0044451	nucleoplasm part	1/85	410/17244	0.871325	0.896643	0.864354	ruvbl2	1
GO:0098797	plasma membrane protein complex	1/85	413/17244	0.873264	0.896643	0.864354	c7b	1
GO:0005789	endoplasmic reticulum membrane	1/85	429/17244	0.88313	0.896643	0.864354	scd	1
GO:0098827	endoplasmic reticulum subcompartment	1/85	433/17244	0.885476	0.896643	0.864354	scd	1
GO:0042175	nuclear outer membrane-endoplasmic reticulum membrane network	1/85	436/17244	0.887204	0.896643	0.864354	scd	1
GO:0044432	endoplasmic reticulum part	1/85	472/17244	0.90604	0.90604	0.873413	scd	1
