# Supplementary material for: Dietary Inclusion of Seabuckthorn (Hippophae rhamnoides) Mitigates Foodborne Enteritis in Zebrafish Through the Gut-Liver Immune Axis
Source: Front Physiol. 2022 Apr 6;13:831226. doi: 10.3389/fphys.2022.831226 (PMC9019508; doi:10.3389/fphys.2022.831226)
Supplement: Supplementary file 10 [file Table8.XLSX]

## Sheet: hepatic KEGG_pathways (SBvsSBM)
ID	Description	GeneRatio	BgRatio	pvalue	p.adjust	qvalue	gene name	Count
dre01212	Fatty acid metabolism	5/39	78/6885	6.9855e-05	0.00210754	0.0017304	zgc:77118/zgc:66024/scd/zgc:55413/zgc:55621	5
dre00062	Fatty acid elongation	4/39	42/6885	8.43015e-05	0.00210754	0.0017304	zgc:77118/zgc:66024/zgc:55413/zgc:55621	4
dre00982	Drug metabolism - cytochrome P450	4/39	72/6885	0.000685875	0.0105194	0.00863699	ugt5g1/adh8b/ugt5b3/gsto2	4
dre00980	Metabolism of xenobiotics by cytochrome P450	4/39	76/6885	0.000841553	0.0105194	0.00863699	ugt5g1/adh8b/ugt5b3/gsto2	4
dre00830	Retinol metabolism	4/39	90/6885	0.00158347	0.0158347	0.0130011	ugt5g1/adh8b/ugt5b3/retsatl	4
dre00330	Arginine and proline metabolism	3/39	67/6885	0.0062687	0.0522392	0.0428911	ckma/ckbb/ckmb	3
dre03320	PPAR signaling pathway	3/39	94/6885	0.015795	0.112821	0.0926323	fabp1a/scd/fabp6	3
dre04142	Lysosome	4/39	180/6885	0.0182171	0.113857	0.0934826	zgc:77118/zgc:66024/zgc:55413/zgc:55621	4
dre00983	Drug metabolism - other enzymes	3/39	105/6885	0.0211689	0.117605	0.0965597	ugt5g1/ugt5b3/gsto2	3
dre00040	Pentose and glucuronate interconversions	2/39	55/6885	0.0384544	0.18654	0.153159	ugt5g1/ugt5b3	2
dre00053	Ascorbate and aldarate metabolism	2/39	57/6885	0.0410387	0.18654	0.153159	ugt5g1/ugt5b3	2
dre00860	Porphyrin and chlorophyll metabolism	2/39	65/6885	0.0520009	0.21667	0.177898	ugt5g1/ugt5b3	2
dre00140	Steroid hormone biosynthesis	2/39	78/6885	0.0717358	0.275907	0.226534	ugt5g1/ugt5b3	2
dre04060	Cytokine-cytokine receptor interaction	3/39	221/6885	0.128666	0.459523	0.377292	ccl20a.3/il17a/f3/gdf3	3
dre01040	Biosynthesis of unsaturated fatty acids	1/39	35/6885	0.180708	0.543042	0.445866	scd	1
dre04260	Cardiac muscle contraction	2/39	145/6885	0.197987	0.543042	0.445866	actc1b/actc1a	2
dre00350	Tyrosine metabolism	1/39	39/6885	0.199212	0.543042	0.445866	adh8b	1
dre04114	Oocyte meiosis	2/39	149/6885	0.206281	0.543042	0.445866	ywhae1/fbxo43	2
dre04110	Cell cycle	2/39	151/6885	0.210443	0.543042	0.445866	ywhae1/mycb	2
dre00760	Nicotinate and nicotinamide metabolism	1/39	46/6885	0.230618	0.543042	0.445866	nt5c1ba	1
dre03460	Fanconi anemia pathway	1/39	51/6885	0.252313	0.543042	0.445866	atrip	1
dre04621	NOD-like receptor signaling pathway	2/39	173/6885	0.256705	0.543042	0.445866	ywhae1/prkcda	2
dre04270	Vascular smooth muscle contraction	2/39	175/6885	0.260936	0.543042	0.445866	ppp1r14aa/prkcda	2
dre00071	Fatty acid degradation	1/39	55/6885	0.269238	0.543042	0.445866	adh8b	1
dre04910	Insulin signaling pathway	2/39	180/6885	0.271521	0.543042	0.445866	zgc:77112/eif4e1b	2
dre04216	Ferroptosis	1/39	62/6885	0.297964	0.56197	0.461407	map1lc3c	1
dre04210	Apoptosis	2/39	201/6885	0.315908	0.56197	0.461407	birc5b/casp6l1	2
dre00480	Glutathione metabolism	1/39	68/6885	0.321708	0.56197	0.461407	gsto2	1
dre00240	Pyrimidine metabolism	1/39	73/6885	0.340895	0.56197	0.461407	nt5c1ba	1
dre04310	Wnt signaling pathway	2/39	216/6885	0.347326	0.56197	0.461407	mycb/ctbp1	2
dre04330	Notch signaling pathway	1/39	75/6885	0.348421	0.56197	0.461407	ctbp1	1
dre00010	Glycolysis / Gluconeogenesis	1/39	81/6885	0.3705	0.578907	0.475313	adh8b	1
dre04261	Adrenergic signaling in cardiomyocytes	2/39	244/6885	0.404715	0.613205	0.503473	actc1b/actc1a	2
dre00562	Inositol phosphate metabolism	1/39	96/6885	0.422557	0.621407	0.510208	si:dkey-152b24.6	1
dre04012	ErbB signaling pathway	1/39	110/6885	0.467344	0.667634	0.548163	mycb	1
dre04625	C-type lectin receptor signaling pathway	1/39	130/6885	0.525505	0.683742	0.561388	prkcda	1
dre04810	Regulation of actin cytoskeleton	2/39	308/6885	0.526314	0.683742	0.561388	myl10/cfl1l	2
dre04912	GnRH signaling pathway	1/39	132/6885	0.530968	0.683742	0.561388	prkcda	1
dre04350	TGF-beta signaling pathway	1/39	136/6885	0.541712	0.683742	0.561388	mycb	1
dre01200	Carbon metabolism	1/39	138/6885	0.546994	0.683742	0.561388	adh8b	1
dre05132	Salmonella infection	2/39	333/6885	0.569322	0.694296	0.570053	mycb/myl10	2
dre00230	Purine metabolism	1/39	168/6885	0.61945	0.737441	0.605478	nt5c1ba	1
dre03013	RNA transport	1/39	175/6885	0.634657	0.737973	0.605915	eif4e1b	1
dre04514	Cell adhesion molecules	1/39	183/6885	0.651312	0.739552	0.607211	cldnd	1
dre04140	Autophagy - animal	1/39	196/6885	0.67681	0.739552	0.607211	prkcda	1
dre04218	Cellular senescence	1/39	200/6885	0.684283	0.739552	0.607211	mycb	1
dre04150	mTOR signaling pathway	1/39	206/6885	0.695179	0.739552	0.607211	eif4e1b	1
dre04530	Tight junction	1/39	249/6885	0.763226	0.795027	0.652759	cldnd	1
dre04510	Focal adhesion	1/39	278/6885	0.800501	0.816838	0.670667	myl10	1
dre04010	MAPK signaling pathway	1/39	409/6885	0.908851	0.908851	0.746215	mycb	1
